# Supplementary material for: Identification and characterization of preferred DNA-binding sites for the Thermus thermophilus transcriptional regulator FadR
Source: PLoS One. 2017 Sep 13;12(9):e0184796. doi: 10.1371/journal.pone.0184796 (PMC5597230; doi:10.1371/journal.pone.0184796)
Supplement: S1 Text — (FASTQ) [file pone.0184796.s003.fastq]

@VGCEX:00004:00023
GTCCAAGCTTCTGGAGGGATGGTAACCAGTTTTTAAACTCGGTACATAATTCACCTCTGCACGAATTCCTAG
+
DCD@DACBD<==EAGFF?=6:06:2:5:ABBBB-::8<EEHAEDDDB>2:4:>?8BDFDDDBCCBF@D@DDD
@VGCEX:00005:00030
GTCCAAGCTTCTGGGAGGTGGTAATCTGCTTAT
+
DDEAD@DDD@DCFH>ED@<60.8).....506.
@VGCEX:00006:00033
GTCCAAGCTTCTGGAGGGATGGTAACGTAAAAATTCGGACCCGGTATAAATTCACCTCTGCACGAATTCCTAG
+
66::E<CDD<==G@<<=;=AA@CB6AA0//00)/*..).88):4:A:::1:4::?=CD=><ED::7:<B<BDE
@VGCEX:00007:00009
GTCCAAGCTTCTGGAGGGATGGTAATTCTGTACAT
+
666069?CF@CCB@DDG8:::6::0505.......
@VGCEX:00007:00031
GTCCAAGCTTCTGGAGGGATGGTAATTAGTACGA
+
DDD@D@FFD@DDD@DDD>AAA6;<+1)....8.-
@VGCEX:00009:00013
GTCCAAGCTTCTGGAGGATGGTAACATTATATATTACAGCATATCACTATCGC
+
C>>8<ABBC<6.=9.0+.8828A?>660666...).8.....---........
@VGCEX:00009:00022
GTCCAAGCTTCTGGAGGGATGGTAACAGAATGTTA
+
:::066>BB=A=:8:::1:B?:CB:01..)...).
@VGCEX:00009:00036
GTCCAAGCTTCTGGAGGGATGGTAAAATCCCGGT
+
E>>8?ADED?DDE@DDD>DCC9:///(...).).
@VGCEX:00010:00041
GTCCAAGCTTCTGGAGGGATGGTAACTTAGATTTTGGACCGATTATAAT
+
GEFBFACEEAFEE@DDD>DEEADC4::5::6666)60660666065.).
@VGCEX:00010:00046
GTCCAAGCTTCTGGAGGGATGTAATTACGG
+
CCC@DAEDC=BBG@AAA;A//.8).)/0.)
@VGCEX:00011:00026
GTCCAAGCTTCTGGAGGGATGGTAACCTGCTCTGTTACT
+
GDC?CADDDACEEADDD?DDC9==*1+...6::66055.
@VGCEX:00012:00049
GTCCAAGCTTCTGAGGGATGGTAAAAT
+
EEEAFAE=A)..1.==;8>82....(.
@VGCEX:00013:00022
GTCCAAGCTTCTGGAGGATGGTAATAC
+
CCCADABCD<<1=7..*..;1//)...
@VGCEX:00013:00031
GTCCAAGCTTCTGGAGGGATGGTAAATGTGAACGCGGTCTAAAGTTCGGATTCACCTCTGCACGAATTCCTAG
+
IDD@EAGED6??CAEDD:CCCAEDD>EDDDE@DDDD@EDCCC>CE?CC@EE?DBA>BBBBDDDDE@D=?;BDC
@VGCEX:00013:00044
GTCCAAGCTTCTGGAGGGATGGTAATTCATTTAACA
+
=EE@E>CCE@EEE@EDD?DDE?A@3:0....).)..
@VGCEX:00015:00016
GTCCAAGCTTCTGGAGGGATGGTAATCCTCTTTATACTAAGTATATACATTCACCTCTGCACTGAATTCCTAG
+
CCC?BADBC?DDD>CCE?EEDADD;<::?:::0::>:::;:<<?@?A99:4:081...8......1818185.
@VGCEX:00015:00030
GTCCAAGCTTCTGGAGGGATGGTAAGATTTTTTAGACTGGTTCGAACATTTCACCTCTGCACGAATTCCTAG
+
>::060666065:4:=D=DEEADC4:5/////(..----)3<C>@8@...*0/0)-----33<?@D@DADCB
@VGCEX:00016:00011
GTCCAAGCTTCTGGAGGGGATGGTAATTTAAATAGTATACTCAGCTCAACATTCACCTCTGCACGAATTCCTAG
+
D::0606BA?CB?:::::/=EB<BC4::,::,5555ADEEBAABB==>@DDD@DDEA===B<=:BC>C@CBDDD
@VGCEX:00017:00039
GTCCAAGCTTCTGGGAGGTGGTAATGCCAAGTTTATA
+
GCC?CAB??06:::0:606C>CDAAB8).)...).--
@VGCEX:00017:00045
GTCCAAGCTTCTGGAGGGATCGATCAA
+
:6:066>6:065A:/01+........2
@VGCEX:00019:00023
GTCCAAGCTTCTGGAGGGATGGTAATTAACTTCTAGTAC
+
C==:=ADFD?CEG@DDE>EEEA>=;>A=90/+......-
@VGCEX:00019:00027
CGTCCAAGCTTCTGGAGGGATGGTAATTTTATACGGAGTCTAAACTGGATATTCACCTCTGCACGAATTCCTAG
+
CCDDAE@DDD@BBB@DDE>DDD@>>2:::/:??AB=BDDGCCC=CEE?DCCC7;;>:>BBDADDDDAEAE>EDD
@VGCEX:00019:00028
GTCCAAGCTTCTGGAGGGATGGTAATCACTAGTTTTCAATCACTTCTCATTCACCTCTGCACGAATTCCTAG
+
CCC@D@FEF?DCEAEDD?AA>===)..........(-50.8...)..8::?;8<AEEDBBBEDD@D?D=BDB
@VGCEX:00019:00038
GTCCAAGCTTCTGGAGGGATGGTAAACTTTGGAGTGA
+
>==066>;B9<<D@DDE<DCC@:::,6.8).).....
@VGCEX:00019:00046
GTCCAAGCTTCTGGAGGGATGGTAATGATTCTCGT
+
EEEAEACBB<==H@DDE=DC>2..)/...).-33:
@VGCEX:00020:00013
GTCCAAGCTTCTGGAGGGATGGTAAACGTGTATCCGGTCTAGATTTACTATTCACCTCTGCACGAATTCCTAG
+
CCCAFAFEE@DDE@CCB>BDD@DED8.0011...).)..8::3::/::::;>DCD=BBEDDBBCE@E?D?;<<
@VGCEX:00020:00043
GTCCAAGCTTCTGGAGGGATGGTAATCGTGACT
+
=6:0<@?CD@DDD@FEE?EBB96.).......-
@VGCEX:00020:00045
GTCCAAGCTTCTGGAGGGATGTAACTTATATA
+
CCB@F@DFK<=>CAAAA;A//.82..)..8.6
@VGCEX:00021:00035
CGTCCAAGCTTCTGGAGGGATGGTAATTATACCTGGTGTTGAAATTCATCATTCACCTCTGCACGAATTCCTAG
+
C=??@D?DEEAEDD?CDD>DDEADD?C?DDDD>CC?DCC>BBB=B@EDDDBB9?>A=A???CCB>>9?=C=CBB
@VGCEX:00022:00007
GTCCAAGCTTCTGGAGGGATGGTAAATATACCGG
+
C=>8<AECB>BEE>CBG=CC==888).....).)
@VGCEX:00023:00005
GTCCAAGCTTCTGGAGGGATGGTAACGCTCGTT
+
GCC@BACCC?DCC?DEF?A>>7..).......)
@VGCEX:00023:00025
GTCCAAGCTTCTGGAGGGATGAGATGCACTTTTGAACTAAGTACGAATTCACTCTGCACG
+
66606AEED<==F?DCE8<0/.......-.88(00)-3C2:<D?99-9-9999393----
@VGCEX:00023:00041
GTCCAAGCTTCTGGAGGGATGATAAGACTGAGTACATAAATTTCGAAACGATTCACCTCTGCACGAATTCCTAG
+
FCC>B>BB?=CCC@CGG?E==<<8)......8=5::::3)3>6>3:3)38335@BB=C<<<<<;9@8>2929:9
@VGCEX:00024:00005
GTCCAAGCTTCTGGAGGGTGGTAAATATA
+
CCC>BADDDAICCA:::16.)...)....
@VGCEX:00024:00009
GTCCAAGCTTCTGGAGGGATGGTAAATTTGACTTGTGCAACTTTTGTATTCA
+
666066>6:06;C>@?A1:66065;6;C,555595553:-:?::)3---)--
@VGCEX:00024:00024
GTCCAAGCTTCTGGAGGGATGGTAACTTAGCA
+
EDD@DAEEG?CCD@EEE?E881..)..)....
@VGCEX:00024:00034
GTCCAAGCTTCTGGAGGGATGGTAATCCGTATCTAGTCCATATCTATTCACCTCTGCACGAATTCCTAG
+
6::069?;B=BBE;BBC><A>7/.+..)....8-....).8555555056606655;:::@4:4:4:::
@VGCEX:00025:00005
GTCCAAGCTTCTGGAGGGATGGTAAATTACTTATACTAGAATCATAATTCACTCTGCACGAATTCCTAG
+
ECC?B@DDD@DDFABDB>CBB=?@@0:2:582888...--)--3:<6<6<0/-</0-935503-36:>>
@VGCEX:00025:00006
CGTCCAAGCTTCTGGAGGGATGGTAACTGTACCCAGTTTAATAATGGTAGATTCACCTCTGCACGAATTCCTAG
+
B>??ADAD==;<::>:::8<CC@DE?C<:::::/::CF?FAEE>CC>BBDDD?DDD?DDDDABBCC>C>D>DDC
@VGCEX:00026:00004
GTCCAAGCTTCTGGAGGGATGGTAATTTAAACTCAGTTAACGTG
+
D==8<@DDE@DAC@666,6;;6;@2::0:?0::C=..+/+----
@VGCEX:00026:00015
GTCCAAGCTTCTGGAGGGATGGTAATCTATCTATACTG
+
:6:86AEAA9@::0666,66;6;?255.8.........
@VGCEX:00026:00022
GTCCAAGCTTCTGGAGGGATGGTAATTGAGGCGAGTGTAAAAATATTAAATTCACCTCTGCACGAATTCCTAG
+
D==:=AFDD<=>E@DDF?B?B4::3:455:6:C?::::::::-:9;?FM>D=BBE;BBB@?@>8:-3-3.99?
@VGCEX:00027:00031
GTCCAAGCTTCTGGAGGGGATGGTAATTATACCTAAGTATA
+
D>>:<@DBB>???:::::)6CD:;B<?2:..8).-)---8A
@VGCEX:00027:00046
TGTCCAAGCTTCTGGAGGGATGGTAACCGATTTTTATACTAAGTCCCAACTATTCACCTTCTGCACG
+
;C::066>??8<<C<BBB=CEE?DE?D?EFEEEE5BBB:0/6...;282;...)...).).8-553.
@VGCEX:00028:00021
GTCCAAGCTTCTGGAGGGATGGTAATGCGGT
+
EEFAC@FEE@E>=;>EE<=A>2.0*....).
@VGCEX:00028:00045
GTCCAAGCTTCTGGAGGGATGGTAATTACCATCAAAAGTATTTTATCATCCATCTCGCACGAAATTCCTAG
+
D>=;=AILE=CDE@CCC><>82..).)..)...---(-3@CCC4833::82---------333)3-3-333
@VGCEX:00029:00041
GTCCAAGCTTCTGGAGGGATGGTAACCAAGT
+
DCC?BAEED@EDE@DDB>=882..).).)..
@VGCEX:00029:00047
GTCCAAGCTTCTGGAGGGATGGTAATTCTGGTACTGTA
+
?>>@DAHKG?ECD@DDF?;8==88).)...).....-3
@VGCEX:00030:00033
GTCCAAGCTTCTGGAGGGATGGTAATAAGTTACTCCAGTTATAATTTACACATATTC
+
CCC?CAGGG?DDD@DCC>DDD:A=)/.)..)...-2@6:3:658;;,565.....)-
@VGCEX:00030:00048
GTCCAAGCTTCTGGAGGGATGGTAATACTCACTA
+
=>>:=ABBBA==>@DCF8?::06;4:5.......
@VGCEX:00031:00008
GTCCAAGCTTCTGGGGGATGGTAATTCTGCATCTGTACTCACTCCAACATTCACCTCTGCACGAATTCCTAG
+
C>:06:::606@CDDE7DDD@DF@D>BBDBBBDDEDDBBCFBC@;@;:::4:FF@:=:B:::CE:?>D<>:C
@VGCEX:00031:00030
GTCCAAGCTTCTGGAGGGATGGTATTGTTAAA
+
C::06066:0<CD@A;;6;/.)...)..).82
@VGCEX:00031:00035
GTCCAAGCTTCTGGAGGGATGGTAAATACCGTCAGTCTA
+
===8<@DDD@DDDADDD?AAAAA;=)...)...------
@VGCEX:00031:00048
GTCCAAGCTTCTGGAGGGATGGTAAATGGACCAGATACAATTCTCACTCATTCACCTCTGCACGAATTCCTAG
+
:@@060<CEAEDA;:::1::66?CD>CF@EE@==;DDBB=B<BBBBBCDDD=BBB8<<E;<=BDD@A-0*0<<
@VGCEX:00032:00009
GTCCAAGCTTCTGGAGGGATGGTAACCTACT
+
>==869CCF?DCD?A>>6/0.)..).)....
@VGCEX:00032:00027
GTCCAAGCTTCTGGAGGGATGGTAATTCTACTAGTA
+
66606:@CC>BBD=CCE?EDDA=;28).......--
@VGCEX:00032:00042
GTCCAAGCTTCTGGAGGGATGGTAACGTTCAATTCA
+
:::0606?C6;??4:::16;;6;=+...)..).).6
@VGCEX:00032:00044
GTCCAAGCTTCTGGAGGGATTGTAACTTTATATACCACGTCCATTTTTTATTCACCTCTGCACGAATTCCTAG
+
?>>AH>CBF>BCDAEDD?DD>>>=@CBB>CEBCCD?CEE::2::::::*:?:?>C?CCBBFEE<<9<@E?DDD
@VGCEX:00034:00019
GTCCAAGCTTCTGGAGGGATGGTAATCCACTTTGACTGAGTCTAGATAATTCACCCTGCACGAATTCCTAG
+
C>>:<9AAB8<=E=BCF?FDE@CC>CB<BCCB=CD@;<<=<8EECCBB=B@EEEE>DCCCECC>C>D>BCB
@VGCEX:00034:00022
GTCCAAGCTTCTGGAGGGATGGTAAATTCGTTAGTCTTAC
+
C::06<B?B?CDB<<==8=DD:??C0:0555055533-..
@VGCEX:00035:00030
GTCCAAGCTTCTGAGGGATGGTAATGAATACGT
+
DCC>B@DEE@D==?EE>DDEA650:..)...--
@VGCEX:00036:00010
GTCCAAGCTTCTGGAGGGATGGTAATACAATTTTAGGGCGAGTATAACTATTCACCTCTGCACGAATTCCTAG
+
DCC?B@D>><=DD@DDE?DDD?CG@DDCD@CDD8BBC=CDDDDDDE=BCBD@<:<8<??BBCCDD@D7<7<:<
@VGCEX:00036:00015
GTCCAAGCTTCTGGAGGAATGGTAACTT
+
EDD@E@DHD@DC;6./*.).>2==6:.)
@VGCEX:00036:00021
GTCCAAGCTTCTGGAGGGATGGTAAATGTCTT
+
===86A?BC@DEE@DDE?D>>2...)....0+
@VGCEX:00036:00025
GTCCAAGCTTCTGGAGGGATGGTAATTAAACTGAGTATAAATAGTCCGTATTCACCTCTGCACGAATTCCTAG
+
DDD@DADCD>CDEAEEE=DBB=>=;=AGG<==DCECEDDD>:::::3:?CC?DDEAB=>::::::450:2:C:
@VGCEX:00037:00013
GTCCAAGCTTCTGGAGGGTGGTAAACTAATATGTGTACCGGGTTAAAAATTCACCTCTGCACGAATTCCTAG
+
===8=ADDD?DBB>CEG=B?@EGG;=>C>CF>>=EEEE?CB=B:@@@B5A<DCC8====>>DDDBFAD@CBB
@VGCEX:00037:00046
GTCCAAGCTTCTGAGGGATGTAAATAACTTTGGT
+
DCDAE@A=A=A0/.88;=...;;;;A)./=+/).
@VGCEX:00038:00022
GTCCAAGCTTCTGGAGGGATGGTAATTTATGCCAAT
+
?>?AEAD?><>DE@DFD>EDCA;;055,5...).).
@VGCEX:00038:00034
GTCCAAGCTTCTGGAGGGATGGTAATCCTACACCGGCACCAAAATTTACATTCACCTCTGCACGAATTCCTAG
+
ECC@EAEEE<DDD@DDD?DBB>BD@CD@DEGDD@C?DDD:A::)::6<CCC@DCC>CBBBDDDDD@D@D=BBE
@VGCEX:00039:00046
GTCCAAGCTTCTGGAGGGATGGTAATTCTGGTTCCAGTACAAGTATTCAATTCACCTCTGCACGAATTCCTAG
+
CCEAEADCCACCC@EEE?DBC>CEADADDD@D@D@EDDDDD@CCCD@DD9<<=DDAEDDCDDCDD?CAF@<<=
@VGCEX:00040:00019
GTCCAAGCTTCTGGAGGGATGGTAAAGGCCGTTATTAGAGTTGATCTTAAGTATTCCACCTCATTCGTCACGAATTCCTAAGC
+
DDEAD@EKE9<>E@DDD?DCA>655,5050.82..)/---8)33333:@48883:=:660655505555535:-3-3-35055
@VGCEX:00040:00028
GTCCAAGCTTCTGGGGAGTGGTAATTGACTCGTTTACTATAACAATTTAACACCCATTCGCACCTAT
+
:6:8<@DBC?@/.//)01.828818+.......8)..-.53-33-33)3-33?D:AA-3----)---
@VGCEX:00041:00027
GTCCAAGCTTCTGAGGGATGGTAAGCAAAATTTGTTC
+
DDD?DAGDDAD==>EF?FDEA88)./...(..)..).
@VGCEX:00042:00011
GTCCAAGCTTCTGGAGGGATGGTAAGTGATCTCGGTATAAGAATTGGCGATTCACCTCTGCACGAATTCCTAG
+
GCC?CAFLE9=>E@<<<9=ED@DEADDDED<=<C?DCEE@BB=B?D@EABB>BBD@DEDDCAAGGAE@D@DDE
@VGCEX:00043:00010
GTCCAAGCTTCTGGAGGGATGGTAACAGTACTGTAACTCGTGAAAATCAATTGAA
+
D=:06A66=?@??8:::1:6:065066666666550555555333)38828)---
@VGCEX:00043:00019
GTCCAAGCTTCTGGAGGGATTGTAAATGCT
+
:6606A@@C;===;AA>601)...0)....
@VGCEX:00043:00020
GTCCAAGCTTCTGGAGGGATGGTAAATTCCACGATAT
+
=??@D?EDE@E==*..=;=8A21..+0).)....--.
@VGCEX:00043:00033
GTCCAAGCTTCTGGAGGGATGGTAATGTACGA
+
E>>==AEFEAEDD?DDE?A8>7..)......-
@VGCEX:00043:00038
GTCCAAGCTTCTGGAGGGATGGTAAAAATTACTTTGAT
+
>==86<B:=;=CC@EEE9>:F96::::-50....)...
@VGCEX:00044:00009
GTCCAAGCTTCTGTGGGATGGTAATCTTGTACTG
+
=<>AF@HEEAG=<<<C6@CC;==+/..).---3-
@VGCEX:00044:00033
CGTCCAAGCTTCTGGAGGGATGGAATAACATTCCTATACCGAGTTTATTATTCACCTCTGCACGAATTCCTAG
+
<<>B?D@HDE>C><9<DD=DCC;C8::2:8>9C?DDE<<:<DDDE7;;5;;5@@D5;;C;;;BDD?D@E8<99
@VGCEX:00044:00043
GTCCAAGCTTCTGGAGGGATGATAATTACGTA
+
>??ADADDC=C?C?:::,66:66;0.).....
@VGCEX:00045:00006
GTCCAAGCTTCTGGAGGGATGGTAACTTATTTTTTGACTCAATCAAACAATTCACCTCTGCACGAATTCCTAG
+
D=:06<>::8<CC?DEH<>>D@DE;AA5::AAAA0?==:=E?=::C8::4:4:AA;A::::33=A@D@DACB;
@VGCEX:00045:00011
GTCCAAGCTTCTGGAGGATGGTAAAA
+
EDD@DAGEE:F@=7..).882....)
@VGCEX:00045:00037
GTCCAAGCTTCTGGAGGGATGGTAATATTATACTCAGTTAAAAACTCAATCACCTCTGCACGAATCCTAG
+
E>>==AEDD@DED@DDD>DEFAEC2:::05=::<3:@?3::::-.-//*--556BB.0/<<00*--)-/8
@VGCEX:00046:00011
GTCCAAGCTTCTGGAGAGATGGTAATATTAGCCTTGGTCTATTCTTTAGATTCACCTCTGCACGAATTCCTAG
+
CCD?CAGED>CCD@CBCCCEE@EE@EDD@CCC@E?B@CDDED@CCD?CC@C@CDD@DABB8;<DG@D?D?DDD
@VGCEX:00046:00023
GTCCAAGCTTCTGGAGGGATGGTAAAAATTCGTTA
+
LDC@BALDD>BDD@DDD=DED>/.///).)..8).
@VGCEX:00046:00038
GTCCAAGCTTCTGGGAGGTGGTAACTATATACTTGTTATACTTTTGATTACCTTCTGCACGAATTCCTAG
+
...2820..)655C?LF;=<@6:0:.0/./...)..288:5555)5559550503:3533--)-181---
@VGCEX:00046:00046
GTCCAAGCTTCTGGAGGGATGGTAAATTGCCGTTTT
+
A::06066:065:4:::1:660:5:,50..2....(
@VGCEX:00047:00038
GTCCAAGCTTCTGGAGGGATGGTAAAACTTGGTACAATAATTATAACCCATTCACCTCTGCACGAATTCCTAG
+
D?>;=@DDE@EFEA>>=<>KEAHFII;???DADEDD?EC:=:=@C4==:>E8>=D?B:<==<::E8<9=@CDD
@VGCEX:00047:00045
GCCAAGCTTCTGGAGGGATGGTAACCAAGTACAAATATGTAACAAGGATTCACCTCTGCACGAATTCCTAG
+
.60606666;??4:::,6>CAFF0:5606?6666,55????ADD<>;=C:?::4::::?:::B=B=?;??:
@VGCEX:00049:00009
GTCCAAGCTTCTGGAGGGATGGTAATCCCAAGTCCAAATATCCTCTTGCATTCACCTCTGCACGAATTCCTAG
+
F>=;>AEIF@DDDADDD>DDEAB?6:::0<@DGFADD?DCBB@CDC>CCCC?DDE@;;;BBB;<<?E?D?;99
@VGCEX:00049:00025
GTCCAAGCTTCTGGAGGGATGGTAATGTAGTCATAGACTCAATATAAAAATTCACCTCTGCACGAATTCCTAG
+
???AEACCB@DDGAEDE=BBD?DD@DED=?>DDEDDDDDDD?9998999-929?>:EBBBDBBBE@F=B=BCB
@VGCEX:00004:00098
CGTCCAAGCTTCTGGAGGGATGGTAATCTCTATTATACCGGATACAACGTATTCACCTCTGCACGAATTCCTAG
+
00..).)..8)5<BAEGG<==C=BD@DDDCDEE=CCCCAF?=>==:;::=>>@DIF@CCDCCBDCA<F:=:=GB
@VGCEX:00005:00080
CTCCAAGCTTCTGGAGGGATGGTAATACTGGGTACAATTTTGAGTATATATTCACCTCTGCCACGAATTCCTAG
+
BCH=C<>>G@===AFDE<?>E?DD@DBB<;;5;EEE@CCC:EEEE<<<BBB?CBB>BCCCD?CC<;8;>B<CCC
@VGCEX:00006:00065
GTCCAAGCTTCTGGAGGGATGGTAATGCAGGTATTTCGACTTAGTCCAAATTCACCTCTGCACGAATTCCTAG
+
DDDAE@DDF@E>=;>EG?EEFA<=;=<=CE@DCEE>DEG==;=AAC4::0:3:CC2<;8CBBBBB=C7929?9
@VGCEX:00006:00086
GTCCAAGCTTCTGGGAGGTGGTAAGAAT
+
EDEBF@BDF9=:::066068288)..).
@VGCEX:00006:00098
GTCCAAGCTTCTGGAGGGATGGTAATACTTAGTA
+
D==8<6>??06::7=DD?DEA9==+....)....
@VGCEX:00007:00059
GTCCAAGCTTCTGGTGGAGTGGTAAT
+
:6606AAAA=8==)..)...828=+/
@VGCEX:00007:00086
GTCCAAGCTTCTGGAGGGATGGTAATATAATTTATATAGCATAAGGAATTCACCTCTGCACGAATTCCTAG
+
KFMAD>BBE<==EAEEF==AK=A=+....)55,3:==:A8888).).).1..50553:CBCCC?C@E@BBB
@VGCEX:00007:00095
GTCCAAGCTTCTGGAGGATGGTAAACTT
+
:<69?:6<<>;8=700+.8818==+/.)
@VGCEX:00008:00059
GTCCAAGCTTCTGGAGGGATGGTAATCGCTGTAAT
+
FEEAE@EED?DEG@DDE?DCB>?=7........)-
@VGCEX:00008:00068
GTCCAAGCTTCTGGAGGATGGTAACAATTTTCATACTCGATATAAAGTATTCACCTCTGCACGAATTCCTAG
+
DDDAFA><<?DCD@CD>CHE@==+..)...(..66::5::5.-881----)-55055::BBEDE?C8<7<>B
@VGCEX:00008:00081
GTCCAAGCTTCTGGAGGGATGGTAATACTTC
+
C>=:<<>BB@CDI@CCL<00A20/+....).
@VGCEX:00008:00088
GTCCAAGCTTCTGGAGGGATGGTAAGGCCGATTCTATACCAAGTGCATAATTCACCTCTGCACGAATTCCTAG
+
K>>=>ADDE?CCE>CBD>CBA;:<8:6?>BBC?CCEC@@?A3:::::??8><BCC=CCD<=>=<C>C2:2:::
@VGCEX:00010:00053
GTCCAAGCTTCTGGAGGGATGGTAATGGAATTCTC
+
EDDAFACDC@DDE>BBD?AA=2=8)..).).).--
@VGCEX:00010:00056
GTCCAAGCTTCTGGAGGTGGTAATTACTGTATA
+
:66069?66065:0<D@@@@..).)...88...
@VGCEX:00011:00062
GTCCAAGCTTCTGGAGGGATGGTAAAATTCCGC
+
>??AE@DDD?BBB;BBB=B?E>.0..(.).)..
@VGCEX:00011:00070
GTCCAAGCTTCTGGAGGGATGGTAAATTGTTCG
+
DDD@E@FDC>BDGADDC:DDGA:..)0)..)..
@VGCEX:00011:00096
GTCCAAGCTTCTGGAGGGATGGTAAAAAACCGAGTCTAATTTTTACCTATTTACACCTCTGAACA
+
==:=B9ACD;=>K>DCG?BCC?CCCC@@0A4:6>6:6:5::::-:6<@:66,5555655-..288
@VGCEX:00012:00076
GTCCAAGCTTCTGGAGGGATGGTAAATCTACCT
+
CCD<><>IEAEED@DDE?A>>6///).....).
@VGCEX:00013:00053
GTCCAAGCTTCTGGAGGGATGGTAACGATAACTTATACCCGATCTAAACATTCACCTCTGCACGAATTCCTAG
+
DDD?B>CED<>=D@<::1:::8=C@DLFFEADD>CCCCC?CC@=BBD>DDD?BAB=BBBDD===E@D=B=<=<
@VGCEX:00013:00088
GTCAAGCTTGAGGGATGGTAAACTTAGTTCATTATTTCCGCAGCATTCACCTCTGCACGAATTCCTAG
+
....)...1<ABC6@::8:BC8:<7<@@4:<<7>CM?EAEEE===:4::D=BCCCBBB<:8:4:;AA?
@VGCEX:00013:00099
GTCCAAGCTTCTGGAGGATGGTAACCCGTA
+
?::0606AC@C=:466066?961)0.)...
@VGCEX:00016:00069
GTCCAAGCTTCTGGAGGATGGTAAACGCGAGATTGATCCGAGTCCAACATTCACCTCTGCACGAATTCCTAG
+
BBBBG@FDE<==D@BB?BBB=BDD>DEEGGCAC=BBDD?DDDDDAHBEDD9<6:4:?B@DEDBA=?:?:BBB
@VGCEX:00018:00057
GTCCAAGCTTCTGGAGGGTGGTAATCTTAA
+
>=BAFACCC>B?@>:::16@6;81...).)
@VGCEX:00018:00059
GTCCAAGCTTCTGGAGGGATGGTAACCGGAATTTTGCTCTCTGATCAAAATTCACCTCTGCACGAATTCCTAG
+
ECCAEADEE<>>CAEEE>DDD@ED@D?A;A4:::/:CGEEEGDDDDDDD:D=BBD@EECDCCDBB?B@E?DDD
@VGCEX:00020:00080
GTCCAAGCTTCTGGAGGGATGGTAAGTTCAGCTC
+
EDD@DADDDADCCADDD>C..+1=)..).....-
@VGCEX:00020:00081
GTCCAAGCTTCTGGAGGGATGGTAAAAGGGTATAACATTTCGATGTATTCACTCTGCACGAATTCCTAG
+
=>>>C<:==;<<E@CCC>CDA=A<<<4<<)....)..55,335:::33-33333333336>>C0686@>
@VGCEX:00022:00050
GTCCAAGCCTTCTGGAGGGATGGTAAACATAAGTTAC
+
81.).)..).)...):DD>EMGA0./+0...)..)..
@VGCEX:00023:00068
GTCCAAGCTTCTGGAGGGATGGTAAATACTTGACTATATATCTATCACTCATCT
+
>?>?D?>BB>CCC@EEI?CB<20..+/..8)..55==888------........
@VGCEX:00024:00059
GTCCAAGCTTCTGGAGGGATGGTAAATATTCCTGACCA
+
CCD?CAFKE@DDE?CCD>AIF=8==*...282=-..).
@VGCEX:00024:00085
GTCCAAGCTTCTGGAGGGATGGTAAATTATTACTCAGTCATT
+
66606>?6:9=CC@DEF?=:6<:55,:055055:3:61..8)
@VGCEX:00024:00090
GTCCAAGCTTCTGGAGGGATGGTAATGGTCTTCTGAACTCGGTTCATAAATTCACCTCTGCACGAATTCCTAG
+
...).)..82==C4:::1:CC@EDADE@E>>;=DCA;BB::4:465555,5053:6>A83<<<>D@FAG7<<D
@VGCEX:00027:00074
GTCCAAGCTTCTGGAGGGATGGTAACTATACCGGTTTAAATTTGTCTATTCACCTCTGCACGAATTCCTAG
+
CCC?D?BBC<==M?AA>6=0.).82>:6666066;C,66,66,......)--3-3::::CCBC@E@F@DCC
@VGCEX:00029:00053
GTCCAAGCTTCTGGAGGGATGGTAAATTATATCTAC
+
CCE@E?EDD;=>G@EEE?AAA9<==).).88.--.8
@VGCEX:00029:00064
GTCCAAGCTTCTGGAGGGATGGTAACTTAGACCTGGTCCATAAAACTGTATTCACCTCTGCACGAATTCCTAG
+
<=>=BAD<><=CB=CEF?CCDAEE;=:<:::::::06=9=5555)6::::6:::5055=:;:5:?:?:?4:::
@VGCEX:00029:00080
GTCCAAGCTTCTGGAGGGATGGTCAAAGCTTA
+
DBFBDACEE@DDE@AAA;=>A)....)...).
@VGCEX:00031:00090
GTCCAAGCTTCTGGAGGGATGGTAAACTTATAATACA
+
=::?C=BBE<=>E@EEL?DBC>CDC6..)..8)....
@VGCEX:00032:00060
GTCCAAGCTTCTGGAGGATGGTAATGCCCGTTTTGTACTAAATTCAACATTCACCTCTGCACGAATTCCTAG
+
E>>==AGDD@FCD@DEAEDD@EDAGBBB>CEEF;DDDDBB:.:2<B=CGMAEBB=BBDCEEEBB>C@E@EED
@VGCEX:00032:00079
GTCCAAGCTTCTGGAGGGATGGTAATTATTTTTGCACCCGGTTAACTCTATTCACTCTGCACGAATTCCTAG
+
DEE:=8<CC?DDD@DEE?EDD@B?4:4:::::-5@BBB?E@F@F@DDDDDC@DDDCCDDEEDBB<BAG@;<=
@VGCEX:00033:00052
GTCCAAGCTTCTGGAGGGATGATAATTTATACCCAGTTCAGTTCGACATATTCACCTCTGCACGAATTCCTAG
+
DDD@DAEGEACCC?CEE?DDEDCB3::0:@?DM>DDE@EEDD@DAABEEBB=BDD>CCACBB?EE?D>D>BC?
@VGCEX:00033:00059
GTCCAAGCTTCTGGAGGGATGGTAACGGTATTATTATA
+
=<<=BACCC?DED=::=8=BB<C=+.0+..8288)1.0
@VGCEX:00033:00090
GTCCAAGCTTCTGGAGGGATGGTAAATACAGTTT
+
C==8<=BBL@DCC@EDG<AAA=8;;).......)
@VGCEX:00034:00094
GTCCAAGCTTCTGAGGGATGGTAATTTGCACC
+
66:=C>DB?0<><=<D=<1.A1/*0<*..88+
@VGCEX:00035:00083
GTCCAAGCTTCTGGAGGGATGGTAAATTTACGGACGTCTAAATCT
+
?::0606BA9@::4:??8?BA;:::,:C6?:1)....--..).6.
@VGCEX:00036:00055
GTCCAAGCTTCTGGAGGGATGGTAATTCCATTTGACCGAGTATATTTTAATTCACCTCTGCACGAATTCCTAG
+
CCC?B@EEE<EDDADDD>DBC>BE@EAEACCC>CDD@DCDDCBBCGG:D?D9<;D?EBBBDEEBB=B>B@EDD
@VGCEX:00036:00086
GTCCAAGCTTCTGGAGGGATGGTAATTG
+
D::066>CC@@??::::16881..).).
@VGCEX:00037:00074
GTCCAAGCTTCTGGAGGGATGGTAATTCATTC
+
DED@DAFFG@DDD@DDD=A882..).)...).
@VGCEX:00038:00062
GTCCAAGCTTCTGGAGGGATGGTAATT
+
:::066>CC9===+0..).882=;).)
@VGCEX:00038:00079
GTCCAAGCTTCTGGAGGGATGGTAAAATCGTAACTCGC
+
===8<@DDDAE=:8=B?8BED@B;;84;.0..)..88.
@VGCEX:00038:00090
GTCCAAGCTTCTGGAGGGATGGTAATTAGAATTTGC
+
><=@D>BDE<=>E9<=F<EFGA=1).2/..).81--
@VGCEX:00039:00062
GTCCAAGCTTCTGGAGGATGGTAAATTCAGTCTGGAAATTGATCAAATATTCACCTCTGCACGAATTCCTAG
+
FCC?C?BEE@D>=;>F?DDEAIGG<><>==DCAA8<<8=?CDDCEE>DDE=BBE@E===CCCCC@F@F?DCD
@VGCEX:00040:00072
GTCCAAGCTTCTGGAGGGATGGTAATCTACGAACTTAGTTATTCGTACATTA
+
>=>=BACDE@ECC>CDM?AAA9==+1......).-188:-336::333--)-
@VGCEX:00040:00087
GTCCAAGCTTCTGGAGGGATGGTAATTTCCTCGGGCCTAATTTAAAGTAATTTCACCTC
+
>66066>66066:4:66,6?B966066,60..8818+/.2882?D:6660..)...)..
@VGCEX:00041:00054
GTCCAAGCTTCTGGAGGGATGGTAATTTAGACTGGGTCCAACGTGCTGAATTCACCTCTGCACGAATTCCTAG
+
>>??C@EDD@DCC?<=>;>EFAED@CD>CBCCCCG>BB=C@DDDDDEEEAEA===@DDDDDDB==;=AE@===
@VGCEX:00041:00074
GTCCAAGCTTCTGGAGGGATGGTAATTACATTAGC
+
CBB>B?DDH?CB?2::B8?AA).19=+....)..8
@VGCEX:00041:00088
GTCCAAGCTTCTGGAGGGATAATAATAGGGTTATTATACTAGGACTAATATTCACCTCTGCACGAATTCCTAG
+
=>?AEA>=><<=E<@?B=B?E@==;=CCD?D?CDAEBABBBD?DEDD@DDD?:8;:>99;;;9CC:>:@<BDB
@VGCEX:00042:00056
GTCCAAGCTTCTGGAGGGATGGTAAGTCTAATACT
+
A::0606??6?::2:::1:EA7==6.....)..-8
@VGCEX:00044:00058
GCCAAGCTTTCTGGGAGGGGATGGTAA
+
..).)6666,666=,:666)6..).1)
@VGCEX:00044:00073
GTCCAAGCTTCTGAGGGATGGTAACATTACTCGCAAGTTC
+
?>>AH@CCCAE>>>EE?CBB@FF@=6.18......)..).
@VGCEX:00044:00077
GTCCAAGCTTCTGGAGGATGGTAACTTAAAATTTCGACCCAGTACATCATTCACCTCTGCACGAATTCCTAG
+
>>==B?<==@EEEABB?DDKAEEAHF4:::/:F8BDEEE?DDDCC@DEFEA=>>AD=>=E=::D4:5::::=
@VGCEX:00045:00076
GTCCAAGCTTCTGGAGGGATGTAATCC
+
0..).288A=A@D</01+0.1.8188)
@VGCEX:00046:00061
GTCCAAGCTTCTGGAGGGATGGTAATTATAGTTTCGAACCTGATCG
+
CCC@D@FEE=BBD@DDE>EED@@@050555::C,336060......
@VGCEX:00047:00086
GTCCAAGCTTCTGGAGGGATGGTAATACGTAGTA
+
:6:0606??965:6:::1:??9==+........-
@VGCEX:00049:00086
GTCCAAGCTTCTGGAGGGATGGTAATTGCCGGTATA
+
>>>?BACBB@DDE@DDG>DBC=?B4:05.).)..--
@VGCEX:00049:00093
GTCCAAGCTTCTGGAGGGATGATAATTCTGAATTTGATACAAGTTTCCAATTCACCTCTGCACGAATTCCTAG
+
>??@D:<=D<=>E@DED?DDDDDD@D@EECC?CE>DCDC<<9<EE?E@E@E=BBD?;;<;DC@;<:<>E@EDD
@VGCEX:00004:00106
GTCCAAGCTTCTGGAGGGATGGTAAATTGACAAGTATT
+
EDE?B>BBB=BBC?CEE?EGEA<<:016<=..)..--)
@VGCEX:00006:00133
GTCCAAGCTTCTGGAGGGATGGTAATATTTACCTGGTCTATAAATTGTATTCACCTCTGCACGAATTCCTAG
+
66>0:06BD6;@?4:::1..0)..+...8).57:3<B><.0==+0+--8=@DDEA<<;B<:9??-3-399B@
@VGCEX:00007:00125
GTCCAAGCTTCTGGAGGGATGTAAAGTTC
+
6660606660655:<<A610.../+..).
@VGCEX:00007:00127
GTCCAAGCTTCTGGAGGGATGTAAGTTCTTGGTAGAAATAACTTGTATCACTTCACCTCATTCTC
+
DDDAE@EEE@DDDA>AA6;....)..).0).)....81.606606;665C5.)...).---)---
@VGCEX:00008:00119
GTCCAAGCTTCTGGAGGGTGGTAATTCATCGG
+
66:9BABBD@CDC?<<=1:@;01*.).....)
@VGCEX:00008:00130
GTCCAAGCTTCTGGAGGGATGGTAATATACTCGGTATAACGCAGCCCGCATTCACCTCTGCACGAATTCCTAG
+
DEE@D@EEGAEDDADDE?DDD@DE@BBCDDDDD@DEED<CDDDCCC<CCDC?D<<;=CCCEEFFI?C?CADDD
@VGCEX:00010:00121
GTCCAAGCTTCTGGAGGGATGGTAAAATTTTTAACCTCAT
+
...).)...)..50::6,66C@;?;;)5555)505055..
@VGCEX:00010:00127
GTCCAAGCTTCTGGAGGGATGGTAAATTACTTTTTGACTAAGCGTTCACTCTCTCACGAATTCCTAG
+
A>B6B<B??8<<>8=FL>B?>2./.).)..8888(..555055::-3--..------.:0505<333
@VGCEX:00010:00128
GTCCAAGCTTCTGGAGGGATGGTAATTTTACACCAAGACTAAAAATATGATTCACCTCTGCACGAATTCCTAG
+
EDFAEAEDD@DDEA===;===9>C@EFF;FCCC@D@DEDDDEEE5BBEEDD@DCE>DEECCCDDD@E?C?CDD
@VGCEX:00010:00129
GCCAAGCTTCTGGAGGGTGGTAAGAGTGTT
+
..).)...)...;FGK?=8)..)......)
@VGCEX:00010:00135
GTCCAAGCTTCTGGAGGGATGGTAACCAATTCCTAGTCTCAGTCCATGAATTTCACCTCTGCACGAATTCCTAG
+
:6606:6660655;BAB9:6?66:0:<B3:5:>B6<=B;???<<2:?>?2::/:?>9??9/0.--5)-*-)---
@VGCEX:00011:00113
GTCCAAGCTTCTGGAGGGATGGTAATTGTACACTGTAGTTTAA
+
=<:?CA=<=;==E@EEG?=<>>B?4=05....-------8)--
@VGCEX:00011:00122
GTCCAAGCTTCTGGAGGGATGTAAGAA
+
CBB6@<C::06::01.818.0.86.0+
@VGCEX:00012:00104
GTCCAAGCTTCTGGAGGGATGGTAATATTCTTGACTGAGTATATAGATTCACCTCTGCACGAATTCCTACG
+
:66AE@:<<8<5:;BBE166606:05.0)/0+-..6..........5;0555055553:566060636666
@VGCEX:00014:00137
CGTCTAAGCTTCTGGAGGGATGGTAAGTTCCCTAAAATATACTCTATCCAATTCACCTCTGCACGAATTCCTAG
+
:66:AC;CDD<<<:::>>)3::2::6>>2:<80===40-/;<@@?@992:5:5:::4:=:::B:::5:;A;:==
@VGCEX:00016:00142
GTCCAAGCTTCTGGAGGGATGGTAAAGTTACATTGGACTCATTACAATTATTCACCTCTGCACGAATTCCTAG
+
66:>F?CDF>==<=BBB>BCF?A8;6..)....).2C:::>?2/0/)-)--1--348BEEFECCC>C?G>DD<
@VGCEX:00017:00129
GGTCCAAGCTTCTGGAGGGATGGTAAACCGAGTAT
+
D<=<CEACCC<==C?DDD?D@?::.0).)..8...
@VGCEX:00019:00107
GTCCAAGCTTCTGGAGGGATGGTAAATTACACCGAGTATAAAGCCCCTGATTCACCTCTGCACGAATTCCTAG
+
=6B=B@FEG@DDD<<<=9=CGAC@C0:455@C@DDDDD<8:/:BDD;DFDD@CDD@CCEDDEDBB?B@E@EEE
@VGCEX:00020:00111
GTCCAAGCTTCTGGAGGGATGATAAAAAGCTGGTACCGTTA
+
DBB?C@EDEAEDD@BBB=BAAAA====)....)..82..).
@VGCEX:00021:00116
GTCCAAGCTTCTGGAGTGATGGTAATTATACTCGGCGTAAAAGAGGTTAATTCACCTCTGCACGAATTCCTAG
+
EDDAEADDD<=>E@>>>CCBB<??4:3::CCDFE@D>ABGG:DAA@EAE9;4;:?4:<DDDEDEE?E?D@<::
@VGCEX:00022:00106
GTCCAAGCTTCTGGAGGGATGGTAACTTAGTTTTG
+
EDDAEAFDD<=>D@DDG?FDD?==6..).....(.
@VGCEX:00022:00121
GTCCAAGCTTCTGGAGGGATGGTAATCAGATCCGGTCTAAAAAATCGTGAATTCACCTCTGCACGAATTCCTTAG
+
>>B0:06?B:BBB?DEE=AAA0:5055555:>8>2:::::333)3:3388:?;::8>CC<<;@@<<+0)-)/)-8
@VGCEX:00023:00107
GTCCAAGCTTCTGGAGGGATGGTAATCTAAATTA
+
E?>;=ADDF=BBEAFFF>A;<90/).....).).
@VGCEX:00024:00131
GTCCAAGCTTCTGGAGGGATGGTAATGGAAATTTAGACCCAATTCACACATTCACCTCTGCACGAATTCCTAG
+
<6A9A;@;;065=;AAA1:::06@?CB;??0::05:=AC):2:25BCCA::3::?;?E<<<DBBB>D>E@EED
@VGCEX:00026:00106
GTCCAAGCTTCTGGAGGGATGGTAATCGTCTACTA
+
BBA6>9>;;065:0:::,6<C<8=6......----
@VGCEX:00026:00117
GTCCAAGCTTCTGGAGGGATGGTAAACATAATTGGT
+
ECC?E@EEG@EEDA=<<8:??6:::,:6..28).).
@VGCEX:00027:00101
GTCCAAGCTTCTGGAGGGTGGTAAGCAATACTA
+
DED@EAEEF<EDEADDD?=A6==*...).....
@VGCEX:00027:00103
GTCCAAGCTTCTGGAGGGATCGTAATCCAAAATTGCACTGGGTTCAGTAATTCACCTCTGCACGAATTCCTAG
+
KCC?B>CHG@CBB?DEF?DBBB=<4:C;@CC:C:?>@????/:3:::?>@C3:9929993BDCEE?D?C8?93
@VGCEX:00028:00129
GTCCAAGCTTCTGGAGGGATGTAAATGCTTCTT
+
===AFA>==<=>C@DEH>A/0.;8)..88)..)
@VGCEX:00029:00125
GTCCAAGCTTCTGGAGGGATGGTAAATTGTACCTCAACTAAC
+
A::0606::0:@?4:::1666065:,50555.2..-)---)-
@VGCEX:00029:00130
GTCCAAGCTTCTGGAGGGATGGTAATGCATGAC
+
>>B@DA>==@CCC@DCE<D/.).=6...8...-
@VGCEX:00029:00137
GTCCAAGCTTCTGGAGGGATGATAACTGTGTCGAGTATAAAAATTTTGGATATTCACCTCTGCACGAATTCCTAG
+
<<:AK?BBB<<<C;@??8B=<<DG@E>>>EEEEDB>>:::::-:::)3-3333-3:B;:;<DB>>9;5;5;@C@B
@VGCEX:00031:00130
GTCCAAGCTTCTGGAGGGATGGTAATCCGTATTACTAATTTCAACGA
+
F::06066606;?4::B8:6606505:4=>BC?@?><+00*--)---
@VGCEX:00031:00141
GTCCAAGCTTCTGGAGGATGGTAACCTTATTTCTAGTAAAGTCTCATTCACCTCTGCACGAATTCCTAG
+
F==069?::86;=7..)0.818<<A3.+000).......).8@>66505652:@DBCDCCE@E?C?BED
@VGCEX:00033:00138
GTCCAAGCTTCTGGAGGGATGGTAATAGTGAACTGAGTACAAAACTTAAATTCACCTCTGCACGAATTCCTAG
+
FDD?D>BCD<>>EADED?DDD?DE@D<==B?:?<<:???::::/:D4::1606:AAE>>>CBBDDAE@E@BB<
@VGCEX:00034:00107
GTCCAAGCTTCTGAGGGATGGTAATAACAGTTTAAT
+
...>A?0..)....8828AE@A=7<<*.....).)-
@VGCEX:00034:00140
GTCCAAGCTTCTGGAGGGATGGTAAGCGGTGTCTAGACCGAATCCAACAATTCACCTCTGCACGAATTCCTAG
+
CCFAE@EFF>BCE@CCC=BBB=BC?CEEAEDCBBCEDDADDACD>D@BC?D;=>DADDEDBBCCC=B@D@BBB
@VGCEX:00035:00108
GTCCAAGCTTCTGGAGGGATGGTAAATGAGTATCTTACC
+
6=>;=AEDH>BCC@DFD?DAB::::,555555:-81..)
@VGCEX:00035:00138
GTCCAAGCTTCTGGAGGGATGGTAAATTCACTGGTA
+
A6:060666065C>@??8?A?6.10+.1.....).8
@VGCEX:00036:00111
GTCCAAGCTTCTGGAGGGATGGTAACCAATTA
+
?::066>6:06BC?DDK?A<82..).).28).
@VGCEX:00038:00106
GTCCAAGCTTCTGGAGGGATGGTAATCTGTA
+
666060666066:0:BC,..>2;<+......
@VGCEX:00039:00112
GTCCAAGCTTCTGGAGGGATGGTAACACGCCTTCTTGTACTAAGTGTACATTCACCTCTGCACGAATTCCTAG
+
:66066>BD<=<DA:::1::A6;B:A@@::3:5::36:CC:>;=<::A:./*00=7AEDDDDDA>0:3:;??B
@VGCEX:00040:00125
GTCCAAGCTTCTGGAGGGATGGTAAAATTATACTCAATCCAATTAACGCATTCACCTCTGCACGAATTCCTAG
+
ICC?BAGKE@DDEADDD>DDEACCBB;C8==G>=<CBFF@DAEAE@DDDDC??=<8=DDECCC==<>AIACCC
@VGCEX:00041:00143
GTCCAAGCTTCTGGAGGGATGGTAAGGTGCGGAAGTATATGGTCCAAACATTCACCTCTGCACGAATTCCTAG
+
..1>A61..)<<B@DDG<CAEAEE>C@CCCB?D?BCCDDDE@EG9::1:::4::?4::<EECCCC>B=B8B?>
@VGCEX:00041:00149
GTCCAAGCTTCTGGAGGGATGGTAAAAAAAATAATTTTAACTGAGTAAATATTCACCTCTGCACGAATTCCTAG
+
CCE@CAIGE:EDE@DDD?<::<::55555:&5?2:::/5:==CDEFHH?CBB?<=<<BB<<:BB==8=@D>CCD
@VGCEX:00044:00120
GTCCAAGCTTCTGGAGGATGGTAACCCAAATCTTCGATCCAGTCCACATTCACCTCTGCACGAATTCCTAG
+
GCB;=;<EEAEEE@EE@BCD@DF@EF>DE>DDDAEBBCFBFBBD?CC::3<::4=CCBDDDDF@D<=<<FD
@VGCEX:00044:00145
GTCCAAGCTTCTGGAGGGTGGTAAAGTCCTATA
+
:6:060666065:4:::1.8288;)..81....
@VGCEX:00046:00148
GTCCAAGCTTCTGGAGGGATGGTAATCCGAATTTA
+
66:6B6:<<8<=E@EEG>DCB:<82..)..)..)-
@VGCEX:00047:00124
GTCCAAGCTTCTGGAGGGATGGTAAATAAGCTGTTA
+
6660606;;=<=<@BBC?A>>2001+..).....28
@VGCEX:00048:00105
GTCCAAGCTTCTGGAGGGATGGTAAAGCTATTAGATAGA
+
=<=?C@>CC<==D@CDC?DDDAEEC,5....)...66..
@VGCEX:00049:00113
GTCCAAGCTTCTGGAGGGATGGTAACCCTTATTGACTTGATC
+
C=:06<?;A6;::4:DD?DDAA::366,606>06...)....
@VGCEX:00004:00180
GTCCAAGCTTCTGGAGGGATGGTAAATTGTACTGGATTTAAATCGGTAGATTCACCTCTGCACGGAATTCCTAG
+
66:6@066;065:::::1:??:???0:45555>B@?>?/::/:<DAEECC@5;;929@@?9;;;>D>C?G>BBB
@VGCEX:00004:00191
GTCCAAGCTTCTGGAGGGATGGTAATTACTG
+
6>A??8==D@CCC4:::,666068).)....
@VGCEX:00005:00191
GTCCAAGCTTCTGGAGGGATGGTAATTTG
+
...).18..)66;:DCB1:..)..).8).
@VGCEX:00007:00156
GTCCAAGCTTCTGGAGGGATGGTAAGACTTCTCGCCCTCAGTCGACATAT
+
80/-.==FH@BCC?DDE?EEEAEC4:5550555333)3------------
@VGCEX:00007:00163
GTCCAAGCTTCTGGAGGGATGGTAAGTCAAAGTTTGTACCCAGTCATCGATTCACCTCTGCACGAATTCCTAG
+
66=@EAEEE@EDD?<<<8=BD@DEAE>==D?DED;=/00=6/-.----<<>99991899;BC;;<>D?E?<<<
@VGCEX:00007:00166
GTCCAAGCTTCTGGAGGGATGGTAATTTGTACCAAGTAGTATAATATCAAATTCACCTCTGCACGAATCCTAG
+
..66>6>BD8<<C4::E16660./*1/)....).).<8/0-BB;A?>999.9-3339933-5--.;)--).3:
@VGCEX:00009:00157
GTCCAAGCTTCTGAGGGATGGTAATCTT
+
:6606066696:::::,..82.1)....
@VGCEX:00009:00187
GTCCAAGCTTCTGGAGGGATGGTAAATTACTATAT
+
CBCAL<>=D<==EADDD<=::0:10).).......
@VGCEX:00009:00199
GTCCAAGCTTCTGGAGGGATGGTAAAGTCTAGTT
+
A::066>6606;>6BDF?EE>6/10)........
@VGCEX:00010:00177
GCCAAGCTTCTGGAGGGATGGTAACTACTTTTCTATATCCCGTCTAAAATTCACCTTCTG
+
66060666066:0:::,66606C:::::666)6666A@BA1:=>::FF/1+...).)...
@VGCEX:00011:00188
GTCCAAGCTTCTGGGAGGATGGTAAGAACAACGTAGCGCCCTGATGACAGATTCACCTCTGCACGAATTCCTAG
+
666069?CE<==EC8::566EA=@<==6..+....-----)33:33383==D433:@333833338-3-3-333
@VGCEX:00013:00195
GTCCAAGCTTCTGGAGGGATGGTAATTTGTGTTTGGACTCAGTATATATTCACCTCTGCACGAATTCCTAG
+
66:6BAEBC<==D@DDE?BBB>CC4::055.88181--------800--)--A:C993932CC?D>B4822
@VGCEX:00014:00180
GTCCAAGCTTCTGGAGGGATGGTAAACTATACTCAGTACAGGAAACTATTCACCTCTGCACGAATTCCTAG
+
:6:066>;E@BBC>66:1:6A9:::,::::::A<A1//<<<6<;)...-)-..).666::6::3/6=6=>1
@VGCEX:00015:00166
GTCCAAGCTTCTGGAGGGATGGTAATCGTAATTCGTACTGTTATACTATTCACCTCTGCACGAATTCCTAG
+
::=06<CA?=ABC<@BD<01.)10*....818)---33333-3833@:9.9::5:?@@=>>=C<C4:4:::
@VGCEX:00015:00167
GTCCAAGCTTCTGGAGGGATGGTAACATTATAAC
+
DDFAEAEDK<=>C?DDE?E==50=7...)../).
@VGCEX:00016:00156
GTCCAAGCTTCTGGAGGATGGTAAATGAACTTAGGTAT
+
>==0668.0)..0+..)..?:=@C===.28=+..)..-
@VGCEX:00018:00190
GTCCAAGCTTCTGGAGGGATGGTAAGCAATCGA
+
66:<F;==E>B@?=:::1:882..+..8)....
@VGCEX:00020:00181
GTCCAAGCTTCTGGAGGGATGGTAATGAAAAACTGTTGTCTGCT
+
:6:066>::8<BE@DDE=<<=8<E@DEEFFE)5...).---88-
@VGCEX:00020:00195
GTCCAAGCTTCTGGAGGGATTGTAAGAGTACTATACTCGGTATAAGTATTCACCTCTGCACGAATTCCTAG
+
:::06066:065C<@BB=BB=BBE>=<....----3333-3338188B@5;<C?B@BDE<<<E@E>D=BB;
@VGCEX:00020:00199
GTCCAAGCTTCTGGAGGGATGGTAAGTAACTCGCATACATGTATAATTATTCACCTCTGCACGAATTCCTAG
+
>>>AFAEBC<==D@=<=9=CB>CE>C550:5555.......88..+0)..)..818.;8DEECB=B9<2<CC
@VGCEX:00024:00161
GTCCAAGCTTCTGGAGGGATGGTAAACGTGTACTCGGTATTGGATTTCGATTCACCTCTGCACGAATTCCTAG
+
66:9D@EEE<=>D@B??1:::0<ED=EDDDCCDDGG@C=C@DA=<<<=CGGAE>>9:::?:=>CFHF@F@>>=
@VGCEX:00025:00199
GTCCAAGCTTCTGGAGGGATGGTAATTCACA
+
>>C?B@DDEAEDD@CBB=B::0..).)....
@VGCEX:00026:00177
GTCCAAGCTTCTGGAGGGATGGTAATCAAAAATTTCGTACTTAGTACACATTCACCTCTGCACGAATTCCTAG
+
CCE?B@EEE@DDDACB?8?::06:4:??BCC5CG>BBCCEE@BBBDBBBDD>CCC?DDDDDDEEE?D?D?DAB
@VGCEX:00027:00162
GTCCAAGCTTCTGGAGGGATGGTAATACA
+
/..).288<).0?::::10./)..)/...
@VGCEX:00027:00181
GTCCAAGCTTCTGGAGGGATGGTAATTGTACC
+
DBD?CAEEE8<=KA=<=9:?<611+.)....)
@VGCEX:00028:00151
GTCCAAGCTTCTGGAGGGATGGTAATACCTTTTTGACGTGTTATGAATAATTCACCTCTGCACGAATTCCTAG
+
GCC?BADBC<<:C>:::1:??:BC;:5505555)......-1--33-3C-:23@C29:B;<;DDC:D4848CC
@VGCEX:00028:00191
GTCCAAGCTTCTGGAGGGATGGTAAATTTTGTCCT
+
DCC@DAFDDAE>=<>EF?D=A=8;;)...(...)0
@VGCEX:00031:00159
GTCCAAGCTTCTGGAGGGATGGTAAGCCTAAT
+
C>>:<AEDEADCD?>?K?E==4//)..)..).
@VGCEX:00032:00154
GTCCAAGCTTCTGGAGGGGTGGTAAAGAAATTTGTATACTTAGCTCAATTCACCTCTGCACGAATTCCTAG
+
66F6C:==E>BCMAB???4::4:::0:::,5:6:38;DBB=BB?@::2:3:??::<=DEEEEE=C=B8<:B
@VGCEX:00034:00150
GTCCAAGCTTCTGGAGGGATGGTAATGACATACTTA
+
D>><=?DLF@DDF@CCB>B>>7..).......-C-3
@VGCEX:00034:00176
GTCCAAGCTTCTGGAGGGATGGTAATCACAAATTCTACACTGAGTTCAATTCACCTCTGCACGAATTCCTAG
+
F>><=@DDD@DDD@DDD>D<<9=B:?@C??B8?<BBCDECCCCCC@DD@D?DDD?C@@CDDDA?=B?D?DBB
@VGCEX:00037:00159
GTCCAAGCTTCTGGAGGGATGGTAACCCTCAAAGTAGACCAGGTATATCATTCACCTCTGCACGAATTCCTAG
+
DDEADAFEEADDC@DEE?E==<>DAEE?DEEE>DDDEDD@CC@DDBBBBCEACCBBCCDEEFFDD@D@DAEDD
@VGCEX:00037:00185
GTCCAAGCTTCTGGAGGGATGGTAATCCATCAGTGAACTCGGATCAATAATTCACCTCTGCACGAATCCTAG
+
====B:BCC=CBC@EEE>EEDACC?CF@EED<<?CC?CGEE=BBDD?EE>C=BBD>CEDDCDDEE?CC>AAB
@VGCEX:00037:00195
GTCCAAGCTTCTGGAGGGATGGTAACATATACCCGGTCGAACTTAACTTATTCACCTCTGCACGAATTCCTAG
+
KCC?CAG>><=DA:<<<8<CC?DD@EFEEEBBB>B?DEEEAEG=B>BD<=<@D=<4<DDDEDDB?<B@E@DBB
@VGCEX:00038:00192
GTCCAAGCTTCTGGAGGGATGGTAAAAAATCTATGTTTCG
+
DEE@E@DDE@EDGACBB>BDA<::::::).8....--)--
@VGCEX:00039:00153
GTCCAAGCTTCTGAGGGATGGTAATTATACTGAGTATAGCCTACCTTGATTCACCTCTGCACGAATTCCTAG
+
:<=AEACCC>BBB=<:8:B<9<=+/+..88<BECCBDD=<9>CC;@;@::3::B>BBCCBBBB?:B?C?DEC
@VGCEX:00039:00166
GTCCAAGCTTCTGGAGGGATGGTAACCGTAGCTTGCACTTGGTACAGTAATTCACCTCTGCACGAATTCCTAG
+
8.1).).>>1???0666,6;A0:50:46:68..)..8..)69=C6<<==?DAEFE06666:6;;A6;;;)...
@VGCEX:00039:00199
GTCCAAGCTTCTGGAGGGGATGGTAATTGCACCTGGTATAGTTATTTTCCATTCACCTCTGCACGAATTCCTAG
+
CCB>B6@BC86:B:::::/:?A@ED>B=BCBB?BB<BBBBBC?CEIF:D4:<?DEE?DDDD<;<CC=CAF=BBD
@VGCEX:00040:00174
GTCCAAGCTTCTGAGGGATGGTAACTCTTCTTATTTAA
+
66@9A366606:::CB1:::6;@<>/..)..)...).2
@VGCEX:00041:00170
GTCCAAGCTTCTGGAGGGATGGTAAGTCAATTTTATACTCAATCTACGCATTCACCTCTGCACGAATTCCTAG
+
CDD@D?EBB86:?:B?B8D==<=I@DDDD@EDD;CBBCDBA=BCBBBCBDD?<<<@EEEEEDDBB=B@E?;=<
@VGCEX:00045:00176
GACCAAGCTTCTGGAGGGATGGTAATCGTAAACGCGATATAAATATTACATTCACCTCTGCACGAATTCCTAG
+
:66060666065C:@BB8::A9B?:??:::?6<<DAC:010.*...288.54:::3:?C::::::2:3:A@><
@VGCEX:00045:00185
GTCCAAGCTTCTGGAGGGATGGTAAACCTGAACTCAGTATACCCCTGGAATTCACCTCTGCACGAATTCCTAG
+
>?>==ACDD=CCE?DEE?D==9=DA<C@CCCAEEEEDAA..1AK40>?=@E4=>=8<:D>>=CBD<B<B=BBC
@VGCEX:00045:00191
GTCCAAGCTTCTGGAGGGATGGTAAAAACACCGGGTATAAAAACCACCAATTCACCTCTGCACGAATTCCTAG
+
C??==ADDD?B?A4:::,:@@::::::-:BB@ED6>?:::::-::??4<7<9=<E@D======BH4:5:;:::
@VGCEX:00046:00178
GTCCAAGCTTCTGGAGGGATGAGATGGTTTATTTATACTTACCGCAAAAGTCACCCTCTGCACGAATTCCTAG
+
FCC?BA><=<=>FADDE>DCCDDEEEADD4<::0:>EEEA=<;=<<EE:<;<BBM>DDCBBBEEE?D?@7:::
@VGCEX:00046:00184
GTCCAAGCTTCTGGAGGGATGGTAAAAAAGTAATTGGACTCAGTGCACAGATTCACCTCTGCACGAATTCCTAG
+
>>D@D?DDE>BBE=CCG>DAA<::::::)58=6<*0)..8---;<BBCDBBB?EFL<=>DDDCEEEAE@E<=:A
@VGCEX:00047:00166
GTCCAAGCTTCTGGAGGGATGGTAACCCTTTTTTTTGTACTCCGTATCTTATTCACCTCTGCACGAATTCCTAG
+
>?>@DALCB=BHEADDD>DDEAEC4::1:::::::&:@@66=?C===DD@:<7<BB<BBBDDCECD?E@D@DDD
@VGCEX:00048:00178
GTCCAAGCTTCTGGAGGGATGGTAACCGTATACTATATCCAGTACAAGAATTCACCTTGCACGAATTCCTAG
+
DEE@F@DEG<CCDADDD=DDD?DG?D?CEFEEEEDD===@DDDEEE@DD@D@CDDAD8;;CCCE@D?D?DDD
@VGCEX:00004:00202
GTCCAAGCTTCTGGAGGGATGGTAACGTTTTGTTTCACAACTGATAAAGAATTCACCTCTGCACGAATTCCTAG
+
CCCAE@DDEADDD@DDD?DEE@@@:A::::)6BB6DEDDAEDDCCCD>DD?C?BDD@DDCCDDEDD>C@DAEDD
@VGCEX:00004:00241
GTCCAAGCTTCTGGAGGGATGGTAAGCTAAAACTGTACCTGGTTCACAATTCACCTCTGCACGAATTCCTAG
+
@BD0:06;B9?::4:::,:DF<650556>>>)66F::0*1<9<+1...).)533=;;8DDC=>=?D=A=BD>
@VGCEX:00005:00214
GTCCAAGCTTCTGGAGGGATGGTAATTCTAA
+
KDDAEAFCB>DFA6<88)..81=8281...)
@VGCEX:00005:00220
GTCCAAGCTTCTGGAGGGATGGTAATGCGTTAACTTGGA
+
6<<8<?CDEAHDC?CDE?HEE@::45555505053-3-.
@VGCEX:00006:00235
GTCCAAGCTTCTGGAGGGATGGTAATCTACTCGTA
+
DDE?C>CDD<==E@::<8:AB::0+/0......-3
@VGCEX:00008:00204
GTCCAATCTTCTGGAGGGATGGTAAACTAATTTTGAACTAGATCAAGTCATTCACCTCGCACGAATTCCTAG
+
6660:066:<:::5::6,66:06:5,6??AFHH;HKBB=<:::??4::::<<CBD?EEEDCCBE?E>C>DE:
@VGCEX:00008:00223
GTCCAAGCTTCTGGAGGGATGGTAACGTGCCGCCACCTTAACGCGTTTCATTCACCTCTGCACGAATTCCTAGATCACCC
+
66:6B@EBC>BCC?EGL?EBC<<<@D=::B;::4::>C<C@CCEEDD><<<3:::3::99::9:92929:00///---51
@VGCEX:00008:00230
GTCCAAGCTTCTGGAGGGATGGTAACATCATAAATTAA
+
66:6B@EEE@FDE@DDD;=:B:::00.......)69=0
@VGCEX:00009:00221
GTCCAAGCTTCTGGAGGGATGGTAAATTAACTCGGTCTAAGTTTTGCGAATTCACCTCTGCACGAATTCCTAG
+
6660606AA=>>>ADDD?>=:A?BB6;6?2:<<D@DBBA<::::/:<<<6<71..)...0DBBBD@D@C::::
@VGCEX:00009:00235
GTCCAAGCTTCTGGAGGGATGGTAATG
+
...1A>A>A)65:0:?;,6.81.0+..
@VGCEX:00009:00237
GTCCAAGCTTCTGAAGGGATGGTAAAATTTACTAAGTCTTAGATGTACGATTCACCTCTGCACGAATTCCTAG
+
AAD:></A>2=...).8288?@::::)55,55550....)..8........286606::::=>CE@E@EAICC
@VGCEX:00010:00203
GTCCAAGCTTCTGGAGGGATGGTAAAATACAGTTGTTGTCGATATGATTCA
+
@<=0<AC6:06::4:CC>DGEA::::)555:..).8)-------C3:9-93
@VGCEX:00010:00220
GTCCAAGCTTCTGGAGGGATGGTAATTAACCGAATTCAATTTATCAAGACTTCACCTCTGACACGAATTCCTAG
+
C>>==AEDD@DDDAFFF?DBA=<=*/*0).)..).)3>066,6:::4556606.818......--0)-)-)3:A
@VGCEX:00010:00221
GTCCAAGCTTCTGGAGGGATGGTAAATACTGTAACGTCA
+
D::066>66065:2::6,.A=28==+..88...)...88
@VGCEX:00011:00240
GTCCAAGCTTCTGGAGGGATGGTAATATTACACTCAGTGTAAGTGCATATTTCACCTCTGCACGAATTCCTAG
+
CCE?D?DDD@DDE@<<<8:?B<::4:5:455CABBCCEDDD?BB@@@?999.8@C@E<<<BGDED?D@G@EF<
@VGCEX:00012:00242
GTCCAAGCTTCTGGAGGGTGGTAATCCA
+
...).)66;6;??4:::101*/0)..).
@VGCEX:00013:00243
GCCAAGCTTCTGGAGGGATGGTAACCCGATCTATA
+
88).)...)...).6B,66@66:0::,........
@VGCEX:00014:00217
GTCCAAGCTTCTGGAGGGATGGTAATCTCTAAA
+
:::06:@;?6;?@4==D?DDDA..).......)
@VGCEX:00014:00219
GCCAAGCTTCTGGAGGGATGGTAACGTTAGTTTTAAACCGAAATGTAA
+
..).2...)...2<@@866C6>A3::6666666)6D,<86881....)
@VGCEX:00014:00247
GTCCAAGCTTCTGGAGGGATGGTAAACAGTAAACGTATG
+
:<=?D@DEG>BCD>EDF?CCBA:::,1....81......
@VGCEX:00015:00214
GTCCAAGCTTCTGGAGGGATGGTAATTGCC
+
66606@D>>9<GGAEDE</1A1..).)..)
@VGCEX:00016:00203
GTCCAAGCTTCTGGAGGGATGGTAAATCTCGTCTACATATCT
+
:::066>668<;B<CGI>ECEADEF?@<</........6665
@VGCEX:00017:00217
GTCCAAGCTTCTGGAGGGATGGTAATTTAAACCCAATCTAAATTAGTAAATTCACCTCTGCACGAATTCCTAG
+
B6:0<8<6C>BBC=<::1:;?66:05=6;A=BD>C?CCEDD>C?CB>>?7<8<BB@DDDEDDBCCAF?D?DFB
@VGCEX:00017:00232
GTCCAAGCTTCTGGAGGATGGTAACGACTTTTTTATACTTTGTCCACAATTCACCTCTGCACGAATTCCTAG
+
66<@DALED@EEC>::566?<@C?A::::::::*6=@CDE=B::2::<?D@EDD@DDCDDDDEE>E?E?CC<
@VGCEX:00017:00233
GTCCAAGCTTCTGGAGGGATGGTAATATACTAGGTACAACCTTACGCTCATTCACCTCTGCACGAATTCCTAG
+
:6:=B@DEH=ABEAEEE<CEFAED@>>>EDC;<<=CC?@D9<8<EEDEDDD?DDD@DDDE;;;BE@E@E?EE<
@VGCEX:00018:00228
GTCCAAGCTTCTGGAGGGTGGTAATATAGTACCGAT
+
FCC?C@EDH@DDD=CCG?D==AA)././.--3-333
@VGCEX:00018:00232
GTCCAAGCTTCTGGAGGGATGGTAACTATATTTGTACTGCGTGTAATATATTCACCTCTGCACGAATTCCTAG
+
>>LBE@DDE8=>F@BBB=BBB>CE@EEDEEDE?DDDCDDDCCDDD@<==DD@DDE?DDDEDDDDEAE>B>BDD
@VGCEX:00020:00237
GTCCAAGCTTCTGGAGGGATGGTAATTT
+
:6606066D065:0::C,..;2//+..)
@VGCEX:00021:00221
GTCAAGCTTTGAGGGATGGTAATAATCGTTTAGACTCAGTTTATTTATTCACCTCTGCACGAATTCCTAG
+
666>>BFLE?==>D>B:1+00+01).....).55:::::::)666,66066636>66:::AB5:4:5100
@VGCEX:00021:00229
GTCCAAGCTTCTGGAGGGATGGTAAATCGACTTACTACAT
+
DCC?CAEED@DEE@DDE?EAA;:::,555555033333--
@VGCEX:00022:00213
GTCCAAGCTTCTGGAGGGATGGTAATTAGTTCCAGTACAAAATTTCGTTGATTCACCTCTGCACGAATTCCTAG
+
:6606066;06550::?8??B=BC@E;>?C??;::::::::/33)333-33@1?<<:<EECC<;=<3<9B7<>F
@VGCEX:00022:00228
GTCCAAGCTTCTGGAGGGATGGTAATACTGTTTTGTATCCTGTCCAAGAATTCACCTCTGCACGAATTCCTAG
+
66:069??B=BFE@DDE;>>E@::0:5?:::::/:55..1---.1818D0<9==><EEE<::?::4:4:;==0
@VGCEX:00024:00208
GTCCAAGCTTCTGGAGGGATGTCACCATCTG
+
:6:6B>BBEACDC@A>>+1.0....18555:
@VGCEX:00024:00223
GTCCAAGCTTCTGGAGGGATGGTAACCATAGATT
+
66@0606;B=BCCADDD>EEFA..).)......)
@VGCEX:00025:00229
GTCCAAGCTTCTGGAGGGATGGTAATAGACTTAGTCCAATATGCTATTAATTCACCTCTGCACGAATTCCTAG
+
DCC?B@CCC?CCEAEEF8DDGADC9:::55:03?>?9C8=<DCFEEC3:4:4:CE@DCCC>==BDAGAD>BBC
@VGCEX:00026:00237
GTCCAAGCTTCTGGAGGGATGAGAATGA
+
CCCAF@EEDAGDC>.//*/10...2...
@VGCEX:00027:00239
GTCCAAGCTTCTGGAGGGATGGTAAGGAATTTGTAT
+
66:066>;B=AB@::::1:::4:A2:4.)..)..--
@VGCEX:00028:00218
GTCCAAGTTCTGGAGGGATGTAATGGAACTTGA
+
...)1)..)...):::,6666606:350..2./
@VGCEX:00028:00225
GTCCAAGCTTCTGGAGGGATGGTAATTTTACATTTAGTACAACGAGTGAATTCACCTCTGCACGAATTCCTAG
+
>:>8<ADBC@CCC@CCC9/1>201)...(..888).>><EE8<><<?>B8@=>:<8<BCC;;;BC:>8>?C9;
@VGCEX:00030:00230
GTCCAAGCTTCTGGAGGGATGGTAACTATACTTAGTTCATTTACTTTATATTCACCTCTCACGAATTCCTAG
+
CBB>BAEDD?DCE@DDD?C??<::0::::B??:B==;>CDG>CEFG?DDBB<BBB<BDDDBDBC@E@E@DDD
@VGCEX:00030:00234
GTCCAAGCTTCTGGAGGGATGGTAATATTATTCTTGGTCCATAATCTCAATTCACCTCTGCACGAATTCCTAG
+
A::06066606DC?DEE?DDDAEF;C<:4::;CC@FADC<>>CAEEDDD@D@DDD@DDDBBBCCE@E@E?BBB
@VGCEX:00031:00236
GTCCAAGTTCTGGAGGGATGGTAATCATATTTTATACTCAGGCACATTCACCTCTGCACGAATTCCTAG
+
8..).2..)...):FH1=>C>8>6<1....88(8;:./000).--336:5<9<ECC=<<BB=B@D@DDD
@VGCEX:00033:00212
GTCCAAGCTTCTGGAGGGATGGTAATGAAACCTTGCACTTGATACACTGATTCACCTCTGCACGAATTCCTAG
+
DCC>C@EFG?CDD@DED?DDFACE@DBCB=B?D@DDDDC<@DDEEC;BBEGADC@@DEEDEABCDAD@D@CDD
@VGCEX:00033:00216
ATCCAAGCTTCTGGAGGGATGGTAATTTATT
+
..60606:B6:::?:::/33::==---)---
@VGCEX:00034:00239
GTCCAAGCTTCTGGAGGATGGTAATCTCGCACTTTGAA
+
:6:06688;1;1/+..)..>2=A?<::55.....)..)
@VGCEX:00035:00240
GTCCAAGCTTCTGGAGGGATGGTAATGTTCTT
+
A6:06<C::06::4:::1.8>2=?)..82./)
@VGCEX:00036:00210
GTCCAAGCTTCTGAAGGGATGGTAAATCTCAAGACCATGTATATCCACCTCAACT
+
C::066>6606:::=BE=DEF@@@@,:....)..3--.-8---85188-33-*/=
@VGCEX:00036:00233
GTCCAAGCTTCTGGAGGGATGGTAAATTAATGTGTACCTAGTATAGACAATTCACCTCTGCACGAATTCCTAG
+
6660<AIFFABBBAEEE9>>DAB??8?3:0:55:>BB?CE<<<>:::9/*0+0<<60<<=DDGCG?D>A;@@:
@VGCEX:00041:00210
GTCCAAGCTTCTGGAGGGATGGTAAACTTTACTAAGTACAATTTATATTATTCACCTCTGCACGAATTCCTAG
+
CDC?B>CED@CCB@<::1:::06B?6CLL:>>>>8:EE=<<>F=@@B?4:<<BBE@EBBCBBBBC=B@D7<<B
@VGCEX:00041:00218
GTCCAAGCTTCTGAGGGATGGTAAATTACGATT
+
DCC>CAFDE@D===??8?:60655,50.....)
@VGCEX:00043:00202
GTCCAAGCTTCTGGGAGGGTGGTAAATTCCTAGCG
+
>6606366606:::,::B6?@4:::,.).2....8
@VGCEX:00043:00218
GTCCAAGCTTCTGGAGGATGGTAATATTTATCTTTGTTCAACATTCAAATTCACCTCTGCACGAATTCCTAG
+
>?>@CA===>BDF@DE?>>D@DEAE<==9<?CDE?DC>B?:BBB?CFG>E<BBF@D==<???:<639::<<<
@VGCEX:00043:00226
GTCCAAGCTTCTGGAGGGATGGTAACCATTCACTTCGT
+
>0/).)..1).8C4:>D=>>=@==7F+0.)...605;5
@VGCEX:00043:00228
GTCCAAGCTTCTGGAGGGATGGTAACAGTAAAGTTGGACTCGATCCGCCATTCACCTCTGCACGAATTCCTAG
+
C>>=>@DHE@EDD@DDD=CEEAFH@DB<:6@6??6?8::BB=:6C?::45:4:::6::;::<CBC?BAG?D<<
@VGCEX:00045:00211
GTCCAAGCTTCTGGAGGGATGGTAACATTGTAACCAGCTAATC
+
DDD@D@DDG@CBC?CDD=EDDA::066606660696555.)..
@VGCEX:00046:00231
GTCCAAGCTTCTGGAGGGATGGTAATTTGACTCGGCACATTTTTTTAAGGATTCACCTCTGCACGAATTCCTAG
+
CCD@D@DDEACCBAEEE>CCDADD8<<9=CCDDD@AAA:::::::):03-3@>ABC<>=DDBCBDD@E@D@DDD
@VGCEX:00048:00234
GTCCAAGCTTCTGGAGGGGATGGTAATTTGGACCGGATATAACTCTTGCTATTCACCTCTGCACGAATTCCTAG
+
66606>DDD9=>E@::<<8=<DAEEACF?E4::056?>:<<@<<<C>CCBCB?EEE@ECC<<<;;D>D?E@EC9
@VGCEX:00048:00238
GTCCAAGCTTCTGGAGGGATGGTAAGTCTAAAAACGTTTGTTCAACTCTGATTCACCTCTACACGAATTCCTAG
+
D::0<@@BC?>==;>>K>DDE@DG@D::::5::)5555,3:>3:8=GEEE<<7<EE@DDDDBBBDD@E@E?BBB
@VGCEX:00004:00263
GTCCAAGCTTCTGGAGGGATGGTAAACGCTTAAA
+
6660:066606::4:::166A6:0.)....)..)
@VGCEX:00009:00278
GTCCAAGCTTCTGGAGGGATGGTAATTTTTACCCCGGGTTTTGACTACGTTTGATTCACCTCTGCACGAATTCCTAG
+
666066>::06;?:@??8?;@06505555)5555)55,555)5:5353---)---)---2;8;<<00AA+1+.)...
@VGCEX:00012:00261
GTCCAAGCTTCTGGAGGATGGTAACTTAACCCAGTATAATGTTCATTAATTCACCTCTGCACGAATTCCTAG
+
:6@6@9@::06..*00+..0)..6BE;A4::1:?B?BC?CDD@CCCAE@A=?::4:@CCCCD@@4:4:4:?C
@VGCEX:00012:00263
GTCCAAGCTTCTGGAGGGATGGTAA
+
><==B@CCD>65160./+..>2.01
@VGCEX:00012:00267
GTCCAAGCTTCTGGAGGGATGGTAAACCGACTTTGATCTGAATACAAATATTCACCTCTGCACGAATTCCTAG
+
6<D9D?DEE@><:A:::8:6E@;?;,:06@6::166:B?BBA==:::0:5505;;6BBDCCDDDD@D=B=;;.
@VGCEX:00015:00260
GTCCAAGCTTCTGGAGGGATGGTAAAAGGCAGTATAAAAATCCTTTATATTCACCTCTGCACGAATTCCTAG
+
?=?AEACBC<<<?A@?B;::A9::::)505555::::::)33-3C>DDEG@B;;2::::9:<>>?C?A=0/.
@VGCEX:00016:00256
GTCCAAGCTTCTGGAGGGATGATAAATTCCTCGATTTATATCCCGTATAGGATTCACCTCTGCACGAATTCCTAG
+
66:0<9CCE?CB>::::1:?:66:5,56?:??:::?7<0AA==600/--3-33-33@:>993333@C18;81883
@VGCEX:00017:00267
GTCCAAGCTTCTGGAGGGCTGGTAATATTTCACTCAGTGCAATCTCTCCATTCACCTCTGCACGAATTCCTAG
+
ECCAFAFCC>CDB<6<61:@@ADEADBBB>BBBBEDDDDEE@CCD@@C>CD<===<=DDDDD?::4:4:5::6
@VGCEX:00017:00277
GTCCAAGCTTCTGGAGGGATGAGATGGTTTCTTGTACGTAGTATAAAGATTCACCTCTGCACGAATTCCTAG
+
CCD>B?CFE>CCE@BBB<?:===<:C6<:9>C9==EFFEDDBABB@8BBD?GEE@BB?<<<BFF>D>B<BB?
@VGCEX:00017:00279
GTCCAGCTTCTGGAGGGTGGTAAACTATGCCTATACTTGATCCAACATTCACCTCTGCACGAATTCCTAG
+
6660:6?F6:6:6:::,660655,....88).6666:4::::25<A01+...).666:::AA3:3:5:::
@VGCEX:00018:00273
GTCCAAGCTTCTGGAGGGATGTAAAGAT
+
D>=:<AB;B@@??:011)..0.88)..8
@VGCEX:00019:00257
GTCCAAGCTTCTGGGAGGTGGTAATATGTTACAC
+
<<69D=<<=06:::,::36CA6606....)...-
@VGCEX:00019:00259
GTCCAAGCTTCTGGAGGGATGGTAATGC
+
ECC>B?DDHAGEE@A;;6<1/)..)...
@VGCEX:00019:00272
GTCCAAGCTTCTGGAGGGATGGTAATCATAAGTA
+
DDDAF@DCC>DEE@===<>DEA8;)/....)..-
@VGCEX:00021:00294
GTCCAAGCTTCTGGAGGGATGGTAAGACTCCAGTACAAAAATTGCGACTATTCACCTCTGCACGAATTCCTAG
+
EDEAD?DDE@EDD@<6:1:::0<B<BEDBBADCCCDDEEE5D=CCCDF<=<;@::8<=DDEDDDE@E>B?BDD
@VGCEX:00022:00264
GTCCAAGCTTCTGGAGGGATGGTAATTTCCCA
+
DDD@DAEEE@EDD?CCE?A>>6./+.8)..).
@VGCEX:00022:00280
GTCCAAGCTTCTGGTGGGATGGTAAGACTAAGTACAAATAAATTTTTGTATTCACCTCTGCACGAATTCCTAG
+
CCD?D@EDD@FDE6:::0:::4::4::<BBACBCDAB8:::16666)66?C?DDDAEDDDDBBCB>C?C@CCD
@VGCEX:00023:00264
GTCCAAGCTTCTGGAGGGATGGTAAACTACTTTTTCC
+
0..==20..-..C?BBD9==D9888).....888(.)
@VGCEX:00023:00283
GTCCAAGCTTCTGGAGGGATGTATT
+
...2A)..==B?A;...+1.0...)
@VGCEX:00024:00268
GTCCAAGCTTCTGGAGGGGATGAGATGGAATTTTAGACTGATCCCGACTATTCACCTCTGCACGAATTCCTAG
+
:660606?B065?4::::)6CC;ACDC4:4:::/:?AACBBEEE>B>>::9299@:DFCDCDD;:7<8<?EEE
@VGCEX:00025:00265
GTCCAAGCTTCTGGAGGGATGGTAATTGTACCTGGTATAGATAAGTTACATTCACCTCTGCACGAATTCCTAG
+
DDEAEADCB?DCD@DDE?EBB>BD@D@DDDD@CCADDDEDCCD=<92:A?B:>=M@EB@ADDEDE>C:B5;;B
@VGCEX:00025:00266
GTCCAAGCTTCTGGAGGGGATGGTAAGACAT
+
0..).)...)...):666)66.2=;6.0...
@VGCEX:00026:00257
GTCCAAGCTTCTGGAGGGATGAGATGGTTGAAGTACATTCTTCCACTTATTCACCTCTGCACGAATTCCTAG
+
:6606066;065C::::16;?6:5??9==CB=BD?@::3::2:>EDD=CC?<<<?<<<B>::::398>99:9
@VGCEX:00028:00262
GTCCAAGCTTCTGGAGGGATGGTAAACGT
+
C::8<@DDD?CCE@AAA6=..)...)...
@VGCEX:00029:00266
GTCCAAGCTTCTGGAGGGATGGTAATTTACT
+
=<=AF?CCB>BBEA<<>9:;82.0*.8)...
@VGCEX:00029:00269
GTCCAAGCTTCTGGAGGGATGGTAATTGAACTCGGTCTATGATATCGATATTCACCTCTGCACGAATTCCTAG
+
ECC>B?DDE@HDE@ECD>CEE@DD@D@DD?CCEE?CCCBBBC<<<><<DDDADDD?BBBDBBBBD:>8>8999
@VGCEX:00029:00277
GTCCAAGCTTCTGGAGGGATGGTAAGACATTTA
+
DCC>B?C??6;::0:?B8?B>610+.....8).
@VGCEX:00030:00259
GTCCAAGCTTCTGGAGGGATGGTAAATCTCCGATTAAT
+
<<E<D=CBB=BCC?CDD?DCE@:::05...)...).)5
@VGCEX:00031:00271
GTCCAAGCTTCTGGAGGGATGGTAACTATTCTTGTACCGATACATTTAATTCACCTCTCGCACGAATTCCTAG
+
>=>>B@DDD@DFG@DDF?D<<9:@;A:::46B0600.).888..66,60505.81;.0...--5@?C050355
@VGCEX:00031:00293
GTCCAAGCTTCTGGAGGGATGGTAACTAGTAAACGGTTA
+
..828)...)...).::,<DD@DE<>/.1...)..).18
@VGCEX:00032:00275
GTCCAAGCTTCTGGAGGGATGGTAAGACTTTATTCGGAACTAAAGTTACAA
+
ECD@FAEDF?DDD@DEE?D=A=A=)....81;D@AA=C;./.8)..2...)
@VGCEX:00032:00289
GTCCAAGCTTCTGGAGGGATGGTAATCCGCTTCTTT
+
IED@D@EEC9@CCADDD:CCC@C=91/)...)...)
@VGCEX:00033:00270
GTCCAAGCTTCTGGAGGGATGGTAATACGTACTATT
+
DDDAH@EDD?DEEADDD<>>B>==+/.......-:-
@VGCEX:00035:00257
GTCCAAGCTTCTGGAGGGATGGTAAATTAACCG
+
666066>@B=;??::::1:>B@.01).28).).
@VGCEX:00035:00270
GTCCAAGCTTCTGGAGGGATGGTAACAGACAAATTACATTGAGTATTAAATTCACCTCTGCACGAATTCCTAG
+
?=>@DACDE<=>C;=>M?D>=;>K@EECBB?B8?;@C::4:=C:::4::0:4::A?CDEDEDCCD@D@D@BB<
@VGCEX:00035:00278
GTCCAGCTTCTGAGGATGGTAATAAACCGAGTCTAATACCGCCTTAATTCACCTCTGCACGAATTCCTAG
+
=::06:>B9==FEE=B<<06:4:::0:4::<=EFLBLEEA>>;=AF>C>BEEHDDDDDDDBB?BAF?DD=
@VGCEX:00035:00295
GTCCAAGCTTCTGAGGGATGGTAACATTAACCTTACTTTGTCGTGATATTCACCTCTGCACGAATTCCTAG
+
CCC?B@DDD@D>=?HE?FBFA887...).).).)..8828.......8823;;9<<BBCDDDD?C@D>DDD
@VGCEX:00036:00277
GTCCAAGCTTCTGGAGGGATGGTAAGTTGCTTGTACTCGGTACAACATGATTCACCTCTGCACGAATTCCTAG
+
IFEAEADDD@EDD@KFF?DBC>CEADD?DDD@DCCDDED@DDDD>CCDDCC>CDD>DDDED@@@E@E=>9?EE
@VGCEX:00037:00252
GTCCAAGCTTCTGGAGGGATGGTAAATTGAACCAGGTACACACAATTGGAATTCACCTTCTGCACGAATTCCTAG
+
:::06066:065:4:::1:DE@CDA6=+..).).8)0----:::2:-3<@681393-50553333550525:>:3
@VGCEX:00037:00255
GTCCAAGCTTCTGGAGGGATGGTAATTCGTCG
+
LEE?D<==D?EDDAEDD=88=288).).....
@VGCEX:00037:00258
GTCCAAGCTTCTGGAGGGATGAGAGATTTAT
+
=<68<A66<8655811>6=1........)53
@VGCEX:00037:00278
GTCCAAGCTTCTGGAGGGGTGGTAAGCTT
+
D::0606::86CC>::::).82./)....
@VGCEX:00038:00281
GTCCAAGCTTCTGGAGTGGTGATACTTATAT
+
6666>0666065=;BC<<68....88)....
@VGCEX:00040:00299
GTCCAAGCTTCTGGAGGGATGGTAATTTTTGATCCTAGTTCATTTTTCGTATTCACCTCTGCACGAATTCCTAG
+
CCDAF>DCC>B?C:@??1:6:6::4::::)555:<DECB?CDCEEE5BB<==@DEE:=:EECCCDF8=8:4::?
@VGCEX:00042:00274
GTCCAAGCTTCTGAGGGATGGTAAAAGTAGACCCAGTCCAACATAGTTATTCACCTCTGCACGAATTCCTAG
+
KDD@CAEFE@CCCCDD>DDD@DCDD;CEDCCDD?DDDD?B?DDDDCC>CD=A?D?DDBBCCCCC?C@C>BBD
@VGCEX:00042:00278
GTCCAAGCTTCTGGAGGGATGGTAATAGTAC
+
BCB=B>BCC?DCC>EEE?A..+/=*......
@VGCEX:00042:00279
GTCCAAGCTTCTGAGGGATGGTAAACCATTT
+
B>@<B466606;;@CD8::60655,.)....
@VGCEX:00042:00283
GTCCCTTCTGGAGGGATGGTAAGAATGCATAGACTCAGTCTAAATAATTCACCTCTGCACGAATTCCTAG
+
C==<8=@DDEADCC@CFFBEKACD?DEBBBDDDDD===ECBCC<CB8=:>EEADDEGCCC==<>@D@DEC
@VGCEX:00042:00284
GTCCAAGCTTCTGGAGGGATGGTAATATTAAACCAAATACAAATATCTTATTCACCTCTGCACGAATTCCTAG
+
CCL=B>BBB=BDE@EEE?EDDADD:?::4::0:033.3::::/:C??@5;;:@BD?EECDDEDDC>C?D>DBB
@VGCEX:00042:00296
GTCCAAGCTTCTGGAGGGATGGTAAATCTTTTC
+
66:0<>BCDAECB>BFE<?::3000).....(.
@VGCEX:00043:00294
GTCCAAGCTTCTGGAGGGATGGTAAAGCAAGGA
+
>>>>B?CED<=>F>BBB8?:=9<882...).).
@VGCEX:00045:00263
GTCCAAGCTTCTGGAGGGATGGTAAACTTTCTTGGACTCGATGCACGAGATTCACCTCTGCACGAATTCCTAG
+
<<E@D@D>><=EE@EEE<>>D@DDD;DDGBDD@D@E===>>>FEDCAA@::8:BBA>>>BCEA>>:=AF=C>>
@VGCEX:00045:00267
GTCCAAGCTTCTGGAGGGATGGTAACCTTATACCTAAATCTA
+
...).1...)65C4::6,6??;::4:4606>660...)....
@VGCEX:00047:00256
GTCCAAGCTTCTGGAGGGATGGTAACATTCCCGTTAAACTGAGTCCAGAATTCACCTCTGCACGAATTCCTAG
+
=6:6B?CDEAEDC>:::1:?B<CD>DGD@DE>@?4::1::6:@BC@CFE@C6<<<43CC:?BBBD@@6;6555
@VGCEX:00047:00258
GTCCAAGCTTCTGGAAGGATGGTAATATTAAACTCAGTGCAATCCTTAG
+
DDC9?@D=>;<CE:@5:56?B9@C;C==055,5536666=8)..).)..
@VGCEX:00047:00293
GTCCAAGCTTCTGGAGGGATGGTAATTGACGGTA
+
C?>;<?BBB@EDD@DGF?BBCA=8).)....)..
@VGCEX:00048:00273
GTCCAAGCTTCTGGAGGGATGGTAAGACGTAT
+
C::0606;?6;::4:::,66.2<<9/0....-
@VGCEX:00048:00294
GTCCAAGCTTCTGGAGGGATGGTAATGAGTT
+
6660666<<9<:@::::1::0)1=6;....)
@VGCEX:00004:00316
GCCAAGCTTTCTGGAGGGATGTAAAATAT
+
DC@D@6666,665066C6;666666)665
@VGCEX:00006:00323
GTCCAAGCTTTCTGGAGGGATGGTAACGTCTAGCTGATCCTAGTATAAAAATTTCACCTCTGCACGAATTTCCTAG
+
666>C4<=DF?ECC::::,66CA;?0:::666;?>DHCC@CEG=>=EEED7DD6:66066666::::5::1:;@E:
@VGCEX:00009:00310
GTCCAAGCTTCTGGAGGGATGGTAAGTGTTTTTTATGAACCCAGTCTAAAATTCACCTCTGCACGAATTCCTAG
+
<6=AE:C=>;=CE@EDC:DDEADD@DBB???@>0ABCE@EE?E>>=DCCC):23;D@DDEEEECCC?C?D?DDC
@VGCEX:00015:00308
GTCCAAGCTTCTGGAGGGATGGTAATTCTCGATAATGTGCTGTCAATTCACCTCTGCACGAATTCCTAG
+
>=DAF<>=E>BBB=B??<???===4:>8.....8188--......)56;;@9<<BC=<=CC8::=>CAA
@VGCEX:00018:00323
GTCCAAGCTTCTGGAGGGATGGTAATTAAGTTATC
+
<<>@D<CBB9==D@DEF?DA>900+.).)..).88
@VGCEX:00023:00301
GTCCAAGCTTCTGGAGGGATGGTAACTTATATTCAGTCCAAAGACTTTCATTCACCTCTGCACGAATTCCTAG
+
<<D@D<CDE;<<C@BBC?CLG@DD;::4::::5:::::=??8??:::1:@@<B:=8<?@?CBCCC@E@E=BCD
@VGCEX:00032:00302
GTCCAAGCTTCTGGAGGGATGGTAATATTAGTGTACTCAGTACAAATCCATTCACCTCTGCACGAATTCCTAG
+
B>@:E::<<86:C;:::1:A?>@C?<:::BB@CCECCBC=<?EEC<<<29999992999CCCDCC@C@G>EB<
@VGCEX:00041:00302
GTCCAAGCTTCTGGAGGGATGGTAAATTGTCGAAG
+
D>=<=@DEG@DDD@DDF?D?;6::5,50555..)-
@VGCEX:00044:00306
GTCCAAGCTTCTGGAGGGATGGTAATTTAAAATTACTATTA
+
=<F0:4=6:06<C?DHF=B?FAIG:??0:::)/)...--)-
@VGCEX:00045:00301
GTCCAAGCTTCTGGAGGGATGGTAATACATTC
+
..8)0+...1BEE@DDG>AA<+01).....).
@VGCEX:00004:00351
GTCCAAGCTTCTGGAGGGATGGTAAAGTTAAACTGCACCCAGTCCAGATATTCACCTCTGCACGAATTCCTAG
+
C:=8<@@DD@CCC@EDE=???@EEG?<:255,55CEFFL?CCBD?BBCBCCA=>>AFEEDDDCDD9<7<=<<<
@VGCEX:00004:00381
GTCCAAGCTTCTGGAGGGATGGTAAATTACTGAT
+
6666BAEDD@DDDADDD=AAG90./*1)...5..
@VGCEX:00008:00392
GTCCAAGCTTCTGGAGGGATGGTAAATTACACCTACATAT
+
:6@?C@DDF@DC@6010)..82=@A;=68...)...----
@VGCEX:00011:00380
GTCCAAGCTTCTGGAGGGATGGTAAAATCGTTG
+
><<9C<BBD<==DAIGF=DA>61100+....)5
@VGCEX:00013:00351
GTCCAAGCTTCTGGAGGGATGGTAAATATATTATAG
+
>>D?D?DDD@=>>@EDK?EEB<:10+..0..2----
@VGCEX:00016:00359
GTCCAAGCTTCTGGAGGGATGGTAATGCTTTCTTGAGCTCAGTACAGCCATTCACCTCTGCACGAATTCCTAG
+
DB@6B=BDD>BCE@DDD?DDDADD?@B:::0::05:=>>DDDBB@A<:4:::::=@D=>?CCCBC@B@D@BBB
@VGCEX:00022:00394
GTCCAAGCTTCTGGAGGGATGGTAATACAGTAAG
+
=6:0<:==E@EED=CDG?AAA=A=).......).
@VGCEX:00026:00379
GTCCAAGCTTCTGGGAGGGATGGTAATCGTTAGTACG
+
B6:069>??6;:::,666,6EEAD;1....)...---
@VGCEX:00028:00393
GTCCAAGCTTCTGGAGGGATGTATAATG
+
>>>AF@DDF<=>E@AA>).00....)..
@VGCEX:00030:00394
GTCCAAGCTTCTGGAGGGATGGTAATCATTGT
+
:666>066?0<<E@DDD<1.>===)....)..
@VGCEX:00031:00372
GTCCAAGCTTCTGGAGGGACGGTAATAGACTCAATATAAATCGAAAGCAATTCACCTCTGCACGAATTCCTAG
+
A::0606CEAEBC>CEE?EDEADD@DDDCCEEG@D<==E?C:<::0:::3:@DDD@DDFGBCCCC>C?CAFEE
@VGCEX:00031:00378
GTCCAAGCTTCTGGAGGGATGGTAAGTCAGTATA
+
:6:0606BB06::4:::1:::600*.......8-
@VGCEX:00039:00360
GTCCAAGCTTCTGGAGGGATGGTAATAGTACTTTTTTTACCCGATCCATAATTCACCTCTGCACGAATTCCTAG
+
6<6AC<:660655?DKF?DDDADD=B?::55:55555)3CD>BAAD@DEE8<3:992:>??>>?::56<C<;=6
@VGCEX:00041:00378
GTCCAAGCTTCTGGAGGGATGTAAATCTTATCGGTTAT
+
EDCAE@>BB;=<=AGFE?C>=6@C,5<.1888;)-)..
@VGCEX:00042:00362
GTCCAAGCTTCTGGAGGGATGGTAAATACCATATTATACTCAGTCCGCTATTCACCTCTGCACGAATTCCTAG
+
66606<?CD>BCDAEEE?==:4:@;6B??@B<::08<<=DDDCED:==BDD>;<<@CBBBDDEEE?D8;2999
@VGCEX:00043:00373
GTCCCAAAGCTTCTGGAGGGATGGTAAGACTTAGTCCATTTTTTGGCTAGTATTCACCTCTGCCGAATTCCTAG
+
:::6,66,6:66<??AGA>6;..).86<=<B@CDBC>::::::*:@::=E>::;?::4::::C<::4:4:4:?B
@VGCEX:00004:00410
GTCCAAGCTTCTGGAGGGATGGTAA
+
C::8<==>>2<1/+.88181:4/01
@VGCEX:00004:00415
GCCAAGCTTCTGGAGGGATGATTCACCTCTGCACGAATTCCTAG
+
C>6C966606654:::16?B::5:::3:EDC6::::560606DA
@VGCEX:00004:00437
GTCCAAGCTTCTAGGGAGTGGTAAAAATATACTAGTTGTAT
+
FD@@DAFDA:C:5:5,5=CE@CEGGG1<3//-----)--5-
@VGCEX:00015:00425
GTCCAAGCTTCTGGAGGGATGGTAATTTTACCCGGTACACGGTTAGGCATTCACCTCTGCACGAATTCCTAG
+
=<<=BAELF9<=>@GEE?CDD@B?4:::/:::0:>DFFCBC@D@EFAD==88?@;BDEEEFDDD@D@C@BBB
@VGCEX:00017:00402
GTCCAAGCTTCTGGAGGGATGGTAAATCAGGT
+
:::0606??0<==AFEE?A<<711.)...8).
@VGCEX:00018:00400
GTCCAAGCTTCTGGAGGGATGGTAACATTAAATTTTGTACTAGGTCCGGATTCACCTCTGCACGAATTCCTAG
+
66606066?=65::ABB=CEE@EE@EBA4::1:::/::??BFFAFG>C>CE<<=FA===CDD===@D@D@===
@VGCEX:00021:00444
GTCCAAGCTTCTGGAGGGATGGTAATCCGGACTCAGCT
+
=6==B?CAB6?::4:BB8CDE<==)..).)...-6666
@VGCEX:00023:00422
GTCCAAGCTTCTGGAGGGATGGTAAGTCTTTCGACTTCGTCC
+
...).)...)...)::6,666065055555,55553-3333-
@VGCEX:00025:00431
GTCCAAGCTTCTGGAGGGATGGTAACCATTTTTTTTTTGATTTAGTCCAAATTCACCTCTGCACGAATTCCTAG
+
666066>6:065:;ACD<>>FAEI>C>CBLLFFFFFF!BCDL?D=>=;@@0<7<?C>E>><::?::4:4:8=>F
@VGCEX:00025:00435
GTCCAAGCTTCTGGAGGGATGGTAAAAAACAATTATATCA
+
...).288A=.::::::1:6:06?;;;;)..).)......
@VGCEX:00030:00402
GTCCAAGCTTCTGGAGGGATGGTAATGATTTTCGTGTACTTGGTGTAGTAATTCCACCTCTGCACGAATTCCTAG
+
>??AD?DDE=CCE@DDD>CEEAFD:?:5555)55:33:::-:-3833---)-)-).82-38::3333-3<@1338
@VGCEX:00030:00424
GTCCAACTTCTAGAGGGATGGTAATTTTTATACCCGGTACGTCTAGTTTATTCACCTCTGCACGAATTCCTAG
+
..1).).81??@::::05@B<?C<>???-:::::/:6::>@>@?>393)3399>B=BEEE;;;<<;@>D:<<E
@VGCEX:00030:00444
GTCCAAGCTTCTGGAGGGATGGTAAAGTAATTTTTTATACTAGCTTCTACATTCACCTCTGCACGAATTCCTAG
+
A>A6>:A::865C=:<=8==:AEED>DED=BB>>>0:::?AAD=<<<C@A::299B:>@;;;D?@@=B>C>EDC
@VGCEX:00033:00436
GTCCAAGCTTCTGGAGGGATGGTAAATAACATGAGT
+
..0).).8A)<5:;:::8=EEAB;<-/.2=.....-
@VGCEX:00041:00420
GTCCAAGCTTCTGGAGGGATGGTAATATGGATCATTATTATT
+
>?>?C:?CC8<<D@DDH<?>E@@=7;/./).-8-503A<:81
@VGCEX:00042:00405
GTCCAAGCTTCTGGAGGGATGGTAACGTAGAAATT
+
D::06066?9<:==BBD>EDF;C82.......).)
@VGCEX:00042:00412
GTCCAAGCTTCTGGAGGGATGGTAACCATAAATTGACTCGGTCCAGCTTATTCACCTCTGCACGAATTCCTAG
+
666066>;C86::4:::1:BF<AA0:46:::,:4:@CDDDADD@DCDD8==A==:ADBBBCCEBC>C@E@CD>
@VGCEX:00044:00437
GTCCAAGCTTCTGGAGGGATGTAATTATATTTAAC
+
C:=8==BDK?BBH@EDD>D<:6=05055555,-)-
@VGCEX:00049:00444
GTCCAAGCTTCTGGAGGGATGGTAAGAACGAGTTGGATCTAGTCTATTTATTCACCTCTGCACAAATTCCTAG
+
E>?==@DHG@DCB>CEE?EDA?==900).===@?D?DDGE=>=FDDDEACC>BBC?CCCBCC;;;6<@D@DDD
@VGCEX:00004:00456
GTCCAAGCTCTGGAGGGATGGTAAATTTATACTCAGTTCACTGCAAGGATTCACCCTGCACGAATTCCTAG
+
=>>AD@DDEEEDADDF?EDD@:::,:;6BBCCICDDC?DEDEDDD@D>BA6>:::0:>BDBBBAEAE@BBB
@VGCEX:00004:00489
GTCCAAGCTTCTGGAGGGATGGTAAGGCGTCCTAAGT
+
...18)..8)..64:66,6>C<?C9.).8..)..2..
@VGCEX:00014:00468
GTCCAAGCTTCTGGAGGGATGGTAATTTTGACTTGATATAA
+
:6:0<=BBEAG?>::::1:666;?2:::/5=5.)0....3-
@VGCEX:00015:00490
GTCCAAGCTTCTGGAGGGATGGTAAAT
+
><<@D?CDE9@::4:::,:6.)..8).
@VGCEX:00019:00487
GTCCAAGCTTCTGGAGGGATGGTAAGCTT
+
@DDAFA><6=;::2:::,:8>)..)...)
@VGCEX:00021:00472
GTCCAAGCTTCTGGAGGGATGGTAAAGAACATT
+
:666>>EDD<=>D@FDG>DA>6...)..)...8
@VGCEX:00023:00460
GTCCAAGCTTCTGGGAAGATGGTAAGTCAGTTATAAGTAC
+
>=>@D@DEEAD:..*1)...828=6/:55556:33-33--
@VGCEX:00024:00470
GTCCAAGCTTCTGGAGGGATGGTAATTGTCGCCTT
+
666069??C@DCC?DDE=DAA=;=6=).....).)
@VGCEX:00024:00498
GTCCAAGCTTCTGGAGGGATGGTAAAAAATTATGTTTTATC
+
FDD@DAFDI?BCE@DDD?AAAAAAA===(.)./.888(8.-
@VGCEX:00026:00477
GTCCAAGCTTCTGGAGGGATGGTAAAGCAAGTTTAATCTCAGTCCAGATATTCACCTCTGCACGAATTCCTAG
+
CDGBM@ECC>CCB@DDD?DDDADCC:DDHA===6:;??<<=CDD@DEEDCC>CDD@BBBECCEBB>B?E>BBB
@VGCEX:00028:00470
GTCCAAGCTTCTGGAGGGATGGTAAATATATTCAGTCAAATATTATCGTATTCACCTCTGCACGAATTCCTAG
+
<<<BFAB>><<DE@DDD>DDD@DEE>>>=<<6::@E:::0:::4:<DEGED@FDD@DDDDEEE<<9<AC8>B:
@VGCEX:00032:00463
GTCCAAGCTTCTGGAGGGATGGTAAAGTAGTACCA
+
BBBAEADDE@BB?4::=9=DEA@@8).......)-
@VGCEX:00032:00486
GTCCAAGCTTCTGGAGGGATGGTAATCATTGAGTACAATCTTTCGGTGAATTCACCTCTGCACGAATTCCTAG
+
:6:?C@BBC<=>E@EEE>DDDADD?CDBB<BBBBCCE=B:::/:929@C;B=BDE@DDBBBDB<<9<?F=???
@VGCEX:00034:00488
GTCCAAGCTTCTGGAGGGATGGTAATGAC
+
C==8<AEFFAB<<4:BB6@:0+./*....
@VGCEX:00038:00457
GTCCAAGCTTCTGGAGGGATGGTAAACTTCTTCGACTGAATCTAATAAATTCACCTCTGCACGAATTCCTAG
+
:=<:E@===@DDDA>>><=FF::::,6606?666:66@?0:65505:C,505::3::::;55..).).)-..
@VGCEX:00042:00458
GTCCAAGCTTCTGGAGGGATGGTAATCAGTAACCTAGTTAACTTTGATCACCGTCTA
+
:::06066?8<=E@EDD>DDEADA?==0..8181---81:-333)3=33381888--
@VGCEX:00044:00465
GTCCAAGCTTCTGGAGGGATGGTAATGAACTGAGTGCATTTAGCCGGAGATTCACCTCTGCACGAATTCCTAG
+
=<:?C?:<:8<=B?CEC8D<<8=C@DDEAEDBCDDDCCCD;BBD@DAECCC>B>>:@@@BDCCCE?D9<:<DB
@VGCEX:00047:00468
GTCCAAGCTTCTGGAGGGATGGTAAATTCTGTACTATATCTA
+
:666A:@6:06;A@DDD?D::5:::0:2....8....-----
@VGCEX:00004:00515
GTCCAAGCTTCTGGAGGGATGGTAATATGATCTCTAGACCGAGTTCACGATTCACCTCTGCACGAATTCCTAG
+
>>?AD?DDB:A::4:::,66:06:0:::?BCBCEDBBBD=BBDD>BCD:::::::@DDDDDEDDD@DBKCGCC
@VGCEX:00005:00511
GTCCAAGCTTCTGGAGGGATGGTAAATAAAAATACTATACCCTATCCAAATTCACCTCTGCACGAATTCCTAAG
+
><<AE?DDE@D@?;:::,6CCAAB;65::::-::::<CCCE?<=<F@CG8;7;@@9?;;9@@@::23--2--)-
@VGCEX:00005:00523
GTCCAAGCTTCTGGAGGGATGGTAATTTTCGAGCTACCACCACCTTGGTATTCACCTCTGCACGAATTCCTAG
+
:666@:A;;065:4:::1:@D<><AMGG:>>>C>@@@3::4::4<<BAEFF9==C@D<<::B:::7<@D@EED
@VGCEX:00005:00526
GTCCAAGCTTCTGGAGGGATGTAAATGACG
+
>>=ADA:<<065:8=:D:=./..0).....
@VGCEX:00006:00513
GTCCAAGCTTCTGGAGGGATGTAGAAATT
+
666066>6606559.1/)........).8
@VGCEX:00006:00526
GTCCCAAGCTTCTGGAGGGATGGTAACATTAACC
+
6666,6066D:@::4:6;6;;C06<6...).).)
@VGCEX:00009:00534
CGTCCAAGCTTCTGGAGGGATGGTAACACGCATTTTGAACTAAATTAAACATTCACCTCTGCACGAATTCCTAG
+
.;1.+.)...).55053:6ADDABB=CCFGEDDDD;DD?CDBD>D8<:/:9929?@29<BB@DD<<:<@E>DCE
@VGCEX:00013:00522
GTCCAAGCTTCTGAGGGATGGTAAATCTGATCCTAAAAC
+
EDD@D>>8>2810...)..818==+..8....)-888(-
@VGCEX:00020:00517
GTCCAAGCTTCTGGAGGGATGGTAATGATACGATAATAC
+
:::8<?<<=ADCC?>==81AA6==+/.....:A:81---
@VGCEX:00022:00544
GTCCAAGCTTCTGGAGGGATGGTAATTCTGTTCCAAGTCCAATAATCATATTCACCTCTGCACGAATTCCTAG
+
6666@66<=ADDA=<<:1=DE@FD@E@DDDEADAEBDDD?DADD@===EEE@DBB<B::;BBDDD@D?C@BBB
@VGCEX:00023:00508
GTCCAAGCTTCTGGAGGGATGGTAATTGCGTACG
+
<66@E8<=D<==DAEEE=AA>9<<+1)......-
@VGCEX:00023:00516
GTCCAAGCTTCTGGAGGGATGTAATCTTAATTCTTAGAGTGAGTTCAGATTCACCTCTGCACGAATTCCTG
+
:6A?D8==E6???:001)....81;AE@FAFA>=<?IDEDCFCC?DEDCC?=<=AEEEDEDDDD@D@E?DC
@VGCEX:00023:00544
GTCCAAGCTTCTGGAGGATGGTAAATGCAAT
+
:::06:@FFADBBA=:8.=828==*....).
@VGCEX:00026:00540
GTCCAAGCTTCTGGAGGGATGGTAAAACCGGCAGTG
+
6BD0><=BKAEDD@=<<8:::4:::5)60.).....
@VGCEX:00029:00505
GTCCAAGCTTCTGGAGGGATGGTAATTGTTCCGT
+
<6:0=>>8A2<0/).882==A=;;+1*..).)..
@VGCEX:00030:00520
GTCCAAGCTTCTGGAGGGATGGTAACGCGAGAGTTATACCTAGTCTATAATTCACCTCTGCACGAATTCCTAG
+
666066>;;@@::4:::,:DC=BB9AC:::?B::4::::4:::::::??4:4:::4:@BBD??::4:;E@DCC
@VGCEX:00031:00502
GTCCAAGCTTCTGGAGGGATGGTAACTCGTAGTATTG
+
?==BH>CBD=CCGACBC?BED@CC8..........).
@VGCEX:00031:00529
GTCCAAGCTTCTGGAGGGATGGTAACAGAAAATTAGACCCGGTCTTAATATTCACCTCTGCACGAATTCCTAG
+
6666><:6<;<::>:::1:;E6??0:6::::/606;;;E0:5:AB:?@D==<=CCAFBC==<B::4:3:3:::
@VGCEX:00031:00535
GTCCAAGCTCTGGAGGGATGGTAAAATTTATTGGACTCACTCCAAACTATTCACCTCTGCACGAATTCCTAG
+
6669A:@BBCCDADDE>DDEADDDD4@@0<<;E@G><<DDDD?BC<B;9;5;;E>DBBB@@@;<:<?E@DDD
@VGCEX:00033:00501
GTCCAAGCTTCTGGAGGGATGGTAAGTCTAGTAA
+
<<A:D<CCC<=>FAEEE>D=;6<=+........)
@VGCEX:00033:00528
GTCCAAGCTTCTGGAGGGATGGTAATTTACTAACTAAGT
+
<66<B5:<C>BCEAEEF8DDD>??4::,...8)...2..
@VGCEX:00034:00548
GTCCAAGCTTCTGGGAGGATGGTAAATCGATATAGT
+
CCD@D?DDC<C:::0:B066BA6::,:....-----
@VGCEX:00036:00506
GTCCAAGCTTCTGGAGGGATGGTAATTTTAGACTAAATATATCCTTAGTATTCACCTCTGCACGAATTCCTAG
+
==>AD0:<D065C7<<D=DCD@DC@EED;CB<::??/:<???D=B=BDDDD?@<<8<:?DDCCCC?C7<2:??
@VGCEX:00036:00547
GTCCAAGCTTCTGGAGGGATGGTAAGAATCTGTTGGACTGAGACTATCTATTCACCTCTGCACGAATTCCTAG
+
>=<BIA==><=>E@DDD?DDD@DEADDABBBEE@D<==DDDDCCCDCC;=:8==E@DDFD=<===9=AEAFDE
@VGCEX:00037:00511
GTCCAAGCTTCTGGAGGGATGTAAATGAAACT
+
DDDAEAEDD?DFE?CDL?D/..882...8)..
@VGCEX:00038:00548
GTCCAAGCTTCTGGAGGGATGGTAATCTCGTA
+
...).).CE;<5:?:::,56;65505555..-
@VGCEX:00041:00512
GTCCAAGCTTCTGGAGGGATGGTAAGTGTTATCTTGGACCCCGTACGAAATTCACCTCTGCACGAATTCCTAG
+
DDCAF?DDE<==EAEEE>ECD?DF@CAA>2::::-606666)6?:::::1:>?::;>=HFECCCC>@4:4:==
@VGCEX:00042:00529
GTCCAAGCTTCTGGAGGGATGATAAAAAAAATAA
+
666066>66065:4<DD>=B:::/......&..)
@VGCEX:00045:00549
GTCCAAGCTTCTGGAGGGATGGTAATTTAAATTTTGTACCA
+
=>>:>:<DD=BCC@CDC<C>><>CACC0::0555)...-)-
@VGCEX:00047:00545
GTCCAAGCTTCTGGAGGGGATGGTAAATAACTAGTCA
+
C>>;=;<DDAE@=6////(..828;?;..*......8
@VGCEX:00010:00593
GTCCAAGCTTCTGGAGGGATGGTAAATAGTTTTGTTGTACCTTATCCAATATTCTACCTCTGCAC
+
D=>:<@C6>9<<<;BCC>CBB>BFC6;?::::)55<@CDD@D9;<D<@9?39289.52;5-----
@VGCEX:00010:00599
GTCCAAGCTTCTGGAGGGATGGTAATTATTACTTTGG
+
...)0+.8>2=AA=DDE=C::0650505=<5500)-)
@VGCEX:00014:00565
GTCCAAGCTTCTGGAGGGATGAGATGGTAATTTAACTTGGTATAATCTTGATTAATTCACCTCTGCACGAATTCCTAG
+
CCCAF@DEE?BCBABBB=BCA?::550550::,::>?6?8::::3::92999295>@900*0//-38????D4:8999
@VGCEX:00022:00592
GTCCAAGCTTCTGGAGGGATGGTAAACGAAATTTTAGATTTAGTTCACTATTCACCTCTGCACGAATTCCTAG
+
>=>>B@DEE?CCEABDC?BB?::<=0=CEE?EDE;DD===<=EGADCCBBBACBB>CDDDDDDDD?C?CABCB
@VGCEX:00023:00594
GTCCAAGCTTCTGGAGGGATGGTAACAATTAGTAC
+
=<B@E@EDD@DDD@EED?EEEA==*..).).....
@VGCEX:00024:00579
GTCCAAGCTTCTGGAGGGATGGTAGGTTATTACTAGATCCAAAAAGGTTCATTCACC
+
B>FAE8=<<06@@:@B?8<<<+00.).)..)...--=ELBA>>>).).)...)...)
@VGCEX:00025:00582
GTCCAAGCTTCTGGAGGGATGGTAATTAAAAATTTTCTCAACTTAGTTAATTCACCTCTGCACGAATTCCTAG
+
><E>E8<<<9=CFAEEG>AAA9<<+0+....(.88(.53606;6;==9=0605::9BDDDDEE==4:4:4::?
@VGCEX:00027:00596
GTCCAAGCTTCTGGAGGGATGGTAAATTACCGGTTGACTAGCTACATTAC
+
>6:06066606553:::,6;;<6::,505505059::5353333-88)--
@VGCEX:00028:00570
GTCCAAGCTTCTGGAGGGGTGGTAATGTTAC
+
=>>>B>BBL?B??;::::).8288)...).8
@VGCEX:00028:00571
GTCCAAGCTTCTGGAGGGATGGTAACTGTAACTC
+
66606:@;A=BCC;BFF;==D>;?0.....)...
@VGCEX:00029:00569
CGTCCAAGCTTCTGGAGGGATGGTAATATTAAACTGAGTTAATCTTGCTTATTCACCTCTGCACGAATTCCTAG
+
::::;@:?CG@CBB@DDG8BBBAFFH=<<=@@8@@BCCC?CAEEC<BBG:<;>@995;>>>D;;;>:?5;29B9
@VGCEX:00029:00581
GTCCAAGCTTCTGGAGGGATGGTAATACCATTGTCGTAATAATTAATACATTCAC
+
66@6>6B<=<<CC>6661::.2==7/..)..)..5333-3C-32:6333--)---
@VGCEX:00030:00597
GTCCAAGCTTCTGGAGGGATGGTAAGCCTGTCTTGTACATCGCTAGT
+
8::069;6605552:66,5;?0550550666660666=888......
@VGCEX:00032:00589
GTCCAAGCTTCTGGAGGGATGGTAACTGGATGATGCATATCAGTTTAAGATTCACCTCTGCACGAATTCCTAG
+
DDD@E@CBCADDDAFEE?CCDAEE@BCCBEDDDDDDD===D>:::/<8BCD?DDCAEDDC:==DD?D@D@EEG
@VGCEX:00033:00550
GTCCAAGCTTCTGGAGGGATGGTAAATCTATACTCAGTCCACCCATTCACCTCTGCACGAATTCCTAG
+
66:6B=BCD@EEF@BA?,6660655,5555555335:33-3::)33-39998:8@@<<00)/)-)---
@VGCEX:00033:00594
GTCCAAGCTTCTGGAGGGATGGTAAATTACGTATTG
+
@DD>B>CEE@EDC>ECF;>>D@D;;).)....88+0
@VGCEX:00035:00575
GCCAAGTTCTGGAGGGTGGTAACCTTGCTAATTATCTCGTCA
+
660606606650:::,6C666060636>;8).).........
@VGCEX:00036:00572
GTCCAAGCTTCTGGAGGGATGGTAATTTCATCTTAGACTCGGTAAAACAATTCACCTCTGCACGAATTCCTAG
+
DCD@D@EDF?ECE@DDD<CCGAEE9<=0::C@B?CEECCCEABABB:CE@DADDD?CCCCEEEDD@DAG@EDD
@VGCEX:00036:00584
GTCCAAGCTTCTGGAGGGCTGGTAAAATAAATTTGAACTCGATCCGTCCATTCACCTCTGCACGAATTCCTAG
+
ECC>CAEFGAEDD@DDD>DEEACCBB8??>8?B<CD?DEEDDDDADDD=BB>DDD@EEDDBBCDD@DAEAECC
@VGCEX:00036:00591
GTCCAAGCTTCTGGAGGGATGGTAATTAAAGT
+
66606ACBE8<5;4::?1:6?;:0)/)..)..
@VGCEX:00036:00592
GTCCAAGCTTCTGGAGGGATGGTAATACG
+
A6:066>;?=AA?8AA<6<10)..)....
@VGCEX:00039:00572
GTCCAAGCTTCTGGAGAGATGGTAATTTTGACTTGGTTCAACCCTGTAAATTCACCTCTGCACGAATTCCTAG
+
<<DAE@CBF@DDEADDDCDEE@EE@DDD8=>CC?CAGAEEADD=CCDGG=B?BBB?CEDDDDDEE?D?D>BBB
@VGCEX:00039:00587
GTCCAAGCTTCTGGAGGGATGGTAATAC
+
?::066>??6;??::::10.0)./+...
@VGCEX:00040:00573
GTCCAAGCTTCTGAGGGATGGTCAGACGCGGTACAAGATTCATTTGGAATTCACCTCTGCACGAATTCCTAGA
+
==>?D8:<D8<<=DDD>A>>6....88<8C933::3333-3:CC):-929:CDD?DDDEE<;=B=A:@<BBBC
@VGCEX:00041:00563
GTCCAAGCTTCTGGAGGGATGGTAAGACTTTGAAC
+
>>D<D>E::065B;AEE<>>A9==*/...81..).
@VGCEX:00041:00577
GTCCAAGCTTCTGGAGGGATGGTAAAATCTTTTTAG
+
=<E@FAEFF>BBD@DGF?C=:4::::/:.....(..
@VGCEX:00041:00579
GTCCAAGCTTCTGGAGGGATGAGATGGTACTGGACTGGGTCTAAATATTCACCTCTGCACGAATTCCTAG
+
C@@0=066B6?BC?DDD=B:===<:>@C=?=E>CC:::)333::/938.3>>8@DDC99999-3181833
@VGCEX:00045:00581
GTCCAAGCTTCTGGAGGGATGGTAAATCTTG
+
666060666065=4::D,66C6./.)...).
@VGCEX:00045:00593
GTCCAAGCTTCTGGAGGGGATGGTAAACAGAATTTATACTCGGTTCGACCATTCACCTCTGCACGAATTCCTAG
+
66606066:06550::::/66606:5,666606:165==??@2.)0<==+./*---2;=.8883:D?B?D:;:;
@VGCEX:00046:00573
GTCCAAGCTTCTGGAGGGATGGTAATTACTT
+
666AF:CCC?CDE@DDL<=::0/0+.)...)
@VGCEX:00046:00577
GTCCAAGCTTCTGGAGGGATGGTAAGAAAAATTAAACGCGGTATAACTTATTCACCTCTGCACGAATTCCTAG
+
66<AI?DDE<==C9==F;>=HA@@::::::-::?C<::::2:3::2:92992;EC8AA;;;;;;D@E<C8;;;
@VGCEX:00047:00584
GTCCAAGCTTCTGGAGGGATGGTAATTTCGTAGAC
+
:6:0606@B@ECD?<<:8=CCAF=*./*......-
@VGCEX:00048:00588
GTCCAAGCTTCTGGAGGGATGGTAAGACCTAGTCCAATTTTAACTATTAATTCACCTCTGCACGAATTCCTAG
+
:::0606AB>CDE@FEE=BBD?DG<>=C@C===E@EBFFF;EAE===AEAFADED@BB>BB===E@EAF@<=:
@VGCEX:00004:00621
GTCCAAGCTTCTGGAGGGATGGTAATTGTTTA
+
===<C>@6:06==<:::1:;;2==+0+...).
@VGCEX:00004:00625
GTCCAAGCTTCTGGAGGGATGGTAATATCGAATTT
+
===AFAIFE<=>D@DDD?=>>90/+.....82:88
@VGCEX:00008:00626
GTCCAAGCTTCTGGAGGATGTAACCACTATAGTCGAACTTAAC
+
66606066;6;<<6..+.....).).88......882;;;;).
@VGCEX:00012:00604
GTCCAAGCTTCTGGAGGGATGGTAAACTAGTCTTAATCAATTTGTCA
+
C@@0606;?065C>:::,66606::,.......).26666>B,6...
@VGCEX:00012:00624
GTCCAAGCTTCTGGAGGGATGTAACTAGA
+
:6:06<B6:06@A;>>A+0....).....
@VGCEX:00013:00628
GTCAAGCTTCTGGAGGGATGGTAACTATTTGTTAAACTGGGTCTAATTATTCACCTCTGCACGAATTCCTAG
+
:=::06::06;C;:=>;:CE:::0::6::1::5::1::5:,:?::4:4::3:::4:::::C?::4:4:2:::
@VGCEX:00017:00634
GTCCAAGCTTCTGGAGGGATGGTAAATACTTA
+
66:066>6:06;?4:::1:6666::,5...).
@VGCEX:00017:00635
GTCCAAGCTTCTGGAGGGATGGTAAATCCGTT
+
:6606>BBB<==D@EDD?A;<911.)..)...
@VGCEX:00018:00631
GTCCAAGCTTCTGGAGGGATGGTAAAGTTCTACA
+
E>=06:?6:065:4:::1:BB4::5,..).....
@VGCEX:00018:00636
GTCCAAGCTTCTGGAGGGATGGTAATTAACTTATATCGA
+
66:069?6:0<<E?BCE=DDCA::4:0505.288..--8
@VGCEX:00019:00641
GTCCAAGCTTCTGGAGGGATGGTAACAATAAATTTAGTTCCGA
+
=669A4666065:;BDE?DED?DD@DD8..=1881...).).8
@VGCEX:00020:00602
GTCCAAGCTTCTGGAGGGATGGTAATTTTTTATCTCGTTGCGGATCATACATTTCACCTCTGCACGAATTCCTG
+
66>6@466;06:?;::<8==EABB=B????*::???::3:::3:E<999C:::)3@@:CAAABBD;<5;?E7;<
@VGCEX:00020:00613
GTCCAAGCTTCTGGAGGGATGGTAATAGACTCGGTACAGGTAAGTCCGGATTCACCTCTGCACGAATTCCTAG
+
<<:?D>CCE?DCC?BBB<BAA;??<=>=CCG<<<=ECCD@DD@DED7<9;@8>@B8=>CDEDDFE9<9<@?@C
@VGCEX:00020:00637
GTCCAGCTTCTGGAGGGATGGTAATCGATATTAAC
+
EFD@ECDE?A?@A:::1:@@:=@8555..--)-)-
@VGCEX:00021:00614
GTCCAAGCTTCTGGAGGGATGGTAACCCAAATTTTTAGATTTGGATAAAAATTCACCTCTGCACGAATTCCTAG
+
66>6>:A?C>BBC;AAA1:660656AA8@F1::::)6>;==;D;=>BCCC-:35550:6?::::::5:060:<B
@VGCEX:00022:00645
GTCCAAGCTTCTGGAGGGATGGTAAACATTCGTAGACTGGGTTCAATAAATTTCACCTCTGCACGAATTCCTAG
+
..0>L>A==-==B@DDD>DDD@DI=6>10+....8AACBG>D<=<>:::0::)3:>A@AABBB@BB=B>E>DDE
@VGCEX:00025:00617
GTCCAAGCTTCTGGAGGGATGGTAAGACAAATGTTATACCTAGGACATTATTCACCTCTGACGAATTCCTAG
+
6660:0666065=2:::,66606:4:5:5:,:??:::<;@DDB8>>::3:?29:>69338>:992923?=@9
@VGCEX:00025:00638
GTCCAAGCTTCTGGAGGGATGGTAACGTTAGACCCGATCAAAGAATAGCATTCACCTCTGCACGAATTCCTAG
+
==@6>>:6606;A@DDDAD==<:=9>..).>;;;;ACADCD>DE@EEDDB>6:::3::::<?=>DAC3929::
@VGCEX:00028:00603
GTCCAAGCTTCTGGAGGGATGGTAACTTGGACTGAGTATCACGATTCTAATTCACCTCTGCACGAATTCCTAG
+
6::069?::065:4:EK>DDCAEC;>=AD06666.........53@<<=AE4:=56;?::<:::?4:4:5::6
@VGCEX:00028:00623
GTCCAAGCTTCTGGAGGGATGGTAAAGTTGAATCTTACACCACGTATAAATTCACCTCTGCACGAATTCCTAG
+
=<H?C?DDD<=>FADBC>BBB>BBC8::4:?;A::2::??;::::0000+0+-<<6?=<<CCBBB@E=B=BCB
@VGCEX:00028:00626
GTCCAAGCTTCTGGAGGGATGGTAAGTTGTTACG
+
<<:<B<@6:0655<A?B>CBFA:50/.).8)---
@VGCEX:00030:00616
GTCCAAGCTTCTGGAGGGATGGTAACAAT
+
66:06<:66065C4::B8=01)..)..).
@VGCEX:00030:00630
GTCCAAGCTTCTGGAGGGATGTAAGTCATTT
+
DKF@B@:660<BC@FEK8=.0..+.../..)
@VGCEX:00031:00617
GTCCAAGCTTCTGGAGGGATGGTAATGTTTACACCGAGTTAAAAACGACATATTTCACCTCTGCACGAATTCCTAG
+
6<.=A6>.1)...).>>6:::5::<:5:5,5C>>8>:33-::::-333333999.9??9ADD;;9C>>2923-338
@VGCEX:00031:00642
GTCCAAGCTTCTGGAGGGATAGTAATTTTATTCGAGTCAAAAACGTAGCATTCACCTCTGCACGAATTCCTAG
+
>=EAE6>66065:ABCC<@:....).88(..)55:6:66666)55:55555:AAA>AA:CA8;8::=-3-333
@VGCEX:00031:00648
GTCCAAGCTTCTGGAGGATGGTAATGTCTCGTTCTA
+
66:066>6:865?A::3=<A9@C<<.88....)--.
@VGCEX:00032:00618
GTCCAAGCTTTCTGGAGGGATGGTAATTACATT
+
..60606666,655;@??166606:450....)
@VGCEX:00033:00601
GTCCAAGCTTCTGGAGGGATGGTAATACGTTAGATTCAGTTCAACTTAGTCTCATTCATCCTCTGCACGAATCCTACT
+
<<F9A;C<=8<CC@EEC6;..)..).....2.55A:333:2::2:9-3338891.)....)..;=@::6606565566
@VGCEX:00033:00627
GTCCAAGCTTCTGGAGGGATGGTAAATTC
+
:6:069?6:065:4::6,.8>71..+0).
@VGCEX:00033:00635
GTCCAAGCTTCTGGAGGGATGGTAAGTTCAC
+
66@AF5:6606553:?A1:0/6<<)..)...
@VGCEX:00035:00612
GTCCAAGCTTCTGGAGGGATGGTAAACCCATAGTTCAACATCGAGTCTAATTCACCTCTGCACGAATTCCTAG
+
66@6B6BBE<=>C@DDD?DFD@DDG<>>8:DC::5:D>:::@A::::::4=8=EE@DDDEBB???8<8<=DDD
@VGCEX:00035:00620
GTCCAAGCTTCTGAGGGTGTGATAAACTTTTCGATTGGTA
+
:6@9?<>666;::...).......828888(....18)33
@VGCEX:00036:00620
GTCCAAGCTTCTGGAGGGATGGTAACTTTAGACTTGGTACAAAAAAAGCGATTCACCTCTGCACGAATTCCTAG
+
><=:AAA6<8<5=>DDD=CCE>??::::1:B@@??C5:::::::::)5@:5:-3::0:66:@@DAA4:4:<:::
@VGCEX:00036:00627
GTCCAAGCTTCTGGAGGGATGGTAACTTACTATTATACTTGATCTAATTATTCACCTCTGCACGAATTCCTAG
+
DDDBE>KCD?DDGAFEE?DDD@DDACC>BEFGEABBBCDADDDD;863:::2<BD=CCDCDDCBC@DAE@DDD
@VGCEX:00036:00637
GTCCAAGCTTCTGGAGGATGGTAAGTCAATTTTTGCCCTAAGTGCAATATTTCACCTCTGCACGAATTCCTAG
+
><E9A;@6:0<BFAGEA<<>?DC?C?:50:555)5>>6>B;<=<BB<::::/:?@9@DCCCDDBB=B>C>CDD
@VGCEX:00036:00645
GTCCAAGCTTCTGGAGGGATGGTAAGC
+
66606>666066D3.0>+/..).8*..
@VGCEX:00036:00648
GTCCAAGCTTCTGGAGGGATGGTAAAGACTTTCACGTAT
+
F==066>::06;>::::1:>>1<<=*.....).553333
@VGCEX:00037:00605
GTCCAAGCTTCTGGAGGGATGGTAAAAGCGTTTTTACTGTAGTTCAATGTATTCACCTCTGCACGAATTCCTAG
+
CED?C?C::8<CD@DFG<<:B>::5:)555....(.8.0--8818:-33333-3992999338333>C>=?;99
@VGCEX:00037:00634
GTCCAAGCTTCTGGAGGGATGGTAAGTATGTTTGGACTAAGTATAGGATATTCACCTCTGCACGAATTCCTAG
+
<6:<C9A660655:ABC9=>EAED@DEC==?M>C=DCCDAG>>>>><CE:=9>=DADEECCDDCA3:3:4:::
@VGCEX:00038:00622
GTCCAAGCTTCTGGAGGGATGGTAAAATGAACCTGGTAAAACATCGTTGATTCACTCTGCACGAATTCCTAG
+
;.1).2...)..89>DG<>=E?DDDA4<::0:0::<CDAD0:<</..)..-)----880-<BDD=?=?4:::
@VGCEX:00038:00636
GTCCAAGCTTCTGGAGGGATGGTAATGTGTTATTT
+
:::06066C=BBD;>=B<BAA9<=6....-)---)
@VGCEX:00038:00645
GTCCAAGCTTCTGGAGGGATGGTAAGACTAT
+
:6606>666065C::::1:./).=)......
@VGCEX:00039:00615
GTCCAAGCTTCTGGAGGGATGGTAATTATACTAGGTCTATAAATCCCTCATTCACCT
+
66:066666065C@EED?BBA7==).*....8-3-33333::)33C?3333----)-
@VGCEX:00039:00640
GTCCAAGCTTCTGGAGGGATGGTAAACCCAATCTGTA
+
C>>86<@=><=KF@DDC<DDC@:::,0>6>)......
@VGCEX:00040:00628
GTCAAGCTTCTGGAGGGATGGTAAGAAAATTTTGATCTCAGTCTATAAATTCACCTCTGCACGAATTCCTAG
+
FEEEAECD?CDC@DDD>DDEAEC;DDCC/:::/:?>>BEEDEDDDDED=A<ADD?CDDEEBBCC?C@D@<==
@VGCEX:00040:00643
GTCCAAGCTTCTGGAGGGATGGTAAAACCATAATGTACCCAGTATATGTATTCACCTTGCACGAATTCCTAG
+
ECB>B@DBB=BBDADDD>DEDADCDD;F@DDE?CC:::<0:BDDDCDDBBB@BBB<<6;D;9;;>C9@=BDC
@VGCEX:00041:00649
GTCCAAGCTTCTGGAGGAGATGAATGTAATCTATTGAGTCAGTCTATATTACTTCATCGCTGATCACGAATTCCCTA
+
EKC@DACCC>CCEA>>6......)..-.).8--36A:3333333-----)--5255-----3@@33333-3-33)33
@VGCEX:00042:00618
GTCCAAGCTTCTGGAGGGATGGTAAACCTTCAGTATAAGTCA
+
:6606666606553::C,6<B>BCG6B06066666.8)....
@VGCEX:00042:00631
GTTCCAAGCTTCTGGAGGGATGGTAACAATTTTTATCTG
+
6606066>::06<D>EEG>BBB>D@<>>+/...(.....
@VGCEX:00043:00625
GTCCAAGCTTCTGGAGGGATGGTAATTCACCGAGTCAAAGTTTTACCACATTCACCTCTGCACGAATTCCTAG
+
EDD@D?DDD@EED@CDC?CEE@DD>B>BEE@FDDDC?@8::::/:C>CE==<?BG@EDCDDDDDD?D?E@BDB
@VGCEX:00045:00605
GTCCAAGCTTCTGGAGGGATGGTAAGAAACTTTTTGATCTGAGTATAGAGATTCACCTCTGCACGAATTCCTAG
+
=::0:066:0<BKAEEG=BCC>BCA5550:::::):???BABDDDDDDED;;.9::29;;;CCEED>D?D?CCB
@VGCEX:00045:00609
GTCCAAGCTTCTGGAGGGATGGTAAATTCCTGGTAC
+
>>>:<ADBC?BCE?DDF?AAAA===)1+.)..).8.
@VGCEX:00046:00619
GTCCAAGCTTCTGGAGGGATGGTAACGTATACCCGGTACAAGAATATAGATTCACCTCTGCACGAATTCCTAG
+
===6><666065?:@AC=DFFACB>BAA6::11+16=1//)..).--333:3:::4::?<<<BBD;A9>29::
@VGCEX:00046:00630
GTCCAAGCTTCTGGAGGGATGGTAATACTTGGTTTTTGATCTGGTCCAAAATTTACTACCTCTGCCATCGAATTCCTAG
+
CB@6>6@6:06??@DDD>DDDAEFA===C>E4::::-5:66660..)...(..)....828...50555CC03-36333
@VGCEX:00046:00632
GTCCCAAGCTTCTGGAGGGGATGGT
+
6666,6066606550:666)...28
@VGCEX:00046:00649
GTCCAAGCTTCTGGAGGGATGGTAATTCTATATCTG
+
><=9A>B6:065:4=ED>EEF@DC4/+0....----
@VGCEX:00047:00649
GTCCAAGCTTCTGGAGGGATGGTAACTCAAAATTTTTAACCAGATCTAAATTCACCTCTGCACGAATTCCTAG
+
6669B9B::065:4::D=DCD@DD@FC@@@@/::::-:5:4:::555:C0:3:::>::93::3:B=B@E@CA>
@VGCEX:00048:00615
GTCCAAGCTTCTGGAGGGATGGTAAGGTTATTGGACCAGTCTATTCTATTCACCTCTGCACGAATTCCTAG
+
:6:066>6606554:?F8??A91/)0).)..).)552:::33=C?DCDD?BCC;=<DDB>>>D=C:?4:::
@VGCEX:00048:00624
GTCCAAGCTTCTGGAGGGATGGTAATGAAACTTA
+
8AA1818.:065:7>HG?E>8==;;....)..).
@VGCEX:00048:00625
GTCCAAGCTTCTGGAGGGATGGTAACTCTAGGTATATG
+
6666>A@6606554:BD8==DA=<866?..0)......
@VGCEX:00048:00628
GTCCAAGCTTCTGGAGGGATGGTAAATTGTCTACGTCAATGATTCAATTCACTCTCGACCT
+
A=:069?6:06;?::::1../).11).)...88.0--.).55505:9:93--8------)-
@VGCEX:00005:00654
GTCCAAGCTTCTGGAGGGATGGTAAACTTGTC
+
CKGAD:6<B=6:5?666,6;;0655,..)...
@VGCEX:00006:00652
GTCCAAGCTTCTGGAGGGATGGTAAATCACTGGTACCGAATGGCCAATTCTTTCGTATTCACC
+
666AF:@;?0655::::,6;?6...)......)..-)--18:-3-3:=:8881-----25552
@VGCEX:00006:00665
GTCCAAGCTTCTGGAGGGATGGTAATTTGCCAGGT
+
BBB<BAA6=8<5:ADDD>DEB@<<+01+..)..2.
@VGCEX:00008:00650
GTCCAAGCTTCTGGAGGGATGGTAATTGACAGCT
+
DEFAEAECC>CDD@DDE?DD==;<*.*......-
@VGCEX:00010:00660
GTCCAAGCTTCTGAGGGATGGTAATGTCTAAAAGTGAA
+
EDDBE@D66065:6CD8<=EA??:::55/...(..-.)
@VGCEX:00010:00664
GTCCAAGCTTCTGGAGGGATGGTAAACTTAATTAGATCAGGTATATCTTATTCACCTCTGCACGAATTCCTAG
+
==<9A;B6:0655AFEE>=>=>?@C;::4:3:4:??A@==8>DCEEDC>B?3:::4:AAABCDFF@F@GBLCC
@VGCEX:00010:00669
GTCCAAGCTTCTGGAGGGATGGTAATGATTGATCTGTACTAAGGCCAATATTTCACCTCTGCACGAACTCCTAG
+
<>B:B0<<B=AED<BBC<@A?66:055554::::::?CC;;298>2929999.9<;).-----38923;9=DDB
@VGCEX:00011:00663
GTCCAAGCTTCTGGAGGGATGGTAAATCCTTAAGT
+
KEEAC;B6:06;AAGEE:FCD@6..)..).).)..
@VGCEX:00011:00673
GTCCAAGCTTCTGGAGGGATGGTAATTGTAC
+
6660:066606;:::::,..>)..).)....
@VGCEX:00012:00675
GTCCAAGCTTCTGGAGGGATGGTAATTCTAGACGACTTA
+
6<A9A9CBC>CBEA<<<8<BB>BD@A4100/.....363
@VGCEX:00012:00695
GTCCAAGCTTCTGGAGGGATGGTAACTTTAATACTCGACTACATAAAGTAAATTCTACCTCTGCACGAATTCCTAG
+
C==0<A?<><=CG@DDG>>><@EDAGHF+1)0..8.........55,58==*-).-.8)..D===EEE9=<=@DED
@VGCEX:00012:00696
GTCCAAGTTCTGGAGGGATGGTAAATGTACTATTTGGACTAGTCAATATTATACCTCTGCACGAATTCCTAG
+
666AF;:<06:5>::6,:?A>AAA).........).)655@@55505550333==CCDDDDEDD=B=B5;<A
@VGCEX:00013:00682
GTCCAAGCTTCTGGAGGGATGGTAATTTACTCCGG
+
66><B466606:<=CEE?BBC<019==6....).)
@VGCEX:00014:00669
GTCCAAGCTTCTGGAGGGATGGTAAAGAACGA
+
==F:D<A6:06:?:BBE?B/1)/==)..)..0
@VGCEX:00015:00656
GTCCAGCTTCTGGAGGGATGGTATCCACTATT
+
..>)0..82==82:::,6;B<1/..).....1
@VGCEX:00015:00691
GTCCAAGCTTCTGGAGGGATGGTAAACTCAGTCCAAGAGGACATTTTGCGATTCACCTCTGCACGAATTCCTAG
+
66?9?9A<=9<5C>BBB>CHEAEED=A::::66:C@BCA0555555)3C=33-353-3::A<<<BB=B=B<B:<
@VGCEX:00016:00674
GTCCAAGCTTCTGGAGGGATGTAAAGTCTTTCTAGTCTAAGTCAAAATTCTTCACCTCTGCACCGAAATTCC
+
B::06066:06;:;>>>+......)...55,555:>>>>6::3333)3-33-333-3338333-333)3-3-
@VGCEX:00016:00699
GTCCAAGCTTCTGGAGGGATGGTAAATTTA
+
FDEAEA@<=86??A:6:16602=;8)..).
@VGCEX:00018:00688
GTCCAAGCTTCTGGAGGGATGGTAAAACAATTTTTCTACTCAGTATACTAATTCACCTCTGCACGAATTCCTAG
+
EEEAE?E=><=DE@EFF?D=><=FDD;B>3::::-:FDDDEECDBDDBBD@D<>=<8=CDDGCCDH@H@C?CCC
@VGCEX:00019:00683
GTCCAAGCTTCTGGAGGGTGGTAAGCTGACGTCGACTTTGTTCTACGATTCACCTCTGCACGAATTCCTAG
+
6>=AD@DDF;=<C?BBB=BG@?<68.............)..)..-.88=:C==3::::@B:::4:4:=CC?
@VGCEX:00019:00699
GTCCAAGCTTCTGGGAGGGATGGTAATGCTAAAATTTACT
+
66:0:066606555,::6,.;<18<).......(55,555
@VGCEX:00020:00693
GTCCAAGCTTCTGAGGGATGGTAAACATTTTACC
+
>::06:88A=A0/.==;AABA1//).....(..)
@VGCEX:00021:00654
GTCCAAGCTTCTGGAGGGATGGTAATACTTGTTATTAATAAGATTC
+
FDD@D<B6:065>;DDD?DBB6??8::5505505505053-333--
@VGCEX:00021:00693
GTCCAAGCTTCTGGAGGGATGGTAACCAAATTTTTATACCCAGTTTTTTAAATTCACCTCTGCACGAATTCCTAG
+
><6BF<:66065::@EF>==606:0:<BB1::::-6:A@@8@::::::*::0:4::AAACB=:::::4:5:5::E
@VGCEX:00022:00665
GTCCAAGCTTCTGGAGGGATGGTAACGCTGTTTCTTTACTA
+
CB@6>::6606;BADEG?DDD@CC;:666666,666,....
@VGCEX:00023:00698
GTCCAAGCTTCTGGAGGGATGGTAATCACAGTTTTATACTTTGACCACTATTCACCCTCTCGCACGAATTCCTAG
+
FDC?A<@6=8<EE@EDG?BCC800*0....--88(-3338D?:55)--..828BB:6:33333333@<@6:-333
@VGCEX:00024:00679
GTCCAAGCTTCTGAGGGGATGGTAACT
+
..1==1/..)65:6666).8>2.1+..
@VGCEX:00024:00692
GTCCAAGCTTCTGGAGGGATGGTAAATTCTTTTATCACAAACGGTACGTAATTCACCTCTGCACGAATTCCTAG
+
>=>AD@DEG9<>E@FDD?===@DFF;D:BDGG;CCCD>=:8:C3::>00/)/*...):6>@66<<DAC=C=<:6
@VGCEX:00026:00664
GTCCAAGCTTCTGGAGGGGATGGTAATTAC
+
:6@06066:065C>::::)66.1/1+.)..
@VGCEX:00028:00687
GTCCAAGCTTCTGGAGGGATGGTAATCGCTGG
+
FEDAE@DDD@DEE@CEG?A>82/.+......)
@VGCEX:00028:00690
GTCCAAGCTTCTGGAGGGATGGTAATTCATTGTTATACTTATGTTATAAATTCACCTCTGCACGAATTCCTAG
+
DDD06066:06;:::::1:66>CC4:0..8)..).8-38@88/0*----)-1333-3388A;:;@=C.92999
@VGCEX:00029:00650
GTCCAAGCTTCTGGAGGGATGGTAATTAGATTCGTTACATCTCGGTTCACAATTTCACCTCTGCACGAATTCCTAG
+
DDD@E<E::065:3:??8:::0<E?EABBA:03--)------8828)3398-33)3999BD:;<DEDF>D>D?EDD
@VGCEX:00029:00699
GTCCAAGCTTCTGGAGGGATGGTAATCTGAATTACTCTATATATTCACCTCTGCACGAATTCCTAG
+
:<:06<666065@<BEL<<6B>:52555:.).1..-----3333133393339?>9:81>5>59:;
@VGCEX:00030:00690
GTCCAAGCTTCTGGAGGGATGGTAATTGTATCGA
+
CDEAE@DBC<==E@EDH>=>.2==+1)......3
@VGCEX:00031:00655
GTCCAAGCTTCTGGAGGGATGGATTAATTTTA
+
6<:06<:6<;==D@EDG8<1/)..)/).88(.
@VGCEX:00031:00664
GTCCAAGCTTCTGGAGGGATGGTAATACTTAGAACCGTTATCATTTTGAT
+
DAA=>7>00).882>BB=BCB9C@4::::45556:0550:533-88(---
@VGCEX:00032:00652
GTCCAAGCTTCTGGAGGGATGGTAAATTTCCACCCGGTACAATTAATTGATTCACCTCTGCACGAATTCCTAG
+
>=?AF@D>>;<<E;DDD8==B=BCD?DD>D@<<:0:<:::A2:4:4:46:505::06??::=>?>BKAB@===
@VGCEX:00034:00673
GTCCAAGCTTTCTGGAGGGATGGTAAATTATGGTAGTTTTCTATTATTGGAATTCACCTCTGCACGAATCCCTAG
+
<>@:C56666,65=;ABD8==.-10=6=+...2883:::/:::?3::2-)-)-)---)--555D<=>7::C/:::
@VGCEX:00035:00694
GTCCAAGCTTCTGGAGGGATGGTAACTCGTAAGTTTTA
+
EGE>@6:66065C@DDD?DDE@DC;;.....)..88(.
@VGCEX:00035:00699
GTCCAAGCTTCTGGAGGGATGGTAAGTTTGTCCCTGGTATAATTATGT
+
6BB=>9A::0<BB<BDE?EEE@DD<>:C6=333)33:::3:392----
@VGCEX:00040:00688
GTCCAAGCTTCTGGAGGGATGGTAAGTCCTACTAC
+
==B=><C<><=HE@EDD?DA>2<<)...).....-
@VGCEX:00042:00694
GTCCAAGCTTCTGGAGGGATGGTAAAAGGCGTTTTTGTACCTCATCTAAAATTCACCTCTGCACGAATTCCTAG
+
=<=6>AF::06552:CC<BBB?ABBB8A@===FDD5<553-3::EEDAAA4=90/.)---559966066;6::5
@VGCEX:00043:00659
CGTCCAAGCTTCTGGAGGGATGGTAAAGGGAATTTTTATACTCATGTCCACATTCACCTCTGCACGAATTCATAG
+
B:==>BADED@>>=AEEG?EEG@BBB<BE>E?CCDC5;;;CCCDDBBB9B?99299929;ACD;<<E?D:9<<<D
@VGCEX:00044:00662
GTCCAAGCTTCTGGAGGATGATGATTACG
+
FEFAF@CBC>BEE@DD@/....;0.)...
@VGCEX:00044:00684
GTCCAAGCTTCTGGAGGGATGGTAAAAAGACTGAGTCCAAACCTATTGAATTCACCTCTGCACTGAATTCCTAG
+
FEE@DAE==8<<D9=>K>>>>?DDDDD5BB<5:??::4<D:A4<=C==AA=9</.)-;<00/0--5152:><BB
@VGCEX:00044:00690
GTCCAAGCTTCTGGAGGGATGGTAATTAATCAGTTCA
+
666BGACBB>BBC@FGG>A<;1/.).).)..-881--
@VGCEX:00045:00678
CGTCCAAGCTTCTGGAGGGATGGTAAGTAACCTAATACTGAGTACAACTTATTCACCTCTGCACGAATTCCTAG
+
<===ADADDCACCC@EEE>DED@DD@CBB@D?DD?DDDDDCCCDDD?BB=B@8>BC=DBEEDBBBE@E9;9<DD
@VGCEX:00045:00679
GTCCAAGCTTCTGGAGGGATGGTAATTTTTTCCG
+
:6:06<>6:8<CD?DDG>DDE::0+.....(.).
@VGCEX:00045:00685
GTCCAAGCTTCTGGAGGGATGGTAACGTTTTAGATTATACTCGGTCCAAATTCACCTCTGCACGAATTCCTAG
+
ECCBMADCC>BCE?DDG?ECC>BC<D::::/6@CC9DDDDCEEA=<2:C/:2<?C7<=CDCBBBE@E?E?BBB
@VGCEX:00047:00675
GTCCAAGCTTCTGGAGGGATGGTAAACAGATTTTTATATCCGATCTTATATTCACCTCTGCACGAATTCCTAG
+
BBBAHACCC<=<D@DCC=@::0::50:6666666)65=5505:?::7<<?C=CCE@DDDGDBBBEAE?B=BBB
@VGCEX:00048:00692
GTCCAAGCTTCTGGAGGGATGGTAATCGTATTTAGTAAC
+
...2A7/..)..89@BC>CED@DE4::5:555,333-)-
@VGCEX:00049:00667
GTCCAAGCTTCTGGAGGGATGGTAATTAAACCCGATCTAAATGCAAGCTATTCACCTCTGCACGAATTCCTAG
+
DCC6>AB::06;::@CL?=>>?B?:@4::,55,5=5336:1:66?066:::::::8::ADC==>EAC8:4:::
@VGCEX:00013:00714
GTCCAAGCTTCTGGAGGGATGATAATTTTAAACGCGGTCTATCTATCGACATTCACCTCTGCACGAATTCCTAG
+
...2>=<.0)<?B<CCD>AC:../)...(..)..88288:@@::55:5..--)-88188CC<<<DD7<8<;@?C
@VGCEX:00014:00716
GTCCAAGCTTCTGGAGGGATGGTAATTCTGCTTG
+
?>A0606;;66==@EFF;>><=88).).....).
@VGCEX:00015:00717
GTCCAAGCTTCTGGAGGGATGGTAATTGCCGCAAGTTA
+
IEEAEAECD@DFE@FDE?DDD=B@41)/.)...).-)-
@VGCEX:00015:00718
GTCCAAGCTTCTGGAGGGATGGTAATTCAATGTTTTATAC
+
>DB6@6@::06<<AEEE?=<<=::0<6<<<...88(.---
@VGCEX:00015:00722
GTCCAAGCTTCTGGAGGGATGGTAATGCCGGTTAA
+
>6:06AC::9<<:;CDC>DAA1<=+/..).).).)
@VGCEX:00017:00737
GTCCAAGCTTCTGGAGGGATGGTAAAACTATGTTTCCTTCTAGTTTATGAAATTTCACTTCTCGTCACTGAATTTCCTAGATCAATTTCCCGATCGTGTCCCACCTA
+
...1818..)..5?6::166606666)6666666,6060555ACC,555..).828..-1888----5---)33)3-33@388:?DD<DD<::8888;8552--)--
@VGCEX:00018:00731
GTCCAAGCTTCTGGAGGGATGGTAATTGCCTA
+
==>06<?6:06;?;:::16..).818+..2..
@VGCEX:00018:00733
GTCCAAGCTTCTGGAGGGATGGTAAGTTTTATCTGAGATT
+
:66060666065:?DEE=@::06525=CC)555.-....)
@VGCEX:00019:00733
GTCCAAGCTTCTGGAGGGATGGTAATC
+
>>A6><C::06?@::::11..)0.)..
@VGCEX:00019:00741
GTCCAAGCTTCTGGAGGGATGGTAATAACGTTTTTGTATTAGTATAAGAATTCACCTCTGCACGAATTCCTAG
+
??=BD@C<60655>DDD?BBA20.)10)......(...3-3333:918?4:9:CE@EECDDDDBB7<8;7<9D
@VGCEX:00021:00702
GTCCAAGCTTCTGGAGGGATGGTAACTCGAAGTAATGAATCCTTGTATATATTCACTTCTCGTC
+
CCCAE@D>=<<DCACDD>BBD6?<7....8)...)...2..)5055555333-3333633333-
@VGCEX:00021:00745
GTCCAAGCTTCTGAGGGATGGTAATGGACTAAGTATAAGGGATTTATAAATTCACCTCTGCACGAATTTCCTAG
+
C==0<>BDD@DCA6::1:?A9DE?DC@DCCCADDDDD?DC>DB:6?:89.3-9CE?DA@BEEB??2::)3?=DD
@VGCEX:00022:00707
GTCCAAGCTTCTGGAGGGATGGTAATAATT
+
DEEAF@DDE>BBD@<<<9.>>20/*..).)
@VGCEX:00023:00722
GTCCAAGCTTCTGGAGGGATGGTAATGACGTATATTC
+
=6:8<0:=D@CCE=<::1:??6BA2::5..<.---)-
@VGCEX:00023:00730
GTCCAAGCTTCTGGAGGGATGGTAAGTTAGCT
+
EDD?C@D=<86BA;:::1:601/0+.8+..8<
@VGCEX:00023:00747
GTCCAAGCTCTGGAGGATGGTAAAAACCTTTTCTGTACCGGGTTTCACAATTTCACCTCTGCACGAATTTCCTAG
+
>?GAE@CCCEEDABB>BAF<::::5)6<CEL;DECDCD3::1::1:???:BB=CEE@DDDDEEB::2::/:ADFD
@VGCEX:00024:00701
GTCCAAGCTTCTGGAGGGATGGTAATTAACGTATAA
+
=EEAE?DBC>CCD@EEF?DDE@B=*/)/*...8888
@VGCEX:00025:00743
GTCCAAGCTTTCTGGAGGGATGGTAACATTTGGACTCGATATAAGTACAAAATTCACCTCTGCATCGAATTTCCTAGAT
+
6::060<EDD?>==@FEE>AAA2/.*.../)60:B:66565@868=//---(-)--8)---33333331881813333-
@VGCEX:00026:00746
GTCCAAGCTTCTGGAGGATGTAATCTGTTAT
+
6660:066606550::366:6;05.8..)..
@VGCEX:00027:00701
GTCCAAGCTTCTGGAGGGATGGTAATTGACTTTTTAC
+
<<:06<?6:8<BC@EFG?BBC=@?4:4555....(..
@VGCEX:00027:00702
GTCCAAGCTTTCTGGAGGGATGGTAACTTTTGCCTCGGTACAACATTTACTAATTTCACCTCTGCACGAATTCCTAG
+
A==0606::6,65=0::C:::606:4::::/:606;;06:??:::::,:5.;)..)---)--88B==>:-:2389::
@VGCEX:00027:00705
GTCCAAGCTTCTGGAGGGATGGTAAGCCTATTTATTTATACTGAGCTTTATGATTTCACCTCTGCACGAATTCCTAG
+
CDD>B@DBB>CBC?BFG<>>>>CD@CC4:::6,666,6;;65=DBCCD?DD=>>D>>>?@EEEC<=:CF4:4:<AAB
@VGCEX:00028:00702
GTCCAAGCTTCTGGAGGGATGGTAATTTCAAAATTTTTACAAAGTATAATTTATTTCACCTCTGCACGAATTCCTAG
+
?FE@B@C=><=EE@DDD?DCB>CF@EF>DDFF;DCDC7DDDD>BBBDD@DG?DDD=DBB;B;;;B<<==+0+.2;=@
@VGCEX:00028:00736
GTCCAAGCTTTCTGGAGGGATGGTAATTTACCTATGGTAT
+
80/)6<B::6,55:4:@B<CDD@DD4::0::0...-)---
@VGCEX:00029:00746
GTCCAAGCTTCTGAGGGATGGTAAACCGAGTACATCATACTGGTCCGGATTTCACCTCTGCACGAATTCCTAG
+
>==@D::<<865?DAA8B=>;=GG?F8::6:666:6>:::::@??:B4::B0::B>BBED:=:::5:5:5:::
@VGCEX:00030:00734
GTCCAAGCTTCTGGAGGGATGGTAACAATTTTTAGTACGTTAGTTTTATGGAATTACACTTCTCGCACGAATTCCTAG
+
CCEAB<B:=86;B=CDG?BB?6??40.).888(.......)55555)55=03-3-33333-333389933-3-3-33:
@VGCEX:00030:00748
GTCCAAGCTTTCTGGAGGGATGATAACAAGAACTTTATATCGAGTATGACAATTTCACCTCTGCACGAATTCCTTAG
+
?::066>?CE?ECB<:::1:B:66CA::06C::55,5555=@?D>>=<CAA0::1:??::<<E<::>>*/+.*0)/.
@VGCEX:00031:00717
GTCCAAGCTTCTGGAGGGATGGTAAACATTACGTT
+
66B6@0<<C@???=:661:??0::C,1..)....)
@VGCEX:00033:00742
GTCCAAGCTTCTGGAGGGATGGTAAAGACTACGTAC
+
D::060666065:3::6,66.)...).........-
@VGCEX:00034:00732
GTCCAAGCTTCTGGAGGGATGGTAACCTTTTTTATTTGAATCTAGTATACCAATTCACCTCTGCACTGAATTTCCTAG
+
FBC?B@E<><=CC@EEG<B=:06@:C?CLLLL1CKC>CB=BEEBBBED::4:4:4::::BBCA=<///=6<<6=<@CD
@VGCEX:00035:00719
GTCCAAGCTTCTGAGGGATGGTAAGTTGGT
+
>>@6>9A::06:::::1::606/)..).)-
@VGCEX:00035:00723
GTCCAAGCTTCTGGAGGGATGGTAATCTA
+
BCA>C;:66066CAF>>+1..)..)....
@VGCEX:00035:00732
GTCCAAGCTTCTGGAGGGATGGTAAATCTGGTATCCAATA
+
>=>06AD6:86::4:AA1:=<@DDC;C://)...-)-288
@VGCEX:00035:00744
GTCCAAGCTTTCTGGAGGGATGGTAATCTT
+
66:06066DD6;::4:::1.8A)01+...)
@VGCEX:00036:00715
GTCCAAGCTTTCTGGAGGGTGGTAAATTACTTG
+
6::06<B6:=;<AC>BBB8<=6/..).)...).
@VGCEX:00036:00719
GTCCAAGCTTCTGGAGGAATGGTAATTACACCCGGTCCATTTATACCGTTTATTTCACCTCTGCACGAATTCCTAG
+
:6:6>9?6:8<<D@BB@D4:6<::0:6?::::,59=?4::B1=:==@CCC=???8:::5::A:66888).).)...
@VGCEX:00037:00700
GTCCAAGCTTCTGGAGGGATGGTAATACGCTTT
+
EDD9A;A::06BB<CGG?AAA2..)......81
@VGCEX:00038:00724
GTCCAAGCTTTCTGGAGGGATGGTAACGAATTCGTATACGACTATTAACTACTTTCTCGCCTGACTCAAGTGAATTCCCTCGAGTCCCAACCTGACATGGCCCGT
+
...).)..66,65:::::,66:06@06660606666655555888)-)---8881-3333-3333333-333515)--)------55189999333333155)--
@VGCEX:00040:00703
GTCCAAGCTTCTGGAGGGATGGTAATGTCTTA
+
<<:?AA:<:06;?6:::,66:06:45555.).
@VGCEX:00040:00704
GTCCAAGCTTCTGGAGGGATGGTAAATGATTTCAAGTACAAATAAGTCAAATTTCACCTCTGCACGAATTTCCTAG
+
CCD@D?D=>;=CC?DED?EDD?DDD=D<::?<BB?CDEEEE>CC@CCDDD=DE9<<C=BBBBBDDBE7;948:99;
@VGCEX:00040:00708
GTCCAAGCTTCTGGAGGGATGGTAAATTGTGACGTCTA
+
KED@D@FDD@DED@DDD?A>82...).)...--::335
@VGCEX:00040:00731
GTCCAAGCTTCTGGAGGGATGGTAACTTTTT
+
=<:@D<:<<865:?@??910<1.1+......
@VGCEX:00040:00740
GTCCAAGCTTCTGGAGGGATGGTAAAATCTTGAG
+
...).28A==A=E@BBB=B?;6:/..+/..).88
@VGCEX:00041:00729
GTCCAAGCTTTCTGGAGGGATGGTAAGACTAATAATGTATCGAGTGTATTTATTCACCTCTGCACGAATTCCTAG
+
B=>069?::6,6;?:CFE>ECD>BB>??/.0)..)--33:??:3335---)-0*--/7AADCD<<0=9=*0).<<
@VGCEX:00041:00746
GTCCAAGCTTTCTGGAGGGATGGTAATCATTACTTAC
+
C=:066>;CDADED@=>=;:?DA6:25...2...)--
@VGCEX:00042:00702
GGTCCAAGCTTCTGGAGGGATGGTAAAATTTATACCGATATGTACTATTTTATTTCACCTCTGCACGAATTCCTAG
+
DBDECKACBB@FDD@FEH?E660::66)5C,555505533:333::::::/:::,66>6;DDE>=00=+0+/*/<;
@VGCEX:00042:00737
GTCCAAGCTTTCTGGAGGGATGGTAATCTTGTCGTT
+
G>=:<>===E?DDD@FFE?B?;661+...).8...)
@VGCEX:00042:00745
GTCCAAGCTTCTGGAGGGATGGTAATCTCGCGTAC
+
B==069?::06::4:?A8:::06B>5:0....---
@VGCEX:00043:00734
GTCCAAGCTTTCTGGAGGGATGGTAATATTTTAC
+
66606:A::6,655?:::1:6:0::>00...(..
@VGCEX:00044:00720
GTCCAAGCTTCTGGAGGGATGGTAACTATTTTTTTTTGTATACTGAATTTTTAATATTTCACCTCTGCACGAATTTCCTAG
+
==>2A>A==1;@C4::E1:6B=;?6A::::::::::$::::::?CC4::::-::?:::/:AA3::>?:::??;@@6@9<=0
@VGCEX:00044:00735
GTCCAAGCTTCTGGAGGGATGGTAAATAAACTTAGTACAACTTTTAGTGAATTTCACCTCTGCACGAATTCCTA
+
666:B0:66065BADDF>CDD@FDD>BBB<<<4:?C???:::::)3333:29@5;<E?DDDBBBBBB=B@F>CC
@VGCEX:00045:00733
GTCCAAGCTTCTGGAGGGATGGTAATGCCAGGCTACT
+
C>>869?::8<DD?CCK?CCDADE:5..)..)..---
@VGCEX:00047:00718
GTCCAAGCTTCTGGAGGGATGGTAAGTACGTTTGT
+
EFF@D@DED<==DACCC=BA<18=+/......).8
@VGCEX:00047:00733
GTCCAAGCTTTCTGGAGGGATGGTAAACTAAGTAGTCG
+
D?>;=?BBBE;==C?CEL>DBB=;@?80..).......
@VGCEX:00047:00737
GTCCAAGCTTTCTGGAGGGATGGTAATATACCCAGTCTAATTTTTCTTTCAAAATTTCACCTCTGCACGAATTTCCTAG
+
>6:06666<B=BCD@DDE>>>==BC?BBCEEG>BBBC>>2::::-:??<@@CC-93)333:=B?BBC@CC2::)3<A:3
@VGCEX:00047:00742
GTCCAAGCTTTCTGGAGGGGTGATAATAAAGTACCGAGTATAAAGTTTCCTTATTTCACCTCTGCACGAATTTCCTAG
+
<EE>C3:6:6,6@A;6:::):?:5:4:::,5:::2::;BCEEE?CAA4A).*/==6011+0/A?DDDCC<<;6<600/
@VGCEX:00049:00727
GTCCAAGCTTCTGGAGGGATGGTAACTCTTTACTAGATCTGGTACATCAATTCACCTCTGCACGAATTCCTAG
+
C=:06966606??@DDD?===6BA:6::::1:6:A:::6:5056=??BD8:3<::4:?>?<>=<C<B2<7:??
@VGCEX:00020:00757
GTCCAAGCTTCTGGAGGGATGATAATGGAACTGTAGTCCAATATAAACACTATTCACCTCTGCACGAATTCCTAG
+
<<=<C:A6:06::A:66,/A....)0.).).00..---)-2::<DC/::::53-35@4<<BBDDECC8<9<@DDD
@VGCEX:00023:00752
GTCCAGCTTCTGGAGGGTGGTAATTTTACTTCACGTTAATATAATTCA
+
;<<)....).88?DDI?>:3:B4:::/5560555550565:3-282.-
@VGCEX:00024:00753
GTCCAAGTTCTGGGGGATGGTAATTTATTGAGTTG
+
:::0606@@BCBGHG7G??;=A6>>6..)....).
@VGCEX:00026:00757
GTCCAAGCTTCTGGAGGGATGGTAACTGTATTGTTTGGATCGAGTCCGATATTCACCTCTGCACGAATTTCCTAG
+
...).)...)..B4::6,66E>CB@DDCCCC9>=D>EAE====<:D4:/=00+-//).-3@:::::299.98>>9
@VGCEX:00026:00762
GTCCAAGCTTCTGGAGGGATGGTAAATTTTTTGTC
+
?>EBIAFCC?CCC@EEE?D=>2/..).8888(...
@VGCEX:00028:00754
GTCCAAGCTTCTGGAGGGATGGTAAATTTGTCGTAC
+
GEDAEAE==;<@@;@BB=BAA=8;=)..)......-
@VGCEX:00028:00785
GTCCAAGCTTCTGGAGGGATGGTAATAACTAGTA
+
...).)../)...):A?6AA828=)..)......
@VGCEX:00030:00767
GTCCAAGCTTCTGGAGGGATGGTAAATACATT
+
>>E@E<E>><=DG@DDD?A;<1.//).....)
@VGCEX:00031:00756
GTCCAAGCTTCTGGAGGGATGGTAATTAGACTTCGGTAA
+
<<DAEAD<=8<BB<BDG;?>=?EC9:40=/..)--)-00
@VGCEX:00031:00778
GTCCAAGCTTCTGGAGGGATGGTAAGTTTTTCAAATTTTGTCCTCAGTCCAAATTCACCTCTGCACGAATTTCCTAG
+
C@@0:36::06BB:BDE>DDD9??6::555)5550:DD:DDE9<<B>>C2::/3189@<CC=;8::@@5::,6A<==
@VGCEX:00031:00787
GTCCAAGCTTCTGGAGGGATGGTAACATTAATTTC
+
...2A6<..)...1@BG?FCA688)0..).)..).
@VGCEX:00031:00793
GTCCAAGCTTCTGAGGGATGGTAATCCTACACTGACTCTAATTTTCTCGATTCACCTCTGCACGAATTTCCTAG
+
66:@DAC=><=ECEBE?DDD@CC>>><>KFEDCCG<=>FE?EDE:DA@@992999293CC@??<<*//*0*0.;
@VGCEX:00032:00764
GTCCAAGCTTCTGGAGGGATGGATATCTACAACTTATTCAAATCC
+
...>>2<==-65:>::=8:CC:8./...8881--)-8)-33)33-
@VGCEX:00032:00796
GTCCAAGCTTCTGGAGGGATGGTAACTGTTACCTAGTAATTACTGATATGGCATTCACCTCTGCACGAATTCCTAG
+
=<6:C;B<=86BA::::1:?FA=@;/.01)..).....).188;:65:5:055=6:AC::::333355056;6;66
@VGCEX:00033:00772
GTCCAAGCTTCTGGAGGGATGGTAACGCTCGACCGA
+
B==06:@::06::2<DD8BBA0/1+/.......)..
@VGCEX:00034:00764
GTCCAAGCTTCTGGAGGGATGGTAAATACTTTTGGAC
+
>DD9B:B<=<<DE@DDD>BCC:===*/.....(.)..
@VGCEX:00034:00775
GTCCAAGCTTTCTGGAGGGATGGTAATTACTAG
+
6@@0606;;?6ACE@EFE>C:60..).).....
@VGCEX:00035:00762
GTCCAAGCTTCTGGAGGGATGGTAATCTTATCAGTT
+
?KDAC=B<<8<BE@FEF?BBC@@=+0..)...66.)
@VGCEX:00035:00790
GTCCAAGCTTCTGGAGGGATGGTAATCGTGTTAGTA
+
=CCAF;B<=065B:BBG>@::06.+......).--8
@VGCEX:00035:00792
GTCCAAGCTTCTGGAGGGATGGTAATATACCTAGTCAA
+
KEE@F@A8818/0).882=ADAIGA?/...).-----)
@VGCEX:00037:00755
GTCCAAGCTTCTGGAGGGATGGTAATCGTTTAGTCTTGA
+
DAA182>.1)...6BBB>01.18<*...88)...--).6
@VGCEX:00037:00771
GTCCAAGCTTTCTGGAGGGATGGTAATACTG
+
E?>86@>666,6;:::::,:66068).....
@VGCEX:00038:00764
GTCCAAGCTTTCTGGAGGGATGGTAAACTGATTTTGA
+
GCC@BAGDED>B>>9>EM<>:F@:::06:.....(..
@VGCEX:00038:00792
GTCCAAGCTTCTGGAGGGATGGTAACCTAAT
+
CCLAE@CCC@DDG<>>G9:6:0./).)..).
@VGCEX:00039:00765
GTCCAAGCTTCTGGAGGGATGGTAACAGTAT
+
FCC?B@BBC>B;CA:::1:6A:/.)...8..
@VGCEX:00039:00767
GGTCCAAGCTTCTGGAGGGATGGTAAAAAATATTTGTTTATACCGCGTTTTAGATTCACCTCTGCACGAATTCCTAG
+
F@DFBE@CCC<==C@EEE=BCD@DDDDEE1DDD@8:::0::::?::::::):CCB?BCC=B@??=<<:?:?4:3:??
@VGCEX:00039:00790
GTCCAAGCTTCTGGAGGGATGGTAATACGTTATTTATCA
+
CBCBMA===;<BB@DDD?DEE@B;6</.0/*.881---3
@VGCEX:00040:00778
GTCCAAGCTTCTGGAGGGATGGTAACCTGTAGTTTACTCATCCATACTTTCACCTCTGCACGAATTCCTAG
+
:::066>;?0:::4:::16?A<ED?==...8...).6.....2......).3:9:8;<DDEDD=B=B4<;B
@VGCEX:00040:00782
GTCCAAGCTTCTGGAGGGATGGTAACTTTTATTACTTCCACTG
+
DDDAE@D=><=CDACCC=BECA6:0::::/6>:6660.)....
@VGCEX:00040:00785
GTCCAAGCTTCTGGAGGGATGGTAAACCGAATGCAATATACTGTACTGAGTTCACCTCTGCACGAATTCCTAG
+
IDEBE@EDD>CCDAFFF?ECC>CDD>DBKFADCDD?D=>>DDFFDC===..)11=9AFGGDDECC4:5:4:DD
@VGCEX:00041:00783
GTCCAAGCTTCTGGAGGGATGGTAAGAAAATTCCGAAGAAGGTGTTATTTATTTCACCTCTGCACGAATTCCTAG
+
FEE=B=BBB9==IAEED>DDD@DC@C==C9<3:A<<9?C?D?DDD;BBB/;;G7<<E>DCEC@;;;C:C>C>DEE
@VGCEX:00041:00799
GTCCAAGCTTCTGGAGGGATGGTAATTTATATTTAAGTCTAATCAACCCGATTCACCTCTGCACGAATTCCTAG
+
=DKAE@DBB6ABB<BDG?DCC?DM@DD>DC@BB0:3::3:>AC;<8;D<AAB@DDD=;;38338B:@@-3-333
@VGCEX:00042:00773
GTCCAAGCTTCTGGAGGGATGGTAACCTAGTAGACTGATGATCAGA
+
1BL=82>.1).887AAA8::60:50:5666666........8..03
@VGCEX:00043:00776
GTCCAAGCTTCTGGAGGGATGGTAATTGTACCGTTTATAAC
+
>=:069>;;=;::4:::1:6:9::3:0555505:5,3--28
@VGCEX:00044:00754
GTCCAAGCTTTCTGGAGGGATTGTAAGAAGTTTTCT
+
>==AE@<==D;==HADDE:::066C4:505...(.-
@VGCEX:00044:00774
GTCCAAGCTTCTGGAGGGATGGTAAATCTATTTAG
+
DCC>BAEDDADDDADDD>@AA@655,5.....)..
@VGCEX:00045:00777
GTCCAAGCTTTCTGGAGGGATGGTAACTAGTCGACTCAGCTAAAATTCACCTCTGCACGAATTCCTAG
+
>::06066:6,65:4=BC=A>>21/+.....8;@@66666;;;;0;:66606>@A?<66C3.).)...
@VGCEX:00046:00755
GTCCAAGCTTCTGGAGGGATGGTAAATACTGAG
+
=>?AF?===9<<E@DDD?=>>2../).......
@VGCEX:00047:00793
GTCCAAGCTTTCTGGAGGGTGGTAAATTGATT
+
...).)....).55<BBC<88)...).)....
@VGCEX:00048:00777
GTCCAAGCTTCTGGAGGGATGGTAAAATAGACCGGATTCAATTTTTGGAAATTCACCTCTGCACGAATTTCCTAG
+
CBB>B>DCG?DCC7::=8:@D@DDDD;DCCBC?C@C?2::3::::-:?CD>E?DCC?DDDDD??>?3::,:9AFE
@VGCEX:00048:00794
GTCCAAGCTTTCTGGAGGATGGTAATCTTTAGCCTTTGGTTATAAGGTTTTTGATTTCACCTCTGCACGAATTTCCTAG
+
EDD@D@DBBB;AA?=CC;>=B6::0::::0:::4:C0:5:4:::4:45DDD7DCDD>D=:3::::@@::=@DE>D@ECC
@VGCEX:00049:00759
GTCCAAGCTTCTGGAGGGATGGTAATGTATACTTCAAGTTCAA
+
66606066606550:66,66:06C<@@<<55::-35058)..)
@VGCEX:00049:00772
GTCCAAGCTTCTGGAGGGATGGTAATCTTATACCG
+
??>@D@=<:6;::7=EE8B==96E3:5.)....)-
@VGCEX:00049:00787
GTCCAAGCTTCTGGAGGGAATGGTAATTTTGTACCCAGGTTTAATAATCAGATTTCATCCTCTGCACGAATTCCTAG
+
...).)...)...*1:6,606@06:0555)555CD>DK>CA<A>?C=<:388>8)3333-38??8??::3:23--8-
@VGCEX:00042:00821
GTCCAAGCTTCTGGGGAGTGGTAATCCCATTGAAACTTCTAACTTGGTCAC
+
><C=B:==D@EDDHE;DBA;6;=)...).8)<<C6:::333:::-3-----
@VGCEX:00044:00802
GTCCAAGCTTCTGGAGGGATGGTAAGTCGT
+
HCB6>6666065>::::1::66:1*.....
@VGCEX:00044:00818
GTCCAAGCTTCTGGAGGGATGGTAATTTTTAGTTGTACTCAGTTTAATCAATTCACTTCTTCACGAATTCCTAG
+
.00).)6::055:4:::1:??6::4:555)5556:::333:333)3-333-313333-3C-99;<B@E@F?CBB
@VGCEX:00045:00817
GTCCAAGCTTCTGGGAGGATGGTGAAGCTTGA
+
BBH6>6B6606BC@;CE;<<D@...)...2..
@VGCEX:00046:00802
GTCCAAGCTTCTGGAGGGATGGTAATCTAACCAGTCACATTAAACGTGGTACATTCACCTCTGCACGAATTCCTAG
+
==>>B6AED06:?4:::1:6:0:?4::.82818.------)--)---=-33333-39;2;BB@;;://(-(-2::8
@VGCEX:00048:00811
GTCCAAGCTTCTGGAGGGATGGTAATTTACTGAGTTCATATTAGACTATCTACCTCTGCACGAATTCCTAG
+
=>>06<?6:065><:::1::606@4::,5588...)..8.0)------3336A9A@EEDDDDDAE?B=<=:
@VGCEX:00048:00815
GTCCAAGCTTCTGGAGGGATGGTAATCTG
+
>6:066>;;065C:::6,6660..)....
@VGCEX:00048:00826
GTCCAAGCTTCTGGAGGGATGGTAAGACAGAAATACATCGAT
+
66B:C566606;?4::E>BBC?B<6<<<....)----...--
@VGCEX:00049:00802
GTCCAAGCTTCTGGAGGGATGGTAATCGTAATTG
+
>>>:=ABBC?CCB@EEG<CDEAD8).....).)-
@VGCEX:00049:00838
GTCCAAGCTTCTGGAGGGATGGTAAATTTTGAC
+
===:B@E>=;=EE@EEE?HA>2.01).88(...
@VGCEX:00049:00847
GTCCAAGCTTTCTGGAGGGATGGTAATTTGCAATTTTACTTAGT
+
>=<>C;B::6,655>:661:::06:4:?8:550555)553----
@VGCEX:00050:00019
GTCCAAGCTTCTGGAGGGATGGTAATTACTATATAA
+
=BB:<:=DE@CBE@BBB80.A1.1+.)........1
@VGCEX:00050:00023
GTCCAAGCTTCTGGAGGGATGGTAAACTGCTAACTAGA
+
DKC>CADCD>BCC@DDD?D??6::5,:6....)...8.
@VGCEX:00050:00030
GTCCAAGTTCTGGGGGATGGTAATTATGCTCAGTCTAAATACGTTGAATTCACCTCTGCACGAATTCCTAG
+
KFFAEABB=?:::::):DBAED@EAD>>:......---)-3:3<9>DAF?<<<?EFEDDCCCE@E=B=BDB
@VGCEX:00050:00038
GTCCAAGCTTCTGGAGGGATGGTAATTACTTCGGTATAACATTA
+
6::06066:06::4::A8?6606:4505556;;655550---)-
@VGCEX:00050:00046
GTCCAAGCTTCTGGAGGGATGGTAACAAGTTTTTAGAT
+
ICC?C@DBC>CEE@FEE?ECC@C=9>>).....(...8
@VGCEX:00051:00013
GTCCAAGCTTCTGGAGGGATGGTAATTCTATACTTAA
+
?CDAFACBC>BCF9=>G?EEDAEC4:4......-).)
@VGCEX:00051:00028
GTCCAAGCTTCTGGAGGGATGGTAAACTAAGTTGTATCAT
+
:6:060666065=6@?G;:669:::,...)..).....65
@VGCEX:00051:00037
GTCCAAGCTTCTGGAGGATGGTAAACTAACTTTCACTGAGTACAAACTATTCACCTCTGCACGAATTCCTAG
+
666@D@:=<06<?4::4<<C>CEM?EEC<>>F1::=:::@=::CA1::::46::6:66AA:::?:?4:4:::
@VGCEX:00051:00049
GTCCAAGCTTCTGGAGGGATGGTAATTACT
+
EEGAEADDD?DCD@AA>6;..).8).)...
@VGCEX:00052:00024
GTCCAAGCTTCTGGAGGGATGGTAATACCTTTGA
+
DCC>B@BBB@DDC@DFF?EE87..)...).82..
@VGCEX:00052:00038
GTCCAAGCTTCTGGAGGGATGGTAAACCGAGTCCAGGATTGGTTCTATTATTCACCTCTGCACGAATTCCTAG
+
>6:06066:065::ACD>CBB<:::060666660660660606066550550566966666666C06060666
@VGCEX:00052:00039
GTCCAAGCTTCTGGAGGGATGGTAATT
+
>>>>B@BBC=;?C0:66,66.2..).)
@VGCEX:00052:00042
GTCCAAGCTTCTGGAGGGATGGTAATCTGTACGTG
+
66:@D@BCB?BBF?EDE>DDCA::255......--
@VGCEX:00053:00030
CGTCCAAGCTTCTGGAGGGATGGTAACTTAAACTAGGTACAACGTTGCGAATTCACCTCTGCACGAATTCCTAG
+
B===8<8=DD@DDD@DEE>DCC=CE@DD9<<0:???==/0=9<00*/AAE@E@;<;@CCCCDBBBC>B2;5;;;
@VGCEX:00054:00033
GTCCAAGCTTCTGGAGGGATGGTAAATCTTGA
+
><<6>A:<<9<=B>BBM?AA82...)..81..
@VGCEX:00054:00044
GTCCAAGCTTCTGGGAGGATGGTAAAGCGTTAATTGTACCTCGATGTATTACGACTTCACCTCATCGCACG
+
A::0606;A6;:::0:F36.A2;88)....).)503333-333333333-33333=:@--)------55?5
@VGCEX:00054:00049
GTCCAAGCTTCTGGAGGGATGGTAAAGGTTTGAATTTGTAA
+
DDD@F?EDF?DEG@DDF?EDC?CEE>E8:<7.-)-8)---)
@VGCEX:00055:00032
CGTCCAAGCTTCTGGAGGGATGGTAAACTTCAAACGTTTGTTTTGCCAAGATTCACCTCTGCACGAATTCCTAG
+
D=>>@E@DEE@==>>CFM>DDE@BBA<BC?CDD>DDDD8<<DD:DD?E?DBB7;;D?DDACCDB<;7;>B>CCB
@VGCEX:00055:00047
GTCCAAGCTTCTGGAGGGATGGTAACGCTTATACATGACTATACTTATATTCACCTCTGCACGAATTCCTAG
+
1..).)..8188=):66,6;;6;<+....).....666:::....).--3-33:9?:::?A:::<B4:8::B
@VGCEX:00055:00049
GTCCAAGCTTCTGGAGGGATGGTAACATATACTTGGTTTAAGGTTCCATATTCACCTCTGCACGAATTCCTAG
+
IEEAD@DDDAEDDADDD?DBB>CD@DEDDDDDD@D@DE>D@D@D>B>BDED@D==<=DEDDCCCD@DAE@DDD
@VGCEX:00056:00030
GTCCAAGCTTCTGGAGGGATGGTAATTACA
+
>>FBM?CCC9<5B<@BB8@:0*01*.)...
@VGCEX:00057:00012
GTCCAAGCTTCTGGAGGGATGGTAATTCTCGTTGTAAACTT
+
66606:66606550::D?==<@=@2:0.....).8881::6
@VGCEX:00057:00047
GTCCAAGCTTCTGGAGGGATGGTAAACTTGGTTAAATATTTGTTACGAATTCACCTCTGCACGAATTCCTAG
+
66:066>6606550666,6666?BG=>>6;).*..)..66,66055560606:B4::DDBBD==8=?C?>??
@VGCEX:00058:00022
GTCCAAGCTTCTGGAGGGATTGTAAGCCTCGCTTGTATTAAGTATAGATAACATTCATCCTCTGCACGAATTCCTAG
+
C?>==AEED@DED@EDE<:60:6C2550:6666066669=0556666...)...)...-)-33:3:55:3:@D?DDD
@VGCEX:00059:00029
GTCCAAGCTTCTGGAGGGATGTAAGACTA
+
>>>AFAFDE<==E@F>>6=/...).....
@VGCEX:00060:00012
GTCCAAGCTTCTGGAGGGATCGGTAAATTA
+
ECC?D@EGEAED?<A>>6....2...).1.
@VGCEX:00061:00025
GTCCAAGCTTCTGGAGGGATGGTAATGACTACGTAT
+
>?>@D?CBC@DDD<>?E?AAA6<<+.......88--
@VGCEX:00062:00012
GTCCAAGCTTCTGGAGGGATGGTAAACCAGTATAAC
+
>>>?E@DEE?CCDADFE?DAA;::5,60.888..).
@VGCEX:00062:00024
GTCCAAGCTTCTGGAGGGATGGTAAAATCAAACCCAGTCCAAAACGTCAATTCACCTCTGCACGAATTCCTAG
+
=6==B>BBI@B??4:::,:@C<BCCC;CDDE?EG?CC>C2555):A?CC?D?CCD?BDD;;<<DD?C?D@>>>
@VGCEX:00062:00031
GTCCAAGCTTCTGGAGGGATGGTAAATCGTGTTTTG
+
66606A66606554::6,6660::@6:1......(-
@VGCEX:00062:00036
GTCCAAGCTTCTGGAGGATGGTTACTACTCGGTACAATATTTCGTATAATTCACCTCTGCACGAATTCCTAG
+
CCEAD?DDBAECC@BB>BBB=B@DDDDDDDD?DDDD?DBBC>CEEEEE@E?B<:4::?DDCBCE@E9=<<BB
@VGCEX:00065:00006
GTCCAAGCTTCTGGAGGGATGGTAATACATATTGAG
+
>BB=B?DBB>BHE@DDD>DEEA@@0:......)-..
@VGCEX:00065:00014
GTCCAAGCTTCTGGAGGGATGGTAAAAAATTTTTTGAGCCGGTACACTTTTATTCACCTCTGCACGAATTCCTAG
+
:::0:0...)...).8828>B@::::::)5@@@@1<55C0:6533C::::/:>=>>B8=<<BDBCCD@EACACCC
@VGCEX:00066:00024
GTCCAAGCTTCTGGAGGGATGGTAATTATTTCGAGTTCAAAAAACTCCTGATTCACCTCTGCACGAATTCCTAG
+
:::6@06<D====?BBD=D:=9=E@E9>=E>???::2::::::*:??;CDDD?C<;59D99;;<CC?CAF?DDD
@VGCEX:00066:00026
GTCCAAGCTTCTGGAGGAATGGTAACTATACTAAGTACAATTTCCTGTAATTCACCTCTGCACGAATTCCTAG
+
DED?C>BBB>650111*1).828??F===DDDD9=<=>>=CG>D<==BC=C7<<B<<:<DCCCCE?C=B=;<<
@VGCEX:00067:00013
GTCCAAGCTTCTGGGAGGATGGTAAATCG
+
>>=>B::6606:??8@?5..81.0.)...
@VGCEX:00067:00047
GTCCAAGCTTCTGGAGGATGGTAAATATATTAGAACCTGAGTCC
+
CEEAFACCD<<:C::=9=BF>:::055:::?33-)-)-----82
@VGCEX:00068:00036
GTCCAAGCTTCTGGAGGGATGGTAATTACTTACTTCGT
+
CCGBI?>==>BCEAFEF=CFEAE=+0+/..)...)...
@VGCEX:00070:00025
GTCCAAGCTTCTGGAGGGATGGTAAGGCAGAGAGTCTAAGCAAACCCCTATTCACCTCTGCACGAATTCCTAG
+
GEF?C?CFEACDB@DDC>DED@DDAE=CBDDBABBBBB=BDDD>DDD:D99299929999BDB<;5;:@?EED
@VGCEX:00070:00042
GTCCAAGCTTCTGGAGGGATGGTAACTAAACTAAGTCCATTATTTCTTTATTCACCTCTGCACGAATTCCTAG
+
CBC@DAEDD<=>EADDD?BBB=?@;::::1=@C>BDC3:<3:?D<??C8::4:>C??A;8<BBBB@D?C?CDD
@VGCEX:00071:00024
GTCCAAGCTTCTGGAGGGATGGTAACAGTTCTAAT
+
===069?BB>BEF@DDE?EE@98<)....)...).
@VGCEX:00071:00043
GTCCAAGCTTCTGGAGGGATGGTAATTAGTACCC
+
FDD@D@EEG@EDE@DDD>DDA7=8).)....88)
@VGCEX:00072:00032
GTCCAAGTTTCTGGGAGGTGGTAATCCTGTTTAGTC
+
>=:6A::66,665:,:B<CD@DC06:4....)....
@VGCEX:00073:00021
GTCCAAGCTTCTGGAGGGATGGTAAACCAAGTCTAAATGATTTGCTAACCTATTCACCTCTGCACGAATTCCTAG
+
CCC@CAIEE<B@CACDE?E==<>KI>EBE?CC:::C1:5666,..//).28./)5A@;CEDDE>==:4:0:2:==
@VGCEX:00073:00029
GTCCAAGCTTCTGGAGGGATGGTAATACTAGATTTCT
+
=??@D@DDD=BBE@DDE<;>AAA=*.......881.-
@VGCEX:00074:00043
GTCCAAGCTTCTGGGGAGTGGTAAAT
+
FFDAD@EDLAD=;<<4/0.82...).
@VGCEX:00075:00008
GTCCCAAGCTTTCTGGGGGAGTGGTAATTGACTTA
+
6666,69?6:6,6==CCE1>==828=*/+....).
@VGCEX:00076:00017
GTCCAAGCTTCTGGAGGGATGGTAATACT
+
C>>:<@DDD?EEE@A;;6</0)..)....
@VGCEX:00076:00021
GTCCAAGCTTCTGGAGGGATGGTAATATTTTTAACG
+
FFE0:0666065586?E9>==28=)/.....(.)..
@VGCEX:00076:00045
GTCCAAGCTTCTGGAGGGATGGTAAATGAGTA
+
=6:6@66<<8<<E@EDE?C>82/..)......
@VGCEX:00077:00045
GTCCAAGCTTCTGGAGGGATGGTAAACTATGCTCTGTACTGCGTACAAAAATTTCACCTCTGCACGAATTCCTAG
+
666AE4:<<8<<BAEEE?DCC4:::,6:6:??@:::<<==>EEDA<::::-::,55:33AEBBDC::5:5:5:BB
@VGCEX:00079:00046
GTCCAAGCTTCTGGAGGGATGGTAAAATTACCGCCACGCGGTCAAGGGCATTCACCTCTGCACGAATTCCTAG
+
=??AF>CCE?CCDADDD>DEEA::::/:0:?3<=<==DED@???2::/:A=?CDD@DDDD;<=DD?DAE@DDD
@VGCEX:00081:00026
GTTCAAGCTTCTGGAGGGATGGTAATACTTGTACTGA
+
00)..28>A=A=FADDD>DEA2;8)....)....888
@VGCEX:00082:00026
GTCCAAGCTTCTGGAGGGATGGTAATTTACAATCTAGATTCGGTATATGATTCACCTCTGCACGAATTCCTAG
+
BCC@D>BBC>DCD@DDD?DDD@DD9=<9<CC?CDB><<=>CB@EDDD===D@D<=9=BC??DC<<9<AF=BCC
@VGCEX:00082:00034
GTCCAAGCTTCTGGAGGGATGGTAAGTGTCTTATAC
+
:::066>6606;>:::=8=EFADD2...---)----
@VGCEX:00083:00019
GTCCAAGCTTCTGGAGGGATGGTAAATTATTTGTGAACCCGGTATACTAGATTCACCTCTGCACGAATTCCTAG
+
EDD@EAFCB>BFDADED?DB>6...).)...)..3>066,606665666@@=05550:55:::=<E@D<B<:::
@VGCEX:00084:00029
GTCCAAGCTTCTGGAGGGATGGTAATTCCAGGTGAC
+
>??@DAFDEAE>:4:::1:B?=<=6;*.)..)..88
@VGCEX:00085:00022
GTCCAAGCTTCTGGAGGGATGGTAACCATTTTTTTTATACTGTATATACGATTCACCTCTGCACGAATTCCTAG
+
ECEAE@DDE@EDD@DEE?EBB6??4:3=DLLLFFL&D>>>D>==EDDDDDDD@D>><=DDDEBBCD@D@D?DDD
@VGCEX:00085:00029
GTCCAAGCTTCTGGAGGGATGGTAATACTTTAAC
+
=::0:566606ED9>>H?AAA===*.....).).
@VGCEX:00085:00035
GTCCAAGCTTCTGGAGGGATGGTAAGGCAACT
+
>==>B?CDD>CCE>BCE?E/.+/=+0)..)..
@VGCEX:00086:00026
GTCCAAGCTTCTGGAGGGATGGTAATACC
+
:::069?6:06550::6,.=>288)...)
@VGCEX:00087:00009
GTCCAAGCTTCTGGAGGGATGGTAAAATTGCTT
+
EDF?D?EDE@DDE@DDD?A;;9//00+.)...)
@VGCEX:00087:00018
GTCCAAGCTTCTGGAGGGATGGTAACTTCTACTAGGTCCATTATATGAAATTCACCTCTGCACGAATTCCTAG
+
CCEAD>BBFADDC@CDF?DBB=CFADD@DDFDDDD?DE@DD;=<??>>B6>?D<<:<BBBDDDBB=B>D>CCE
@VGCEX:00087:00037
GTCCAAGCTTCTGAGGGATGGTAATTAGACCGAATACAGATATGTCGAATTCACCTCTGCACGAATTCTAG
+
DCD?B@DDD?DCDDDD>D>>;=G8:8==::=CC?DDCBDDDDBBBD;;4;:@>@=B;;;CDDDD>C>CCDD
@VGCEX:00089:00015
GTCCAAGCTTCTGGAGGGATGTAAGTCCTTCA
+
DDD@D@EDEAHGGAAAA;A/..828/0).)..
@VGCEX:00091:00041
GTCCAAGCTTCTGGAGGGATGGTAATTGTACCGAGTACATTTTGCTACCATTCACCTCTGCACGAATTCCTAG
+
DEDAE@>==>BCI9=>G?DDE@DD8<9=CB@@D;<:??::::/:?C::7<C9?>?7<;;99>>99298@:BBE
@VGCEX:00092:00030
GTCCAAGCTTCTGGAGGGATGGTAATACATTATT
+
E>=8<9???=BBD?CCE?A>A?A;).....)...
@VGCEX:00092:00046
GTCCAAGCTTCTGGAGGGATGGTAAAATTAGTTAGACCTGGATCATCAAATTCACCTCTGCACGAATTCCTAG
+
>=>AD@BCD<==C@DEG>EDD<::::/505::4::::@DD=CBBB===F>E@C<:7:8>>ABBBC>CAE@DCD
@VGCEX:00094:00026
GTCCAAGCTTCTGAGGGATGGTAAAAGTTCTAT
+
CAA9A06660655<??6@10+1...(..)....
@VGCEX:00095:00019
GTCCAAGCTTCTGGAGGGATGGTAAAAATTTAGACTCGAGGAGCAAATCACTTCACCTCTGCACGAA
+
EKC?CAEEG<EDEACDD>DDA?A;==A-AA-...8=//..).6555,555356:::6::3-------
@VGCEX:00095:00020
GTCCAAGCTTCTGGGAGGATGGTAAG
+
8AA>===EF@D@==600+../)..).
@VGCEX:00097:00020
GTCCAAGCTTCTGGAGGATGGTAATTTGACCGTTGGT
+
CDD@B<B::0655066066@AE;;;;;8..)..).)-
@VGCEX:00097:00037
GTCCAAGCTTCTGGAGGGATGGTAATTGTATTGGGTAC
+
FDD?D@EDE96:?;:::11..2==*/)....2=A:533
@VGCEX:00098:00030
GTCCAAGCTTCTGGAGGGATGGTAAATGCTATTTTACACCGAGTTTATTATTCACCTCTGCACGAATTCCTAG
+
>>?AE@EDE>;??<:::,:@@06<E=:55C::::/:B<<+00/=A-/=ADD?=<<=CBBBD<<<E=B8@9@::
@VGCEX:00098:00039
GTCCAAGCTTCTGGAGGGATGTAACATGTATTAT
+
C::0<@<<=>BCE>EEM?>>66C0.......)..
@VGCEX:00098:00041
GTCCAAGCTTCTGGAGGGATGGTAACCTGCACCCGATTCAAAAAAAATATATTCACCTCTGCACGAATTCCTAG
+
GDKAGADDDAEDA;:::1:AA?ECAG?BCD=::8:BB<::::::::&:::AA?CCE?DCCCFEEED;=8=>?AB
@VGCEX:00099:00016
GTCCAAGCTTCTGGAGGGATGGTAAAACTATACTTGGTACTTTTATTCAATTCACCTCTGCACGAATTCCTG
+
<<>>CACBC>BDE@DCF?AAA@DCCC8CDFDC==;>>CIEEEE;DD?DC?C<<<<9BBCBBCECC?B@E>;;
@VGCEX:00099:00048
GTCCAAGCTTCTGGAGGGATGGTAAGTCGCATG
+
DDE@DADDK@CCC@EDD>=>>21/*.....8--
@VGCEX:00050:00097
GTCCAAGCTTCTGGAGGATGGTAAAATTGAGTATGTATTGATATTAAT
+
EDEAE=<<606/=6./*...2=AAA4=*.....-----)-333318-3
@VGCEX:00051:00051
GTCCAAGCTTCTGGAGGGATGGTAATAAACATTGCTACCCTGTGCAACATTCACCTCTGCACGAATTCCTAG
+
D==86ADBB>BBA;:::16666;?4:::055.)..-.88)....55053@6:BD?DEMBCCCCC4:4:4:::
@VGCEX:00051:00064
GTCCAAGCTTCTGGAGGGATGGTAAAGAATACTGTAC
+
A::0606@B9=::4:::1:FF9:::,550555333--
@VGCEX:00051:00075
GTCCAAGCTTCTGGAGGGATGGTAACTTGTACCGGGTACACTATATATCTATTCACCTCTGCACGAATTCCTAG
+
CCC?BACCC>C==;>DE?EED@DC8==4::A@:AB1::::?:::>>?@::::4:::@CCDD<=::B4:4:;@@D
@VGCEX:00052:00054
GTCCAAGCTTCTGGAGGGTGGTAATTATTCTA
+
:666>6>;;065?4:=E8882..).)..188-
@VGCEX:00052:00069
GTCCAAGCTTCTGGAGGGATGGTAAAAATCTAAGTTCACCTGTGACTCTCATTCACCTCTGCACGAATTCCTAG
+
CDD@E@DDD?CCE>DDG?C6:065:::)5==@6A?4:::3::B6:6>?A:::4::6<AACD>=::F8:3:<A:6
@VGCEX:00053:00071
GTCCAAGCTTCTGGAGGGATGGTAAACTATTGATGGATCTAGGTATAATAATTCACCTCTGCACGAATTCC
+
CCD@D=BCD<=>E@DEF?EEFA>=>0:A::4:..81......)5555033-3-3::-333--....).)..
@VGCEX:00053:00075
GTCCAAGCTTCTGGAGGGATGTAATT
+
:::0606;;6;5:2.881810..).)
@VGCEX:00053:00076
GTCCAAGCTTCTGGAGGGATGGTAAATCCA
+
C=:06<@;?=B=>;>GG<A..)...)..).
@VGCEX:00054:00082
GTCCAAGCTTCTGGAGGGATGGTAAATTGTATC
+
...>A61..-<<?@B??8?::3:11).).....
@VGCEX:00054:00085
GTCCAAGCTTCTGGGAGGTGGTAAATTCGTAGTATATT
+
<>>>CAB;;6;:::0660660655,50.....----33
@VGCEX:00055:00064
GTCCAAGCTTCTGGAGGGATGGTAAACAACAATTTTTAACCGAGTTCATATTCACCTCTGCACGAATTCCTAG
+
EDD@F?DDD>CBFADDD>DCD@ECC>EEAA@066::-::A@ECDG=BBEEE@ECD?BBBCDCCDE>B>B?CCD
@VGCEX:00056:00093
GTCCAAGCTTCTGGAGGGATGGTAACACATTT
+
DDD?E>CDD<==EAGA>6;00)..)......)
@VGCEX:00057:00062
GTCCAAGCTTCTGGAGGGATGGTAATTTAACCAAGTATAAAATTCCGTTATTCACCTCTGCACGAATTCCTAG
+
CEE?C>CDEADDD>CEE?CAD@EE?BB=B>B>C@DDB<;<<6<@EAEE@CC>CCD?DDDDDDDEEAD@D?DDG
@VGCEX:00058:00053
GTCCAAGCTTCTGGAGGGATGGTAAATTAAACTTGATCTATTTGACTTAATTCACCTCTGCACGAATTCCTAG
+
CCC@DAFFEACBB<DEG?EDC?=::0:4::0:C?CDDEDCCC>DDDD?C8;8<DE@EEDD?BBDD>D>E=BBB
@VGCEX:00059:00086
GTCCAAGCTTCTGGAGGGATGGTAACTGCGTTTAGACTTAGTCTAACGGATTCACCTCTGCACGAATTCCTAG
+
:::0666666;??<BDE>EDGAED;==::6?;6?::556:335<E=CC@EG====?CCEIECBCC?B<B;;<=
@VGCEX:00060:00057
GTCCAAGCTTCTGAGGGATGGTAAGACTAA
+
CCE@DAB?A8<<5<CF8@//)./*.....)
@VGCEX:00060:00062
CGTCCAAGCTTCTGGAGGGATGATAATTATACCGGGTCAAGTCTAGTTCGATTCACCTCTGCACGAATTCCTAG
+
8..:>B=BDC@CCCA<<:/:B:::D=C7<<EF@EC>EEE=<<<CC9929>::3::@>DEEEDE??>BE>C>CEE
@VGCEX:00060:00068
GTCCAAGCTTCTGGAGGGATGGTAATGGCAT
+
:6:068<DFAEEGAAA>6=..)..2882...
@VGCEX:00060:00071
GTCCAAGCTTCTGGAGGGATGTAAATTGA
+
<>>BG@DDG>BBB<AAA6=11...).)..
@VGCEX:00060:00074
GTCCAAGCTTCTGGAGGGATGGTAATGCACTTAGTCCAAAAATTTCGATATTCACCTCTGCACGAATTCCTAG
+
C:=066>;A6;BE7<>E?DDD>CC?@C?::505:BB?DDDD7DE?DBBBA=7=..)/;8=0:9:>6:0:0::3
@VGCEX:00062:00062
GTCCAGCTTCTGAGGGATGGTAATATTTCTCTATATTAAGTATAAGAATTACCTCTGCACGAATTCCTAG
+
6660666606:::6C,666<::055::0553:>@??4:3::::@;::3:45505:::53:::3:3:3:?:
@VGCEX:00063:00051
GTCCAAGCTTCTGGAGGGATGGTAATTTGGATCTGGTCTAATTTCGATAATTCACCTCTGCACGAATTCCTAG
+
C==06AB::06:50:BF8BCD<>>@FH?K>CBB::3<<=<@FG<CBB::-3-933-38@99<<FF@DAF?=<;
@VGCEX:00064:00055
GTCCAAGCTTCTGGAGGGATGGTAAGAAGACTCGGTCTATGATTTGTCCATTCACCTCTGCACGAATTCCTAG
+
<<=@E@DDE>CCC@BCC>DDDADC@CC@EFEEAA=BEDCBBB??6?::2:>8BCC@FDBBBBAAD7<8<>EEE
@VGCEX:00065:00079
GTCCAAGCTTCTGGAGGGATGGTAACATTTACCTAC
+
?>>AD=DCB@FCE?DCE?DDD:@@0....)..)...
@VGCEX:00065:00081
GTCCAAGCTTCTGGAGGGATGGTAAAGTGAATTATACCG
+
DCC?BAEDD@DDD@CDC=CEGAMGC0:553-3-----)-
@VGCEX:00066:00060
GTCCAAGCTTCTGGAGGGATGGTATTCATCTTTTCGCGCTGAGTCTAAGATTCACCTCTGCACGAATTCCTAG
+
666?CACCC?DCD@DDE?DDDA<<::5......(----------3::2:33-338-38DD<<<CC>C>B9B>9
@VGCEX:00067:00078
GTCCAAGCTTCTGGAGATGGTAATTGTAGTCGGTCCAATTATTTCATATTCACCTCTGCACGAATTCCTAG
+
><:=@>:6<06::4<=DDDAED;=9>B>?BCC;>C-:4:4555,5=33:7:?C><;;;9@?@A:A>C=BBD
@VGCEX:00068:00054
GTCCAAGCTTCTGGAGGGATGGTAAATTTACCTTTGATCCGGTCCACATATTCACCTCTGCACGAATTCCTAG
+
C=:8<@DDD@DDD@DDE?DDDA:::0::0:@:?C<::..).2--)----882933-3998333=B>C?E>DDD
@VGCEX:00069:00052
GTCCAAGCTTCTGGAGGGATGTAATACCAGTA
+
EBB=B@DDDAEDDAAAA;A0..86<11)./..
@VGCEX:00070:00075
GTCCAAGCTTCTGGAGGGATGGTAATGTTCTTCA
+
@==86=BBB>BED@BCD?B>>2..)...).=+0-
@VGCEX:00071:00054
GTCCAAGCTTCTGGAGGGATGGTAATGATTACGTAT
+
ECC?DADDD@DDG@FEF8:.8)..2....)..----
@VGCEX:00072:00096
GTCCAAGCTTCTGGAGGGATGGTAATTATATCCAGTATAAAGTAGTGGAAATTCACCTCTGCACGAATTCCTAG
+
:6:06066;06550:::,66606C2:4<:<:A;C@:::::0:?::::3::0:0555053::=58:?;?3:3::>
@VGCEX:00073:00054
GTCCAAGCTTCTGGAGGGATGGTAATCCGTAGACC
+
66:06A>;B=BBB?BDF?===@A;6..).....-)
@VGCEX:00073:00083
GTCCAAGCTTCTGAGGGATGGTAAATTCCAT
+
C::0668;<181/.==;=A>6../).).)..
@VGCEX:00074:00053
GTCCAAGCTTCTGGAGGGATGGTAAATACTTATACCT
+
==F@F>CBD<==EAEEF?=>>=8==+....)....).
@VGCEX:00075:00054
GTCCAAGCTTCTGGAGGGATGGTAAGACTATTACGTGT
+
=<606:>;B;<:E>:::1:.828<).....5055333-
@VGCEX:00075:00068
GTCCAAGCTTCTGGAGGGATGGTAATTGACC
+
D==8<@DDEAE??::::1.88288).)..82
@VGCEX:00075:00078
GTCCAAGCTTCTGGAGGGATGGTAACGATTTAGTTA
+
D>>==@DED@EDD@DDD?DEE@<:268...)...).
@VGCEX:00076:00052
GTCCAAGCTTTGAGGAGTGGTAATTCTTCTAGAACCTAC
+
:6.).1....)...).8??:>:4:<00*-----)-)---
@VGCEX:00076:00085
GTCCAAGCTTCTGGAGGGATGGTAATCTTTATACTTGGTATACCAT
+
>?>?C@BBCADEE@DDF?GDE@DD@>==D6;:553-3-3---.)..
@VGCEX:00076:00091
GTCCAAGCTTCTGGAGGGATGGTAATGTAAGTTTATACTTGGTTCACTTATTCACCTCTGCACGAATTCCTAG
+
=<<=@6@66065;4::E=BBD?@@:=:55>:::05>:??>C2:2:C:929929;E@IEDDDDD<<:<@E?DDD
@VGCEX:00078:00065
GTTCCAAGCTTCTGGAGGGATGATAAT
+
00).).28AH2GAD@...+1/...=*/
@VGCEX:00080:00075
GTCCAAGCTTCTGGAGGGATGGTAATTCCTATAGCC
+
=>>?C?:66:::<=BDH?DDFA8=)0).)....5:6
@VGCEX:00081:00064
GTCCAAGCTTCTGGAGGGATGGTAATTTATACTTAGTA
+
CCC>C>>==@DCDA=<=<>EA==;)..+/...8)---3
@VGCEX:00081:00087
GTCCAAGCTTCTGGAGGGATGTAAGACCGAAAATGAATACCATCCAATGTTATCACCTCTGCACGAATTCCTAG
+
<<H6C>CDD@E?>::::1:10./+...)..88(--.28??866818)...)....-188BDDD><<AEAG@DDD
@VGCEX:00081:00092
GTCCAAGCTTCTGGAGGGATGGTAAAGTTTTG
+
F=><=?DKG@EDD@DDD>E=>2/..)..88(.
@VGCEX:00083:00059
GTCCAAGCTTCTGGAGGGAATGGTAATTGACCAAGTTCAATTAGAATAGAATTCACCTCTGCACGAATTCCTAG
+
DDD@EACCC>CCE@DDD?D?::5::0:9BBD@EADD@EC?C?DDG=BBBB;>>@;;8;BDB8:<CC?CAI9;<D
@VGCEX:00083:00085
GTCCAAGCTTCTGGAGGGATGGTAAAATAACTTACGTCAAATA
+
DDD@E@DED@CCC<BBF?EED>::::/55055055555..)..
@VGCEX:00084:00079
GTCCAAGCTTCTGGAGGGATGGTAAACACGTAGTAGACTAAGTACAAAGATTCACCTCTGCACGAATTCCTAG
+
../>>>A=A-==G@EEG?ECB=BHF?G=<=DDEDDDDDBA=BDDBBC=BDD9<=DADDECCCDBB=B@D@<<=
@VGCEX:00085:00083
GTCCAAGCTTCTGGAGGGATGGTAATCAAAGTATAA
+
FCC?C@EDHAE==;>EK?DDEAC=+.00/)...--1
@VGCEX:00086:00064
GTCCAAGCTTCTGGAGGGATGGTAATACACTCAGTATAATTCGTCCTTAATTCACCTCTGCACGAATTCCTAG
+
K>=;=@DBB>BCC?EEE?E::3::05;;:>BBBBB>>>2:2:?>B=B@G?D?CDD>B:::::::?:?4:4:::
@VGCEX:00086:00095
GTCCAAGCTTCTGGAGGGATGGTAATATTGCACCCAGTATACGGCTCTGATTCACCTCTGCACGAATTCCTAG
+
>>??BAEBB>B?@:AA?8BCD@ED@DDD@DBBBG?EDDDEBBBADDEEEDD?BBA?===BBDCBB>B8:5:@A
@VGCEX:00087:00076
GTCCAAGCTTCTGGAGGGATGGTAATGGACTTGGACTTGGTCTAGGGTTATTCACCTCTGCACGAATTCCTAG
+
CBB@D@EHGADCD@EED?DCFADC?=<85=C<B>CDE@F@DAA:::/9:::3<@@9BCDDCDCBB=B>D?EEE
@VGCEX:00088:00078
GTCCAAGCTTCTGGAGGGATGGTAATACGACCGT
+
DBC>B@DCD<>=D@DFE=CCA+10*......)..
@VGCEX:00088:00096
GTCCAAGCTTCTGGAGGGATGGTAAGATTCTATG
+
GCGAF@EDDAHDD<>>F?FAAA==)...).8---
@VGCEX:00089:00085
GTCCAAGCTTCTGGAGGGATGGTAAATGAAAGTTTGTACTAAACTAGATCACTCTGCACGAATTCCTAG
+
FEDADAEDD?DCD><::8:AB<:::05555,555,55:333:)3---------5DCDCDDF?C?CAEDD
@VGCEX:00089:00086
GTCCAAGTTTCTGGAGGGATGGTAATTCGACCAAGTCCAATTATGCACAATTCACCTCTGCACGAATTCCTAG
+
1..).)...)..5066C6A6>=>H@H@E>=>?B:???3:4:4:@DEBCB?C<:::4:<BBEED==<==C;<<:
@VGCEX:00090:00088
GGTCCAAGCTTCTGGAGGGATGGTAAAGTGTTCTCGCTAGATATCGTTGATTTCACCTCTGCACGAATTCCCTAG
+
6066069?@@8<<=@BBD?DGGABBB<??:.)0-=/-------55==)0999)38C:982898888-2-22(228
@VGCEX:00092:00057
GTCCAAGCTTCTGGAGGGATGGTAATTATACTTGAAGTCTACTCTCCATTCACCTCTGCACGAATTCCTAG
+
><:9C9@;;8<<=ADDD>EDD=;?68).0/..2-.)......8...).6066C<<=>DDDFDD?EBFBDDC
@VGCEX:00093:00099
GTCCAAGCTTCTGGAGGGATGGTAATATGTATGCTACAT
+
?==:<@DDDAC@?::::,6??@CG@?:0...--------
@VGCEX:00094:00085
GTCCAAGCTTCTGGAGGGATGGTAATCCGAAAATTTACACGGGGTTTAAATTCACCTCTGCACGAATTCCTAG
+
KDD@D@DDD@DEF?CCC?CEEAED@CC?BBBB;CG>EDDDDAA8<<9=E>EABCB>CEEDDDDEE@D@D@DEE
@VGCEX:00094:00087
GTCCAAGCTTCTGGAAGGATGGTAATTTTTTGACTATACTCAGTACAGATTCACCTCTGCACGAATTCCTAG
+
E>=<=ADDD@BCD?D@DAEEEA::4:::::*5:5:5::3333333388DD>CCC?@838883CD:A<A>=;;
@VGCEX:00095:00082
GTCCAAGCTTCTGGGAGGATGGTAAAT
+
?>>:<?DBB<C:./+.8)..<2<<<*.
@VGCEX:00097:00083
GTCCAAGCTTCTGGAGGGATGGTAATTTTATACCCTATCTAACAGCTACATTCACCTCTGCACGAATTCCTAG
+
66:6B8<=FACCBAFEF=CEEADD=BBB;CCEEG?CDDDCC?CDDDDED;;4<EE@EEDDDDD;;2;;@:>?B
@VGCEX:00097:00097
GTCCAAGCTTCTGGAGGGATGGTAAGTACGTACT
+
D==8<@BBC@CBB@BCC?A>>7//+.......--
@VGCEX:00099:00087
GTCCAAGCTTCTGGAGGGATGGTAAATGACAGTTAC
+
CCCAD@DDD>CCE@DDD>DA=?A881......0)--
@VGCEX:00050:00115
GTCCAAGCTTCTGGGAGGGATGGTAATACCTACGTACTGA
+
>::066>?A:A:::,::6,66C<ED<=.=28.........
@VGCEX:00051:00100
GTCCAAGCTTCTGGAGGGATGGTAATTA
+
D::066>;?6;CA::::1::.).0+.).
@VGCEX:00051:00117
GTCCAAGCTTCTGGAGGATGGTAAAAATCCCGTAGACTCATATATCTATACCTCACCTCGAT
+
6660606BB@D::4::56DEAEAAA=(/0/)..8..----83333@33333-3---)----5
@VGCEX:00052:00140
GTCCAAGCTTCTGGGGGATGGTAATCTGGACCAGTATATTGAGCCTTATTCACCTCTGCACGAATTCCTAG
+
:660606660655:55)::A?DEAEE==7//+0/<>?B>8>B::3:3::29:A3998>??>;;59>@=9;9
@VGCEX:00054:00101
GTCCAAGCTTCTGGAGGGATGGTAACTTGAGTTTCAACTCGGTGCAAATA
+
6660:066606552:6C=CCF@EE>DD>C00/>*.0+....)..66E8<6
@VGCEX:00054:00140
GTCCAAGCTTCTGGAGGGGTGGTAAACTTGACTATTACTAGTCACATTCACCTCTGCACGAATTCCTAG
+
66606066606554:6@@06606;;6660666;660.......---606669666>6666:4:3:4:::
@VGCEX:00055:00124
GTCCAAGCTTCTGGGGAGGTGGTAATTCCTCGTTCAACTGGTTTCTGACAAATTCACCTCTGCACGAATTCCTAG
+
>::066>;A6?::::/::06;:@8).*0)....).>666606D,6555655,50555033333333?2:-3-3BB
@VGCEX:00057:00107
GTCCAAGCTTCTGGAGGGATGGTAAACTTAGACTCGATACAACTTACTGATTCACCTCTGCACGAATTCCTAG
+
...).1...)...):::,6::0::5,6606B666C6:66<<@CC@DDD>><055;06666>6<=EAEADAE::
@VGCEX:00059:00130
GTCCAAGCTTCTGGAGGGATGTAATTGAATTTTACACTGAGTTAATGAATTCACCTCTGCACGAATTCCTAG
+
EDD>C>CEE?DDE@BBB8=:??C6;2::::::)5<==33::0).)---)-)---)-333399339:6A=BCC
@VGCEX:00060:00104
GTCCCAAGCTTCTGGAGGGGATGGTAACTTTATTTATATGTGTACTATTC
+
6666,6066C<;.0)1.88(8..).B;>>>,666,66........>660.
@VGCEX:00060:00137
GTCCAAGCTTCTGGAGGGATGTAAAATATAATTACCAATTTCTCAAATTCACCTCTGCACGAATTCCTAG
+
EDDAEADDD9@<<90>>6=./....(....).288)3-6?,66655,5>C554<553:??:=8=>B>CED
@VGCEX:00060:00143
GTCCAAGCTTCTGGAGGGATGGTAATCT
+
1..)0)...)..?4::6,66:0.8)...
@VGCEX:00061:00117
GTCCAAGCTTCTGGAGGGATGATAAAAAATCTTGATTAAACTTAGTCTAAATTCACCTCTGCACGAATTCCTAG
+
B::0606?B9@::4:::1:CCC:::::5)5::4:::4::0:A;DEEE<<<7:8>BD@EDCCGDDBB<BADAD@D
@VGCEX:00062:00141
GTCCAAGCTTCTGGAGGGATGGTAATTTGAACCAGATATAAAAGTATCATTCACCTCTGCACGAATTCCTAG
+
EEDADAEED@EDD?CBD>DCB6?C055,5:6:AFDCA>:::3):BBDEDE@DBB=BDDD<<;DD=B=C?DEE
@VGCEX:00062:00142
GTCCAAGCTTCTGAGGGGATGGTAATGACTTGACAC
+
800).188<18.0....(.8<18<900...).53:8
@VGCEX:00064:00136
GTCCAAGCTTCTGGAGGGATGGTAACATAGTACTTGA
+
>=<AD@===;==D>CCK?EDC?CCA1........)..
@VGCEX:00065:00107
GTCCAAGCTTCTGGAGGGGATGGTGAAATTCAT
+
FDD?C@DDE@FCC?::::)6;;66655,505..
@VGCEX:00065:00132
GTCCAAGCTTCTGGAGGGATGGTAAATTTACGTGTCAAGTTACATCATTGACTTCACTCATCTC
+
ECB:<8<DB@D==;>DD>CBC:0//*..).......C<6606666.88)....)..--8-----
@VGCEX:00066:00136
GTCCAAGCTTCTGGAGGGATGGTAATTCCGTTTGACAAT
+
D==0606?A9CDD;>>E?EFFAAA7=+.)...)...-)6
@VGCEX:00068:00128
GCCAAGCTTCTGGAGGGATGGTGACAAAAACTTTGTGTTCGGTCTAAAATTCACCTCTGCACGAATTCCTAG
+
:606066606650:::1:?A;A?A:::::-6>C6>>=605C<?>::::/36:>??D<<<B>?:=4:=B@EDC
@VGCEX:00069:00109
GTCCAAGCTTCTGGAGGGATGGTAAACCTAGTTCTATACCGGGAAT
+
66:0<6:6<065=+/1/+0..).8;6A4::CFA:6:...)..).).
@VGCEX:00069:00132
GTCCAAGCTTCTGGAGGGATTGTAATATTG
+
EBB=>=B;?=CCA@A>>60/)..8*...).
@VGCEX:00070:00100
GTCCAAGCTTCTGGAGGGATGGTAATTAGACCCAGTCGATTATTTACGTATTCACCTCTGCACGAATTCCTAG
+
:<:8<:@CE>BCB@DDD?DDD@DEAD:??:::,:A?:;=D?DDE>DBDEEE;=<B=B?BEDCCCC>B@D@==<
@VGCEX:00070:00107
GTCCAAGCTTCTGGAGGGATGGTAACAGGACACTTAACTATTGTACTCGATTCACCTCTGCACGAATTCCTAG
+
:666@6:6=065?4::?8?;?=BD>DGKBDEBBB<=<=DDDACCDE===B>2:::4:??>????B<>8>=:::
@VGCEX:00070:00114
GTCCAAGCTTCTGGAGGGATGGTAAAGACC
+
>=>AF>BBE<<5C=:::1:<<71..)...)
@VGCEX:00070:00122
GTCCAAGCTTCTGGAGGGATGGTAAATTTTAACTTGGTATATTCGATGTATTCACCTCTGCACGAATTCCTAG
+
>??BG@CCF<==E@DDD>DDD@DEC0:::/::BC@D@C::::2:AC?CHCC?CBD;D<==:BB?B6<7<:BBC
@VGCEX:00071:00108
GTCCAAGCTTCTGGAGGGATGGTAAGTCACATTCTGTACCTGGTCTACAATTCACCTCTGCACGAATTCCTAG
+
HDD@D@DDEACEC>CCE?ED@@DEAECDCDBB=BEDDCD@DD?DDDDCB>C@DDD>BCEDDCCCD?D?D?DBD
@VGCEX:00071:00112
GTCCAAGCTTCTGGAGGGATGGTAATTTGAACTCAGTTGAAAAAAGGCCATTCAACCTCTGCACGAATTCCTAG
+
:660606;;0:55>:::,6;F66:05C6;:05:5:..)-.::::-828)--1--)-2---5;>>=>;>AE?CCD
@VGCEX:00071:00132
GTCCAAGCTTCTGGAGGGATGGTAAGTTAATCTTATACGTGATACATATACTCACCTCTGCACGAATTCTAG
+
CCC?D>BDK9==D@DDE?DDD@EG@BB>CADCC?DBBBB<<<CCC@@@89993@@<CCEDDB@992929999
@VGCEX:00072:00135
GTCCAAGCTTCTGGAGGGATGGTAAGATCTGATAGACTGAGTATAGAGGATTTCACCTCTGCACGAATTCCTAG
+
66F6@:@6:06?@;@??8?BA6?C8==>=DDDDDEF=::C:::::??>=:::/:BB;?<<0/.-88+0*-)---
@VGCEX:00073:00112
GTCCAAGCTTCTGGAGGGATGGTAATTCATCCGAGTACAACATTCCATAATTCACCTCTGCACGAATTCCTAG
+
==>;=AEEE@CEEADDD?DCB>CE@E@DBBB@DDDDDDE@E<<9=8;CE>E:<<E=BBCDDEE<<8<@E@@@@
@VGCEX:00073:00131
GTCCAAGCTTCTGGAGGGATGGTAATTCCACCTTCCTGATCCCGGTTCAATTCACCTCTGCACGAATTCCTAG
+
:6:06:?CEABB?>:::1:?A9CE@D@DAFE<=<=ADCDEDD?DAE?CDAH@D==<=BBBBBCKL@D@D@CBB
@VGCEX:00075:00104
GTCCAGGCTTCTGGAGGGATGGTAATCCCTCGTTAACTT
+
>1.)..).82=..->DK?EEEADD;=/A;=0//)/).-)
@VGCEX:00075:00140
GTCCAAGCTTCTGGAGGGATGGTAACTGTACGCCGGTCTAACTTTCGGTATTCACCTCTGCACGAATTCCTAG
+
C::066>;B@E<<8=CC=DDDADG>CCEDDCCC4:4::CC<CCE?FE@CCC@CCC@DEECDCCCD?D?D?BBB
@VGCEX:00076:00101
GTCCAAGCTTCTGGAGGGATGGTAACTTGTACTATATAACTTTGCTATTCACTCTGCACGAATTCCCTAG
+
:666>6@;B8<<B8=>D>DDD@E@3660666666B66506881....816666666566666>066,666
@VGCEX:00077:00125
GTCCAAGCTTCTGGAGGGATGGTAATTTGCAGTGA
+
:6A0:566:06??:@ED>EAD?A=+10+......-
@VGCEX:00077:00142
GTCCAAGCTTCTGGAGGGATGGTAAGAACCGTTTTCAA
+
EEEAE@DDD?CCE;DDF?DDD<::2:50505:55).-)
@VGCEX:00078:00112
GTCCAAGCTTCTGGAGGGATGGTAAGAC
+
:=:8<>@CD<6:C4:::,6..).<+...
@VGCEX:00078:00116
GTCCAAGCTTCTGGAGGGGATGGTAAATCTAGTACTTAGTC
+
>@B=B=BCC?@EC;::::):??<6::,555555553-.---
@VGCEX:00079:00127
GTCCAAGCTTCTGGAGGGATGGTAAGGCAATTTTTACTCTTAGTCTATATATTCACCTCTGCACGAATTCCTAG
+
==B8=8<DDAKBB<BGG?EBC?BD4:4:?4::::)5AA3:8>CBBEDBBBA::B<<8=DCDDEDDD@E@D@BBB
@VGCEX:00079:00128
GTCCAAGCTTCTGGAGGGATGGTAATCCCAGAATAGACTGCGTTCAAGTATTCACCTCTGCACGAATTCCTAG
+
>>?==AEEE@ECC?<::1:::06@;::<9>FDAED<8<EEECB>CC@CCDD?DCC>CCCCCBBBC>C@G@CCC
@VGCEX:00080:00131
GTCCAAGCTTCTGGAGGGATGTAATCTAATA
+
BBCAEADDD>BBE@EEG?A.1..)....)..
@VGCEX:00081:00117
GTCCAAGCTTCTGGAGGGATGGTAACTCGACTTTGCTCTCGGTCCAACAATTCACCTCTGCACGAATTCCTAG
+
C>?==@DEFAEEC=CDE?ECD?DE?>??>EBCB>CBCCECB:??4:453-:6>:B8<<DAA;;8C:=-3-33:
@VGCEX:00081:00119
GTCCAAGCTTCTGAGGGATGGTAACCTTATTTTAGAGTTAGTTCAATAATTCACCTCTGCACGAATTCCTAG
+
:6:6@6BCD@BAA:661:6:0:<8=?E@EEGG;EACCE@DDD@B?:::4:4:??:?==>CCDDD@C?B=<>=
@VGCEX:00081:00120
GTCCAAGCTTCTGGAGGGATGGTAATGTGATTTT
+
DCE@CAEDDAEED@DDD?DB==<=2....----(
@VGCEX:00082:00102
GTCCAAGCTTCTGGAGGGCTGGTAACCAGCATTCAA
+
CCC?BADDD<=>A28>A)..8288).).....)..)
@VGCEX:00082:00103
GTCCAAGCTTCTGGAGGGATGGTAATGTTTAGACGA
+
:6606<BBE865:0:::10AA2A@-..88)....8-
@VGCEX:00082:00111
GTCCAAGCTTCTGGAGGGATGGTAATTTTGTACTGGGTTCATGCCAAGTAATTCACCTCTGCACGAATTCCTAG
+
A>B6B6@?B6BBB?BDF?DCCAEE>CCB8??<===G>C4:::::<=6;;8+0+-..)-:-;>DBBB5;2959;B
@VGCEX:00082:00122
GTCCAAGCTTCTGGAGGGATGGTAATTAAGTCGAG
+
A:=:=ADKIAEDC?DDD?DDD@DA+/).).....-
@VGCEX:00083:00128
GTCCAAGCTTCTGAGGGATGGTAAATCATTTTTGG
+
FDEAE@AAA=A...==;=A==888).......(50
@VGCEX:00083:00135
GTCCAAGCTTCTGGAGGATGTGAATTATTA
+
:666@6>;;065>:@C::6666.).)..).
@VGCEX:00084:00130
GTCCAAGCTTCTGGAGGGATGGTAAGATATTGTGATTT
+
...).1...)<<FADDH?FEA7==)....-)---...)
@VGCEX:00085:00116
GTCCAAGCTTCTGGAGGGATGGTAAATCTATATCCAGTTCAAGCCACGCATTCACCTCTGCACGAATTCCTAG
+
:6606066?6???4:::16@A:DDE>DDDBBBCB?A::2::33:=CCB>>>;>>GBFHEDDFDCB=C=C>CDD
@VGCEX:00086:00105
GTCCAAGCTTCTGGAGGGATGGTAATTTTCAGTCGGCCATGCACGATCAATTCACCTCTGCACGAATTCCTAG
+
>??@CAEFEAEDD@DEG=C>>;<F@DDD;DCCDDD9<8<CCDFDEFGCC@D?>=EA>>?GEFELL@G@E?CEE
@VGCEX:00086:00118
GTCCAAGCTTCTGGAGGGATGGTAAGAAAATTTTTTGCACCAGGTTTAACATTCACCTCTGCACGAATTCCTAG
+
/..).).8A2==B4:::16@D@EC<5:::/5====1BCDC?A@4::1:4:::4::@>DFCCC>>>G@E@E@EED
@VGCEX:00087:00119
GTCCAAGCTTCTGGAGGGATGGTAAAGCACTTTATTATGACCCAGATTGTACCATGATTCAACCCTCTTCGCACGAATTCCA
+
>>>?BAEEH?DDD@EEE<C::0655,555555,53-333333)3333-3---2---85)-3-33)333-3=338?818-3--
@VGCEX:00088:00108
GTCCAAGCTTCTGGAGGGATGGTAAATCATCGAGTCTAATTTGAATGTGATTCACCTCTGCACGAATTCCTAG
+
A::06?CDKAEEE?=>>;>DEAEGG>DC===EBBB<;:9CC8>>AD==88328881>9333889D?D?C=?96
@VGCEX:00088:00110
GTCCAAGCTTCTGGAGGGATGGTAAA
+
6660:066;06..)..818882/0..
@VGCEX:00088:00119
GTCCAAGCTTCTGGAGGGATGGTAAAATTAATTTAGAGTTAGTATACAATTCACCTCTGCACG
+
ECC>CAFDD?DEG@BCC=B??9;@??/:0:;@?8??:::-333=BC:A68)---)-------5
@VGCEX:00088:00147
GTCCAAGCTTCTGGAGGGATGGTAATACTAGTTAT
+
GCC>B9C;?=;??::::1:?B9:0+.....882..
@VGCEX:00089:00117
GTCCAAGCTTCTGGAGGGATGGTAATATAAATTTGTATTGGGTTAAATAATTCACCTCTGCACGAATTCCTAG
+
666066666065:0:6:,666A@@9@@:::0::0::::2::/:-:3)3:-9299>@99999938@9?-34;?@
@VGCEX:00089:00148
GTCCAAGCTTCTGGAGGATGGTAAAAATGAACCAGGTCCATCTCCGATATTCACCTCTGCACGAATTCCTAG
+
KCD?BAKEE@AA@@DD9CCFABBDCD5BFE@D<CD@DD@DDCCC?CCCEE?DDD?DEDDBBBCC@D@DADDE
@VGCEX:00090:00115
GTCCAAGCTTCTGGAGGGATGGTAAATCTTGATTAGCTC
+
<0.).28>A=A=C>CFF?DEC>:::,55.2...).----
@VGCEX:00091:00136
GTCCAAGCTTCTGGGGAGTGGTAATGTAACACTG
+
DDD?CAEEE?CCDDE;DDDD?==+1/..)..-.-
@VGCEX:00091:00145
GTCCAAGCTTCTGGAGGGATGGTAAATTCCTTAGACCT
+
>==:=@EKEAI==<>EE?DDC<>.;1818).)....).
@VGCEX:00092:00106
GTCCAAGCTTCTGGAAGGATGGTAGAC
+
FCC?DAKDD@DCC4.+0*...).....
@VGCEX:00092:00123
GTCCAAGCTTCTGGAGGGATGGTAAAGCTTCTTAGACCGGGTTTAAATTATTCACCTCTGCACGAATTCCTAG
+
=<:AE@BDD;==E<>>I?EBA::::,5569?C?EFDE@DD@BC1::1:5::4::C;EDECDCBCFAE@C@DCD
@VGCEX:00093:00107
CGTCCAAGCTTCTGGAGGGATGGTAAGGATTATTTGACTTAGTCTACTTAATTCACCTCTGCACGAATTCCTAG
+
/..828)6:?::::4:>>6BBD@DE7:2::299>.9:::8?@;<<DDD8=9<:>>D7;9CB;99@C2/*09<<0
@VGCEX:00095:00142
GTCCAAGCTTCTGGAGGGATAGTAAGGGATTTCTATACTTGGCTCAGAAATTCACCTCTGCACGAATTCCTAG
+
?==AE=@BD8<<D8<=F>DDDC@C3::1:CC8:>=>DDDAG@ECBB>>>0:3:=D@EGLDCB>>=;D?D@CCD
@VGCEX:00096:00108
GTCCAAGCTTCTGGAGGGATGGTAATTACCCGGATCTAAGGAT
+
D::06:@BDAECC?DDF?DDC?DE?C0:::,50553360.)..
@VGCEX:00096:00123
GTCCAAGCTTCTGGAGGGATGGTAACAGAAAATTGTTC
+
MCC@C?BDFABBB@EDE?ECD@AA=...>88(8)..).
@VGCEX:00097:00116
GTCCAAGCTTCTGGAGGGATGGTAATTTTACTCTGGGTCCAATTTCCGTATTCACCTCTGCACGAATTCCTAG
+
C=>==AEEE@EDC?CFF?CCDAC@4:::/:??C:::05:-<9=F?F@ECDD?<?FAHCCCEEEED?C>C@DBC
@VGCEX:00097:00123
GTCCAAGCTTCTGGAGGGATGGTAAATTACT
+
66:0606::06::4:::1:EA71./).)...
@VGCEX:00097:00143
GTCCAAGCTTCTGGGGGATGGTAATACACCAGGTACAACTTTCTAACGATTCACCTCTGCACGAATTCCTAG
+
=??AF>BBE06:::::-:::06EACCDDD@DDAGCCC=BCD?=<=@D==<@D::9=<<<EEE<=<=?D;@BB
@VGCEX:00098:00102
GTCCAAGCTTCTGGAGGGATGGTAATATGAGTTTTAGACTCGGGCTAAGATTCACCTCTGCACGAATTCCTAG
+
:::06:@BE?CBB<BBE=DEE@DD@DCCCCDEEF:<<=ECCCD=DEE?DDE=BBD@DDCCDDDDB>D?D@DDD
@VGCEX:00099:00134
GTCCAAGCTTCTGGAGGGATGGTAATCTTATGCTCGGTACATTTGCTCTATTCACCTCTGCACGAATTCCTAG
+
:6:6B6@AC06<B<BBE?EEF@DC?=::4::<<EDE@DD>=<B<??B?CCC9=<G?CCBCBEEFKCF?C?BCC
@VGCEX:00099:00144
GTCCAAGCTTCTGGAGGGATGGTAAGTCTAGCTTTTTGACTCGGTAAAAATTCACCTCTGCACGAATTCCTAG
+
666066666065?4:::1:;?6::4:B@CBB:::::-:66>>>:::6::-5?CCC@CC:::::CA=CBE@EDE
@VGCEX:00050:00194
GTCCAAGCTTCTGGAGGGATGGTAAATGATACTTTTCG
+
CCC?B?DDE@F==;>EE?D??:::5,..8...888(--
@VGCEX:00051:00169
GTCCAAGCTTCTGGAGGGATGGTAATTGGAATCTTTGACTCGGATTAAAATT
+
?>>@DAFDEACCC?DDH?EEE>CC4:05050553C:36666;6650...(.)
@VGCEX:00051:00175
GTCCAAGCTTCTGGAGGGGATGGTAATACATC
+
C>>:<?C???=?@:::::)..828<*......
@VGCEX:00051:00192
GTCCAAGCTTCTGGAGGGATGGTAATTAGACAGAGTATTAAACCTTATAATTCACCTCTGCACGAATTCCTAG
+
EDD@E@ELF@DDD@DDD>DBB=?C2:3....---3333-33)6<C<66505056;05=DDDEDBC>BAEADDD
@VGCEX:00051:00194
GTCCAAGCTTCTGGAGGGATGGTAATACTTTATCTATCCTAAGTCCAAGATTCACCTCTGCACGAATTCCTAG
+
D::06066:065:4:?C6DDFAGF@EDCC@8::::::A;@E@DDD?C<???4::<<BBCCDDDDD@D@D@DDD
@VGCEX:00052:00191
GTCCAAGCTTCTGGAGGGATGGTAAATGATTTTTGCATTCGATCCTTC
+
...).)...)..5:@?E;:6A9:::,5555555)5356066666050.
@VGCEX:00052:00198
GTCCAAGCTTCTGGAGGGATGGTAACATA
+
666>C<BBC;<<CAA;<6<10)..)....
@VGCEX:00055:00195
GTCCCAAGCTTTCTGGGAGGGTGGTAATCGATTTTGTATTGAGTCTTGACATTCACCTCTGCACGATTCCTAG
+
D::6,66>6:6,655:0666,6606=0.../---(--3:6::336:36::::366606BC::.....181...
@VGCEX:00056:00164
GTCCAAGCTTCTGGAGGGATGGTAAATCGTTAA
+
>==06:@:=;<CD@CDD?BB?>:/1*....).)
@VGCEX:00056:00177
GTCCAAGCTTCTGGAGGGATGGTAAACTAAGTAATT
+
ECC@C@CCB@D@?::::1:CCA:::,...)...).)
@VGCEX:00056:00195
GTCCAAGCTTCTGGAGGATGGTGAAAAT
+
><=:E=CBC<<:C>..)0..).....(.
@VGCEX:00058:00177
GTCCAAGCTTCTGGAGGGATGATAAGGGATGATTGTACCGGGTCTTAAT
+
;=<1;<:<<>AEC=:::1:?:65@4::,5533>;:::3999)---)-)-
@VGCEX:00062:00162
GTCCAAGCTTCTGGAGGGATGGTAATTATATTTCAGTCAATTATATGCTTATTCACCTCTGCACGAATTCCTAG
+
>=LAG<==E<=?G>BCG>DCA=<<9<+.....)-.....28)....533-664:::2<:?BB=>>E@B;C8:::
@VGCEX:00065:00175
GTCCAAGCTTCTGGAGGGATGGTAAGCCTACTTTTGACCCTAGTACAACATTCACCTCTGCACGAATTCCTAG
+
DDDAE@DDEADED@CCB>BDD@DD@BB>BFBBBB8BCBC>CDDDEEEAE==8<AB:CCCCDDDDDAE@D@DDD
@VGCEX:00065:00191
GTCCAAGCTTCTGGAGGGATGGTAAGCAAAATTG
+
>=:0606??8<=E@EDD=B::4::055...(.).
@VGCEX:00068:00182
GTCCAAGCTTCTGGAGGGATGATAACGGCAATTGTACCAAGTCCAAATGATTCACCTCTGCACGAATTCCTAG
+
==>;=@DIF@DDEA>==<=EFEDD@DD@ED@D?CB>?3:3:::2::/:B:><BBE?D<<<@@C;<:<@F?EDE
@VGCEX:00070:00173
GTCCAAGCTTCTGGAGGGATGGTAAGAACC
+
CCC@D@FDF9>>E@<<<8::.).1*..).)
@VGCEX:00071:00191
GTCCAAGCTTCTGGAGGGATGGTAAAGTTATACTGAGCTCAAAGATGGAATTCACCTCTGCACGAATTCCTAG
+
>>>>B866?06:B<CEH>BBG?D@@8::45::5BGLEBE:::1:??A:C6<7>DB<B<../...-)-282:5C
@VGCEX:00072:00150
GTCCAAGCTTCTGGAGGGATGGTAAATTGCGGGTTATTAC
+
DCC?CAFFE@FDDADDE?EDD@DDD8?:?100)/).-)--
@VGCEX:00072:00160
GTCCAAGCTTCTGGAGGGATGGTAACAGAAATTTTGCACCATGAGTAAGGATTCACCTCTGCACGAATTCCTAG
+
EDD?D>DDDAC@@<DDG;AAAAFF@=::6>,666)....).......).)..1BBF<==DBBCCBC@DAG@==>
@VGCEX:00072:00196
GTCCAAGCTTCTGAGGGATGATAATTAATATTTCAACCGGATACAATCATTCACCTCTGCACGAATTCCTAG
+
DDDAFADDF?EDDDDD<DDEEDC>B>BAE<;;9<C?D@D@DDDDD@CCDD@BBC@DCCCDDEDD@D@C?DBD
@VGCEX:00074:00197
GTCCAAGCTTCTGGAGGGGTGGTAATATGAATTTATATCTAGCGCAAAAATTCACCTCTGCACGAATTCCTAG
+
DDD@D@DDF?CCD@EEFF:CC<DDADCA:BAGG>CBBBDBBBBDDHHHK1><>DFADDDD=>>FFAF@F>CDE
@VGCEX:00074:00199
GTCCAAGCTTCTGGAGGGATGGTAAAATTTTACCTGATATAAGACTTCCATTCACCTCTGCACGAATTCCTAG
+
:6606066;06550:FF8@:606=AA/:::-556;;BCFDDADCDD8:4:?4:::4:::C:::::4:;?;:::
@VGCEX:00075:00163
GTCCAAGCTTCTGGAGGGATGGTAATAAATTTCTCGTACTC
+
ICC=B=BCC?DDE?DDE?CCE@DD;<.;)..)..-----33
@VGCEX:00075:00198
GTCCAAGCTTCTGGAGGGATGGTAAGCTTAATACT
+
C6:0<<CBB?DED@DEE>D8A==;)...).)....
@VGCEX:00077:00164
GTCCAAGCTTCTGGAGGGATGGTAATTACACTTAGTCTATAATTGTATCATTCACCTCTGCACGAATTCCTAG
+
.8A).)6BB:BBB@CCC>CDD@ED9=9===<D@D==;CDFF@D<BBDDEEE@E==<<DDDEECCC@E?D?CDE
@VGCEX:00078:00155
GTCCAAGCTTCTGGAGGGATGGTAATGACAGTATACGGTATT
+
>>B>BADDD<==C>BCM>DDDADD:::::5553333363/0+
@VGCEX:00078:00198
GTCCAAGCTTCTGGAGGGATGGTAATGAAAATCGTGATGTGCGTACAATACTTCACCT
+
CCC?B@EDD@DCCAEEG8=>AAA;).....(..533555:>@A:6650555505.-)-
@VGCEX:00079:00177
GTCCAAGCTTTCTGGAGGGATGGTAATACGTTAG
+
B::0606666,6==:@AB8::606;2555..)..
@VGCEX:00081:00152
GTCCAAGCTTCTGGAGGGATGGTAATACAACTTTTTTGGACTCAGTATTATTCACCTCTGCACGAATTCCTAG
+
C>@0:4:6:06<E@DDE?D=>;<E05:::2::5555)59=?388DBBB@DC8>;;5;CCBCDBCC@D8<9=<<
@VGCEX:00081:00160
GTCCAAGCTTCTGGAGGGATGGTAATCTTACTTAGA
+
66:6><6<=<=<E@BBB8=<C9CD;:..)...)...
@VGCEX:00081:00180
GTCCAAGCTTCTGGAGGGATGGTAATCTACCGTATTA
+
EEEAD?DCEADEC@DDD?DBDAA;6.....)...-18
@VGCEX:00083:00153
GTCCAAGCTTCTGGAGGGATGATAAGATACACTCGTCTA
+
CKEAF?DCA9@::0::6,6C:66?055::/--.-----3
@VGCEX:00083:00159
GTCCAAGCTTCTGGAGGGATGGTAAAAATTGC
+
EDD@DADDD@DDD@A>>6=0/).8888(.)..
@VGCEX:00084:00154
GTCCAAGCTTCTGGAGGATGGTAACCTTACACCGGGTTAAAATATCGTATTCACCTCTGCACGAATTCCTAG
+
?>EADAEDD?CECADD@DDC?<<8=>C?CIEE<=<1:4:::/:@DCCCFD@DDD@EDCCCCDCC>AAE@C@@
@VGCEX:00085:00164
GTCCAAGCTTCTGGAGGGATGGTAAATGTTAGTCTGTACTCAGTCTTAAATTCACCTCTGCACGAATTCCTAG
+
<<>1?066;055.).0.)/..2./0).8C45<::---.---85CCCAGG?G=<=>4::C:::5556:0508:A
@VGCEX:00085:00193
GTCCAAGCTTCTGGAGGGATGGTAATCAAAAATTACACTTAGTCAATTTATTCACCTCTGCACGAATTCCTAG
+
CCD?C?CBC>BCE@BB?8?::0:?:@:::::-:45=C>B=BDD>>7<<7;E?EEE?EBBBCDECB=C@EACCC
@VGCEX:00086:00153
GTCCAAGCTTCTGGAGGGGATGGTAACCAAAATATTAGACCCAATCCATATTCACCTCTGCACGAATTCCTAG
+
:660:0666065@4::::):668=GAL@DDD;EBCAD>=>E8?:::4:::A@D==9<DD:::?::4:<C6:==
@VGCEX:00086:00155
GTCCAAGCTTCTGGAGGGATGGTAATATCGGTATAAATTATTATCTCATCACC
+
66?6>6BDE@DDC>EFG?EDD@DD05555505C3::/3-3:6:::333----)
@VGCEX:00087:00163
GTCCAAGCTTCTGGAGGGATGGTAATTATATTTAA
+
E==<=>BDM@DCC>CDG?=886..*.).....)-)
@VGCEX:00087:00195
GTCCAAGCTTCTGGAGGGATGGTAACCGTAAC
+
6>A6>A@6:06:506FF>==:0.8)0)...).
@VGCEX:00088:00154
GTCCAAGCTTCTGGGGAGTGGTAAATGACTTCGACT
+
GDD?E?CBF@C::::)::6=96:5,5555.28....
@VGCEX:00089:00167
GTCCAAGCTTCTGGAGGGATGATTCACCTCTGCACGAATTCCTAG
+
:66066>;D9<=C@DCD?DCCCFA?>=@FDBBBB>>>@DIMACBB
@VGCEX:00090:00167
GTCCAAGCTTCTGGAGGGATGTAAACTTACCGAGTACATCATCGAAATTCCTTACTCAACT
+
D::06066:065:0::6,6666CC:66066066............82;;;;8)----.).-
@VGCEX:00090:00170
GTCCAAGCTTCTGGAGGGATGGATAAGAAA
+
DCB=>9@6:06??;<<<6<00)..8)...)
@VGCEX:00090:00190
GTCCATGCTTCTGGAGGGATGGTAAAAAAAAAGTATACTGCGTTTATAAATTCACCTCTGCACGAATTCCTAG
+
EA@666666055505=A8>?<1<<<<<<<<<$<------39898)399C)3-388-3>DD6::BDAEAD@DBB
@VGCEX:00091:00177
GTCCAAGCTTCTGGAGGGATGGTAAATCGTATTCATTATACCCGATCCTAAATTCACCTCTGCACGAATTCCTACG
+
>=B=B@EDD@EEG@DDE?DAA;:::,5555:::3::56666C6665505.828)...).8666666D060606666
@VGCEX:00092:00177
GTCCAAGCTTCTGGAGGGATGGTAATTGTTCTAGGTCTAACTATTCTACATTCACCTCTGCACGAATTCCTAG
+
..0>>>A=A-==C@DDD?E=><=F@D=CC9<>DD<CD<<9=DDD?C==;//*--82A:@CB@39929-3-3;C
@VGCEX:00094:00183
GTCCCAAGCTTCTGGAGGGATGGTAATAAGCTTAAGGATATACATGTACATTCAACTTCACCTCTTCGC
+
:666,606666:::8>EE?EDD@DE4::4:55050:0533:88--.;---525;6@D49--15--)-5-
@VGCEX:00095:00155
GCCCAAAGCTTCTGGAGGGGATGGTAAACTCTCACTGATA
+
66F,66,6660665066DE;<=<A::61//....666...
@VGCEX:00096:00162
GTCCAAGCTTCTGGAGAGATGGTGATCTT
+
GDEAD@DDFAB=<A.......)555333-
@VGCEX:00096:00171
GTCCAAGCTTCTGGAGGAATGGTAATTTTGTACACAGTCCATCTCACAGATTCACCTCTGCACGAATTCCTAG
+
>>>@DAEED@EED@<=<>HDD@DA3:::/:=BCCDDDDD?CCDDDCCCDDD?CDD@DBBCDCCCD@D@E?BBB
@VGCEX:00097:00157
GTCCAAGCTTCTGGAGGGATGGTAATGACCTTACTC
+
CCG?BAKDD@DDB?CCG>A>==88)....).)....
@VGCEX:00097:00171
GTCCAAGCTTCTGGAGGGATGAGAAGCCATTTT
+
DA@6>=BDD@DED=>A>6=.....)..)..88(
@VGCEX:00098:00159
GTCCAAGCTTCTGGAGGGATGGTAAGTCTGAGGTGAGTATAACATTTCTATTCACCTCTGCACGAATTCCTAG
+
=>>?BAGED@DDD@DEE?E==<=H@DCCCCCC@EDDDDCB?9>:::/:@@C?DDEAEBBCDDEBB=B>C@CCC
@VGCEX:00099:00179
GTCCAAGCTTCTGGAGGGATGGTAATTGAGAATTTAT
+
DDE@D?DFDADDEADDD6DFEA650:455550--)--
@VGCEX:00050:00245
GTCCAAGCTTCTGGAGGGATGGTAACCGAAATTTTGGACTCGTGGCTTAATTCACCTCTGCACGAATTCCTAG
+
>==>C>BBC@DCC>:::1:;?66=8:?EDD>DFG;E@>==CCEG@BC>B@A;@??:?::<CCCCF@E=C<<::
@VGCEX:00051:00222
GTCCAAGCTTCTGGAGGGATGGTAATATATGGTGGACCCAGTACAACTTATTCACCTCTGCACGAATTCCTAG
+
88<2>>FDD=CCD>CCL<><=1.0).....<AEF<==D<<:<=A>911*..).66066:::::::4::?:<<<
@VGCEX:00051:00237
GTCCAAGCTTCTGGAGGGATGGTAATTAAGTTCTT
+
ECD?CAEED>CDC<BDE?DD=?8;).)1)..)..2
@VGCEX:00052:00209
GTCCAAGCTTCTGGAGGGATGGTAATTAACGTACTAG
+
GDEAHAA=>181/).8818A<=8<9<).)..8888.-
@VGCEX:00052:00232
GTCCAAGCTTCTGGAGGGATGGTAAAATTCTTCTA
+
CEFAE@CDDAEEE@DDD>D=<8:<;;)/+..)...
@VGCEX:00052:00244
GTCCAAGCTTCTGGAGGGATGGTAATCTTCGTA
+
>>><=?DDD@DDD?CEK?AA>90/+..8)....
@VGCEX:00054:00214
GTCCAAGCTTCTGGAGGGATGGTAATATATACCCGGTATTGCGTTTGAGATTCACCTCTGCACGAATTCCTAG
+
DDD@E@DDI@ECD@DDE=BBEACEAEG===<;</:9?<<7<EBBB=BDDDE@EDD=BBC;;;CCD>D>C@FFD
@VGCEX:00054:00239
GTCCAAGCTTCTGGAGGGATGGTAATACTTAGTTA
+
DCD?DAEEEACCC?CCD>=AA===)....)...).
@VGCEX:00054:00241
GTAAGCTTCTGGAGGGGATGGTAAACGTACTTAGACCGGGTTCACATTATTCACCTCTGCACGAATTCCTAG
+
6666>>A=6:50::AA/::@0<:D:D>>>>=9?=<>>BF?F?CCDDM<>=<>=D@>=>BEDA==;=>BADDD
@VGCEX:00054:00247
GTCCAAGCTTCTGGAGGGATGAGATGGTATTTCTACACTCAGTCTAAATTCACCTCTGCACGAATTCCTAG
+
DDDAEAEED?CCD@DFD?DDDECCDDACCDD>DDDDDDDD@@@DDEE>D@CDD@DCCCDDDDDAD@D@BBB
@VGCEX:00055:00201
GTCCAAGCTTCTGGAGGGATGGTAATTCACT
+
>??AF@DDE?DDE@DDD?A;;6..).)....
@VGCEX:00055:00237
GTCCAAGCTTCTGAGGGATGGTAACTTGAAATTTGTGACTATACACCAAATTCACCTCCTGCACGAATTCCTAGT
+
6666>:6660:5::BA1:::5654::3:66,66,.......55533-33)6066><66066666660606<6666
@VGCEX:00056:00202
GTCCAAGCTTCTGGAGGGATGGTAATTAAAAAAATTAGACCGGTTCTAAATTCACCTCTGCACGAATTCCTAG
+
DDDAEAEEE=@?C>CDG>DCC?DC?C3::::::):4:>>A@E@D@DEEE>D?CCDAEDDADCCDE@D@D?DDD
@VGCEX:00056:00215
GTCCAAGCTTCTGGAGGGATGGTAACTTGGACTGAATTTAATTCCCCTTATTCACCTCTGCATCGAATTCCTCG
+
666066>6:065:4:::1:AB6A?6AB5:466666066,66;6BED:8)..)..8)------..8828)3-333
@VGCEX:00058:00211
GTCCAAGCTTCTGGAGGATGGTAAG
+
DCB=B6>;?860=6./+.8828A).
@VGCEX:00058:00238
GTCCAAGCTTCTGGGGGAGTGGTAATAATTCTTTAGAGCGAATCTAAAAATTCACCTCTGCACGAATTCCTAG
+
BCB=B=>BB=CDA==A(1..8288;;?:B:?>C68;BBCED@FIBB>>>-9.9992999899B@B=B@E@EED
@VGCEX:00060:00247
GTCCCAAAGCTTTCTGGGAGGATGGTAAACCCGGTCTAATTTAAGCCTACTCATTCACCACTGCACGAATTCCTAG
+
<<LF?EE::66?,6555,..)...)...)..)66>:::5=:1:<::4:::@:::;?>>299>?B>@99292929=/
@VGCEX:00061:00231
GTCCAAGCTTCTGGAGGGATGGTAATTCGAGAAGTCGAGA
+
>==>B@EEE@DCC@DDG<EEDAED<<0.8...)-88----
@VGCEX:00062:00223
GTCCAAGCTTCTGGAGGGATGGTAAATTACGTTCGTATA
+
?::066>6:06554:DE=BCEA:::,:6....)...---
@VGCEX:00063:00211
GTCCAAGCTTCTGGAGGGATGGTAATGATTGCCT
+
.<A)606A@9@::6:EE>B=A6..)0...).:--
@VGCEX:00063:00231
GTCCAAGCTTCTGGAGGGATGGTAACTAACCGCC
+
:6606066:065:4:EE>CCGA650...).)...
@VGCEX:00064:00212
GTCCAAGCTTCTGGAGGGATGGTAAACAAATTTTGAACCAGGTCCACGAATTCACTCTGCACGAATTCCTAG
+
FDD@DAFFE<DDEADDD?DDD@DDD>DCD>DDC:DDAD@DEADD@DD<<9<<BCBBBDDDDDEE@E@E@DBB
@VGCEX:00065:00231
GTCCAAGCTTCTGGAGGGATGGTAAGCTATAGTAACATAATTAGCTTAT
+
D>>86:>6606;;610/*..818=9.5666....)..88).).556066
@VGCEX:00065:00242
GTCCAAGCTTCTGGAGGGATGGTAAATCTTATTGTA
+
>DD@D>BBB=;??:::=8:BBA6::,...)..1888
@VGCEX:00065:00243
GTCCAAGCTTCTGGAGGGATGGTAATTTGACTTGA
+
=6:0<@DDF@DED@CCF=DA>9/.*..)...<+..
@VGCEX:00066:00227
GTCCAAGCTTCTGGGAGGGATGGTAATAACCAGAT
+
E==866>AB9=:::,6@@6CDD>;8)..).)...-
@VGCEX:00066:00248
GTCCAAGCTTCTGGAGGGATGGTAACTAATTTTAAC
+
DDD@D@DCC?CDDAEEG?EBB>=;)..8)...(.).
@VGCEX:00067:00232
GTCCAAGCTTCTGGAGGATGGTAAGAATTACTTTTGA
+
<=D>BACBB>BDD?DF@CD====7//).2..---(-.
@VGCEX:00068:00243
GTCCAAGCTTCTGGAGGGATGGTAATTCGTAGTAC
+
CCB>B@CCC?DCE@DDD?DDD@A;)/)......--
@VGCEX:00069:00202
GTCCAAGCTTCTGGAGAGATGGATAACATCAGTTTGAACCAAGTATACACATTCACCTCTGCACGAATTCCTAG
+
800).)6BA?@<;6.......)..81...:3333)3@9?6;1;0//-----.)-;<4>@B@@CCBB=B>D>DDD
@VGCEX:00069:00221
GTCCAAGCTTCTGGAGGGTGGTAATCTTGCTA
+
>???B@DBC<<:A;:::1.8288)...)55..
@VGCEX:00069:00222
GTCCAAGCTTCTGGGGAGTGGTAATGCTCGACGTGATTTTAATCATTCTTGAACTGCAAT
+
:6:06@DDE<C::::)::666;C05:5..........88(:-3333-33-3C?333--)-
@VGCEX:00070:00222
GTCCAAGCTTCTGGAGGGATGGTAATAACCAATTAGACCGAGTTTAACAATTCACCTCTGCACGAATTCCTAG
+
DEEAD@DDE@CBE@CCD?CHD@CE?><8=<B:B@>>><@C@:::/:9?B3:3:99.93>?99;=C>BAKADBC
@VGCEX:00071:00203
GTCCAAGCTTCTGAGGGATGGTAAGATAAAATTTG
+
<=>AEABCC@D>=?DG?FAA7;=)....88(--)-
@VGCEX:00071:00211
GTCCAAGCTTCTGGAGGGATTGTAATTTTGACCCAAGTTCAACTTTAACATTCACCTCTGCACGAATTCCTAG
+
=???B@DED@DEDADDD>DD?A@C2:::-:BBC;B>CC>CC@EEE>D?CDD@DDE@D;;;DDDEF<=<>@DDD
@VGCEX:00071:00235
GTCCAAGCTTCTGAGGGATGGTAAATTTACCCTATACTCGATATAAATATTCACCTCTGCACGAATTCCTAG
+
><==B>DDD9=>BCCA<@::4:::0::0:::0:@?>BE<<::3:::/:BB=BFE?EDDD:;<<;7;?D?EBB
@VGCEX:00071:00243
GTCCAAGCTTCTGGAGGGATGGTAAAGACTTC
+
BCC>B@EBC>CCD?DDD>@A>90//)....).
@VGCEX:00071:00244
GTCCAAGCTTCTGGAGGGATGGTAAACTATTTACTTCG
+
BCC@D@DDD?D@CA:::,66C<;;;68....)...)..
@VGCEX:00072:00243
GTCCAAGCTTCTGGAGGGATGGTAAGGAAATTCTTGTACTGTGAAGAACATTCACCTCTGCACGAATTCCTAG
+
FEEBFACCC=BBEADDD>DDDADE>B>BE7:3::3:::<E<<:C8992:9929CG@FDDDDCDCC>C>C>ADD
@VGCEX:00073:00209
GTCCAAGCTTCTGGAGTGGATGGTAAGTATTTTTTTTACATCGACCTAGTCCAATTACT
+
A6:0606AB9@::2::::4:5.288)..........&..56655;<AA=53--)-)---
@VGCEX:00073:00221
GTCCAAGCTTCTGGAGGGATGTAACGCGCTAATTCACGATACTATTCACCTCTGCACGAATTCCTAG
+
C>=<==BBC9<5506;;6;:66;:66.....).)..........E>CBDACCBDDDEDD?C?C6<<B
@VGCEX:00073:00228
GTCCAAGCTTCTGGAGGGATGGTAACCTAACTCAA
+
:6606A6<<<<5?8:::1:??6?@21)..)....)
@VGCEX:00075:00213
GTCCAAGCTTCTGGAGGGATGGTAATAGTTCTTAGGA
+
CCCAE@EED@DCC?CCC<;>AA==*....288)--)-
@VGCEX:00075:00215
GCCAAGCTTCTGGAGGGATGGTAAATCGTTATGTA
+
6606<666066?>:::166><6..+0/..1.....
@VGCEX:00077:00205
GTCCAAGCTTCTGGAGGGATGGTAATACTATACTAGTCTAAAGTTTGGATTCACCTCTGCACGAATTCCTAG
+
DCDAD=CCD<==I?DDG>DDE?CCADCCDCCCCCB?C?::</:CC4A=BB;A?D?D;<<B@A@C:A:B:BCD
@VGCEX:00077:00224
GTCCAAGCTTCTGGAGGGATGGTAATCCTTACTCGTTG
+
<<6069??C>==>@FDE=DAFAMG?:1).)......).
@VGCEX:00077:00231
GTCCAAGCTTCTGGAGGGATGGTAAGACTTTTGACTAGTAATCAATTATTATTCACC
+
=<69?9<==ADDD@FED?CAA6;;)......(.5:=5553-333-36:82--)---1
@VGCEX:00078:00233
GTCCAAGCTTCTGGAGGGATGGTAACATCGTA
+
66:6B:>;B8<5;;BAB8@::0..).......
@VGCEX:00078:00237
GTCCAAGCTTCTGGAGGGATGGTAATGTACGTGGTCTAATTTTCTATCTATTCACCTCTGCACGAATTCCTAG
+
EDD@EAEEE=CCD@DDD>DEDABB?CBDBB:<843AAC3=<<8<CCCDCA>6><:6<DDEDCCBE@E@D@CCC
@VGCEX:00078:00246
GCCAAGCTTCTGGGGATGGTAATATCATTGTACTTGATCTAAATATATTCACCTCTGCACGAATTCCTAG
+
0.).)...).....(..82.6066:===+..//?2::9999C>BABBC5;<<:AAC>>:AAD5=8>@BBB
@VGCEX:00079:00215
GTCCAAGCTTCTGGAGGGATGGTAAACTACAAGTTTAAACCGAGTATAGTATTCACCTCTGCACGAATTCCTAG
+
>?>?BAFDD@EDC::::1:CEA:::,1....).88288).)..8.666665:9==D>B===EDDBB>B=C=<==
@VGCEX:00079:00223
GTCCAAGCTTCTGGAGGGATGGTAAATGTACTCGTTATTCGACTGGATTGA
+
6::06066:055:2:66,56605<@65555553336::6:3333-)--)--
@VGCEX:00080:00211
GTCCAAGCTTTCTGGAGGGATGGTAATGCTATATTATAT
+
CCB0:0:6:6,65=:@BE?EDD?==+/.....88)..--
@VGCEX:00080:00241
GTCCAAGCTTCTGGAGGGATGGTAAATTGACTGAGTGTATTTCTTTGATATTCACCTCTGCACGAATTCCTAG
+
:660:066606<B;>>F?IED?CCH?G?=>>D@55<::?:><CCC<BB@>>89895;BCDDCCBB=B>C<CD;
@VGCEX:00081:00218
GTCCAAGCTTCTGGGAGTGGTAAAAATCTTTTAC
+
:::6@6>;?6?110+...81=8888(.....(..
@VGCEX:00083:00211
GTCCAAGCTTCTGGAGGGATGGTAAGTTGTTACTACCGGTCAAAATATCATCATTCACCTCTGCACGAATTCCTAG
+
DDDAE@DDFAEDDADDE?EEEACB<??4.-)-----)-)-5888--;83A@>9929992;EE;<;@8>2942=CCD
@VGCEX:00084:00219
GTCCAAGCTTCTGGAGGGATGGTAAATGGACTGACGTAT
+
ECEAD@DDD@DCC?CEE?EFF<:::05505555::5---
@VGCEX:00084:00228
GTCCAAGCTTCTGGAGGGATGGTAATCTTGTATAATTGAA
+
C==06@C::86?@4010+/..).828=81.....)5033-
@VGCEX:00085:00202
GTCCAAGCTTCTGGAGGGATGGTAATCCGGATGCGTAGATCTGGTATAAATTCACCTCTGCACGAATTCCTAG
+
CBBAE<>=E?DDD@DDF>CCD=??6::4:05=?><<<DEBBBC<@>999.929BD>BBBECG>>:@F4:4:BB
@VGCEX:00085:00204
GTCCAAGCTTCTGGAGGGATGGTAAAATACA
+
DDDAFAFEB<C::8=EE>=882.///(....
@VGCEX:00085:00206
GTCCAAGCTTCTGGAGGGATGGTAAACTTTCTTTGTGCCTAGTTCAGGAATTCACCTCTGCACGAATTCCTAG
+
CCC868<??6;??::::1:6:06??8CFF>===1:?::3<?BD@=<::?4:4:?>:BCBBDDDDEAC<B@DDE
@VGCEX:00085:00222
GTCCAAGCTTCGGAGGGATGGTAAAGGTTTTTATTCCTCAGTATAGATAATTCACCTCTGCACGAATTCCTAG
+
6660606::06<05<D=CBCAEA>*.+0100(..).)...66666666606<6669>66666666069?0666
@VGCEX:00086:00225
GTCCAAGCTTCTGGAGGGATGGTAAGATTTGAAGTTTTGTACTTGGTAAATATTCACCTCTGCACGAATTCCTAG
+
>>A2>+...)...+:?;;=>=ACC<?5::0::4::33)33:>>;@9999.99929??29;E999?992929@EEC
@VGCEX:00086:00229
GTCCAAGCTTCTGGAGGGATGGTACGTATTAACTATACTCAGTTTATTAATTCACCTCTGCACGAATTCCTAG
+
DDD@DACBC@DDDACCC?CDDAFCDDDDD@D@DEDDDDBCDCDD>CC@D=B=B>><BBBCECCDE@E?D?<<=
@VGCEX:00087:00200
GTCCAAGCTTCTGGCGGGATGATAATGCACTTTGGACCAGGTACAGTAAATTCACCTCTGCACGAATTCCTAG
+
6660:066;06..6===+0/...:<3:3>>>:8@<>>393:>9;/@<<=*0*-/92555A;==9939=C=CCC
@VGCEX:00087:00211
GTCCAAGCTTCTGGAGGGATGGTAATTGTACCGAGT
+
ECC?BAGGG>CCB>CBC>DDDACC4/)....2.---
@VGCEX:00087:00221
GTCCAAGCTTCTGGGAGGTGGTAAATACGTATATATCTAA
+
1..).)..818.:5,:6A?=6<<<8.===1...------1
@VGCEX:00088:00206
GTCCAAGCTTCTGGAGGGATGGTAAACGGTGATTTGATTCGGTATAATAATTCACCTCTGCACGAATTCCTAG
+
?==AD@CCC<=?FADDD>DDDADDD>FK@CCBBB<BCD>BB@EDBB=BE3:6<:A;CCECEDDBC?C>BADDD
@VGCEX:00089:00223
GTCCAAGCTTCTGGAGGGATGGTAATTAGTACTTATAC
+
FCC?B@DDD>A?B<:::166606?:?055555.)----
@VGCEX:00090:00212
GTCCAAGCTTCTGGAGGGATGGTAAATTCAGAGTTTATACAGCCCAAAACATTTCACCT
+
>=E0:46BB=BFD?DCE?DDD?CCF>E>CBCC:::/3:::3333)333(33392333--
@VGCEX:00090:00238
GTCCAAGCTTCTGGAGGGATGGTAAACAATTACTTCG
+
===0606??=BDD@=>>;>KI@A==6..).)...)..
@VGCEX:00091:00218
GTCCAAGCTTCTGAGGGATGGTAATAAAGAACCCTATAGCTAAGATTACACCTAATTTCAACCTCATTCGC
+
../).)...)6=;;;;+...).;7011)..1881.-->:3::233893333-3318D=C818)----)-5-
@VGCEX:00091:00244
GTCCAAGCTTCTGGAGGGATGGTAATAACTCTAGTTGAACTCAGTTGAAAATTCACCTCTGCACGAATTCCTAG
+
666AF5:66065@?CEG?EBC>BD;:<9:CCC:::43503::?::3::33)3-33@?EDDDDDD<<8<?D4<6B
@VGCEX:00092:00232
GTCCAAGCTTCTGGAGGGATGGTAAAATTGGGCTTCATGGTATAATAGCTATTCAACCTCTGCACGAATTACTAG
+
ECB=B=BCD@DEE=CAF<EGGA<<55/:4::,5C05553-33:::==3933:-33-3-33:8BBBBF?D>ED<;.
@VGCEX:00093:00202
GTCCAAGCTTCTGGAGGGATGGTAACAAAGAATTGAACCATGTATATAATTCACCTCTGCACGAATTCCTAG
+
>>>@D>BCDAECC@CFE?EDEADC>:::,66060.8).)...88.65505@::<<>=BED>?>AAF5:5:::
@VGCEX:00094:00216
GGTCCAAGCTTCTGGAGGGATGGTAAATTTTATTCGTTG
+
.)..).1...)..56:::166;06::,5CC)..)...)-
@VGCEX:00095:00211
GTCCAAGCTTCTGGAGGGATGGTAAGTGTAATCATAAACCGAGTCCATTATTCACCTCTGCACGAATTCCTAG
+
...2>)1..)..56@?F;>>C@CFHDEE>=2:AB:::1::??:<:4::6;>2:::4:???@::::40+09<<0
@VGCEX:00095:00228
GTCCAAGCTTCTGGAGGGATGGTAATCACAATATATACTCAGTATACCCCATTACCTCTGCACGAATTCCTAG
+
>=<?C=BCB>CCE@DDD>DED@EEA<=::503:<?D?><DDC@999999(./)-52-3888<;.0+.).)..8
@VGCEX:00095:00237
GTCCAAGCTTCTGGAGGGATGGTAAGAGCTTTTTTGTACCGAATCCATCACATTTCACCCTCTGCACGAATTCCTAG
+
===:B<B::06;:;:::1:BA9@@4555555555)5553-83<@C3:33333::.9388)338---5--)-)-)--5
@VGCEX:00096:00200
GTCCCAAGCTTCTGGAGGGATGGTAAGCAATGTCG
+
A::6,69?AF8:55::::1:::465055.)....-
@VGCEX:00096:00215
GTCCAAGCTTCTGGAGGGATGGTAATTTAAGGTTTGACCTGGTCCATACATTCACCTCTGCACGAATTCCTAG
+
DEDAFACCD@BBC@BBB>BDB<@@4::0::?4::0:CCADD@CD?C?CB::3::?;CEFEDDD==9=@E@CCC
@VGCEX:00097:00203
GTCCAAGCTTCTGGAGGGATGGTAATTGTTT
+
>?>?AA:66065@:>BL?/007==+1)...)
@VGCEX:00097:00226
GTCCAAGCTTCTGGAGGGATGGTAATATAAATTTAAGACCCGGTATAGCATTCAACCTCTGCACGAATTCCTAG
+
=<<AE8==E<=>FADDD<>6?<6:0::::5,55,3-33=@6D:<=D<:::/*//).)/..-:3:33-3@@<CD;
@VGCEX:00097:00235
GTCCAAGCTTCTGGAGGGATGGTAACTTGACTCAGTCTAAATTTGTACCATTCACCTCTGCACGAATTCCTAG
+
ECC>B?DDEADCCADFD?DDD;CCA===>GGEDBBBEB>>8>>8???B=CD=CBE@EBBBCEDDD@E?D>BDD
@VGCEX:00051:00258
GTCCAAGCTTCTGGAGGGATGGTAATGTCAGT
+
66=069C6=;=DD@DDE><<;2.1+..88...
@VGCEX:00051:00262
GTCCAAGCTTCTGGAGGGATGGTAAATCGTATATTGA
+
KDD@D@DDKADDD@DDD=CFFADHD,......--)--
@VGCEX:00051:00274
GTCCAAGCTTCTGGAGGGATTGGTAA
+
8/.-.==??6?:/)1..)..).)..0
@VGCEX:00051:00293
GTCCAAGCTTCTGGAGGGATGGTAATTTCATTACTACG
+
6==06AC<><=EFAEEE>>>:<CB055,5:82...---
@VGCEX:00052:00256
GTCCAAGCTTCTGGAGGGATGGTAAGCCAGGAATGTAGACTAAGTTCACATTCACCTCTGCACGAATTCCTAG
+
DDD@E?CBB9==C@DEG?E==<=EABB?CD?C?CCCEDDEDD@BB=BBBCC>CCC>CCCBBBDDD?D?D@@CC
@VGCEX:00052:00265
GTCCAAGCTTCTGGAGGGATGGTAAAGTGTACTCTACACTCGGATCAAAATTCACCTCTGCACGAATTCCTAG
+
CCKAD?CCFAECC0:::,66?6;??6?=EDBBBBBBBBBBBC;??::::/:>BBC?DDDD>=<CC?C@D@<<;
@VGCEX:00052:00273
GTCCAAGCTTCTGGAGGGATGGTAACACCTTTTTTATATTAAATCCAAGATTCACCTCTGCACTGAATTCCTAG
+
LEFBE?DDE@EDD@CBB=CCC@CB<1..).8888(0...)66,6505:555?:3:-3A:?>:::::-3-3-333
@VGCEX:00052:00286
CGTTCCAAGCTTCTGGAGGGATGGTAATTGAATTTAGTCCAACTTTAATTTTATTTCACCTCTGCACGAATTCCTAG
+
66606<B06:?:5550533)3=C63:23-3A@DE9<;;;2989//*0*000*00/)-::366;;BBDDIAG@D@DFE
@VGCEX:00053:00281
GTCCAAGCTTCTGGAGGGATGTAAATA
+
666<C::6606CC?//0+1//.8;)..
@VGCEX:00053:00285
GTCCAAGCTTCTGGAGGAATGGTAAAATTAAACCTGGTCTAGCTTTGATTTATTCACCTCTGCACGAATCCTAG
+
BBD0:0666AC::0:?060:?9::::)505C6=6AB8=>CGGGGG>DBB?1::3:55:@=CDC>;>DA<60:55
@VGCEX:00054:00257
GTCCAAGCTTCTGGAGGGATGGTAAAGAAGTTGCTATA
+
..<2>6/..)6;C>EEE=DDEA:::0:=0..2.--...
@VGCEX:00054:00270
GTCCAAGCTTCTGGGGAGTGGTAATACTTCTCACTTCGACTCCATCTAAAATTCACCTCTGCACGAATTCCTAG
+
ECC?CADEF@DDDDD;===C;==)....)...888).....818555555)3-333<DEEDFEEAA=B@E@EEE
@VGCEX:00054:00281
GTCCAAGCTTCTGGAGGATGTGATTACGTCGTAACTTAGTTTC
+
CEEAHADDDAD@@;::4:666=;;2:5555:33<3-)----)-
@VGCEX:00056:00264
GTCCAAGCTTCTGGAGGGATGGTAAATTCAGTTT
+
CCD?CAE=><=ED@EEE>DCB@:10+.)......
@VGCEX:00056:00270
GTCCAAGCTTCTGAGGGATGGTAATATTACTGAGTTAAGCTTTTTAGTCGATTCACCTCTGCACGAATTCCTAG
+
..<181>6:0655A??1:6.)..1...).888?::5665:::::-:???:::36::2555=A66<<??9?>...
@VGCEX:00056:00284
GTCCAAGCTTCTGGAGGGATGGTAATATTTTTATTTTAGACTGCATGTAGAATTCACCTCTGCACGAATTCCTAG
+
<<EAF=BBB9<5AA@BB=BAA@::4::::::-::??/<=FFEFDC;;;;9;;B=BFG8;;EDDDDEE>D>C>CEB
@VGCEX:00056:00294
GTCCAAGCTTCTGGAGGGATGGTAATGTCGATTTGGACTGAGTTGAATAATTCACCTCTGCACGAATTCCTAG
+
DCFAE@DED=DCDACBC=B=<8>B@BECCCDDD>D@DDDDDBB?CE@DD9:4;>>8BBBBECBCG@E=@=BDD
@VGCEX:00057:00250
GTCCAAGCTTCTGGGGAGGTGGTAAATGAATAAA
+
>6:0<AFBB<B::::)660660655,5550..8)
@VGCEX:00057:00275
GTCCAAGCTTCTGGAGGGATGGTAATGACAAGCT
+
ECC=>:B::065=;ADE?AA>6..).....)..8
@VGCEX:00057:00298
GTCCAAGCTTCTAGAGGGATGATAATTGAATGTTGGACCGAATCCATTGATTCACCTCTGCACGAATTCCTAG
+
DDEAFAEEE@ECCB<<=7/=;</0).)--)-::399@?A?B<B?89;5;DF?DDC?DDCDDDCBB=B?E=>>B
@VGCEX:00058:00277
GTCCAAGCTTCTGGGGGATGGTAACAGACCATTGTACTGGGTACAACCATTCACCTCTGCACGAATTCCTAG
+
A::8<>@@A:@:::::):>;<;?::::;;06606666666,566:0:05;656<055D=====EAE?C<<::
@VGCEX:00059:00285
GTCCAAGCTTCTGGAGGGATGGTAATTGATGTGCAATTATTATCTTGCGCAAGTTCGATCCCTTCTGCACCGAATTCCTACCGT
+
>>B0:06BB=BCC;:::1:..).=6;+.....---).1881A::@-3333-2881-----5)-)-9--.-18828).)666066
@VGCEX:00060:00287
GTCCAAGCTTCTGGAGGGATGGTAATGTCGTACCGT
+
>BE>C?CDGAEDD@CCD>CAA1<<+.......-)--
@VGCEX:00060:00293
GTCCAAGCTTCTGGAGGGATGGTAAATTCTGGATA
+
??CAEAFDD@DDDAEEE>AAA=A==).)...)...
@VGCEX:00061:00259
GTCCAAGCTTCTGGAGGGATGGTAAATTATGTGTGTTAA
+
>???C>C<=86;?::::11AA7===*.)....8---18)
@VGCEX:00063:00288
GTCCAAGCTTCTGGAGGGATGGTAATAACTTGACTCTGACA
+
888=>>>AA=DDC@DDE?DDC@DEA@@4::0.88....---
@VGCEX:00063:00294
GTCCAAGCTTCTGGAGGGATGGTAAGATAGAAATTTCGTACCTGGTATACATTCACCTCTGCACGAATTCCTAG
+
<<:@E86<B66::3:::,66:06:4:::?:::/33)33A==:B9:339>>9929>>8?A;8999992/477:<0
@VGCEX:00063:00299
GTCCAGCTTTGAGGGAGTGGTAAAATCGTTATTAGACCA
+
0..)..1/.)..55,555BA::::)3:::-33-333-25
@VGCEX:00064:00294
GTCCAAGCTTCTGGAGGGATGGTAAACTTAGATTCAGACTATCTCTTAAATTCACCTTCTGCACGAATTCCTAG
+
?KK>BAE<><=DF@EEG>DCCAAA=+/.)...646:??:..-----)-8)3-33:-3-333:33:C9:-3-3::
@VGCEX:00067:00267
GTCCAAGCTTCTGGGAGGATGGTAATTTTAGACCGGATACACCATTATCGATTCACCTCTGCACGAATTCCTAG
+
C?>:<ACCC?DB??<=>9>EEAEE@DED9<::?:?:??B<<<@CB=BGDDDF>DCC?DDDE><<;C9?2;59?A
@VGCEX:00067:00274
GTCCAAGCTTCTGGAGGGATGGTAAATTTTTTTGGTCGGCCTTAGGGCTAATTCACCTCTGCACGAATTCCTAG
+
EDEAF@FBB=B::4:??8?BB6@BC,555555)5>:::@D45433=6::B?C?CCH=<==EDAA<:3::?;?BB
@VGCEX:00069:00291
GTCCAAGCTTCTGGAGGGTGGTAACTC
+
66606966606582110)..1..)666
@VGCEX:00070:00297
GTCCAAGCTTCTGGAGGGATGGTAAGCCTTTTTCTC
+
@::066>::06;?::::1:::06505506666)6..
@VGCEX:00071:00290
GTCCAAGCTTCTGGAGGGTGGTAATTTGTACTAGGA
+
KFFAGAEED@EEC?CDD?D8==A;8=6/......).
@VGCEX:00073:00289
GTCCAAGCTTCTGGAGGGATGGTAAGCTGGAATTAC
+
...)0)...).88):>>;:BB@::058..).).)..
@VGCEX:00075:00251
GTCCAAGCTTCTGGAGGGATGGTAAATTCCAAAATTAACCAGGTATAATATTCACCTCTGCACGAATTCCTAG
+
:6606@>;B<=<<=CAD>DDD@CBG?G?C4:::/:25<B>CC=<::?;::<?DBB=CCC@BBBCCAD@F?BBB
@VGCEX:00075:00253
GTCCAAGCTTCTGGAGGGATGGTAAATGGAAAAGTAACG
+
KED@D@DDCACDDADDD>DBB>655,550555)555053
@VGCEX:00075:00257
GTCCAAGCTTCTGGAGGGATGGTAAACGTACTT
+
88>)1+...)6@?;:::16;C<6:5,.......
@VGCEX:00076:00253
GTCCAAGCTTCTGGAGGGATGGTAATGTTGCACTAGGTCTAATCTATATATTCACCTCTGCACGAATTCCTAG
+
GFD@D>CCKAEDC@DEE>CBD?=<9>CC?BFDABCB=BBBB?BB@C;;<<E?EGD?EDCC;<;BB=B?E?EDE
@VGCEX:00076:00266
GTCCAAGCTTCTGGAGGGATGGTAACTTTTCTTCGCCCAACACCCTTTAATTCACCTCTGCACGAATTCCTAG
+
EEGAE?D<:06::4:::,6660650::::/::5:EEE?F@DDCC0::0:8>0:8;=CCEEEECHHBDAE;==>
@VGCEX:00076:00289
GTCCAAGCTTCTGGAGGGATGGTAACGGATCTTTTTGACTGCATTCAAATATTCACCTCTGCACGAATTCCTAG
+
BBD@EAG>>;=BB8=>I>???0::06606;:::::-:A::6::/)/0/)...).;C055:3::CBB=D=A:8=;
@VGCEX:00078:00272
GTCCAAGCTTCTGGAGGGATGGTAAGTTCCTTTTTTTGACCTAGGTGCATAATTCACCTCTGCACGAATTCCTAG
+
<<=9D=BBD9<<E@CDD>DDEAEE?=>6<:@@DDDD-CBB=A::6:3://<)/*-55155:D<<<DD?D?D?<;:
@VGCEX:00078:00277
GTCCAAGCTTCTGGAGGGATGGTAATCCTTAATT
+
C::06<B6:8<@@;AAB8:::06:25.).).).)
@VGCEX:00079:00271
GTCCAAGCTTCTGGAGGGATGGTAAGTCTTCCGGA
+
DDD@DAKGEAECC@CEK?EAA?A=+...0).).).
@VGCEX:00079:00283
GTCCAAGCTTCTGGAGGGATGGTAATACTGTTGAACCTGGTACAGGCTATTCACCTCTCG
+
BCB:D<==C@FEEADED6;0.)..)......)..).)6666666?9666606.8).....
@VGCEX:00080:00279
GTCCAAGCTTCTGGGAGATGGTAACT
+
DKC?CAEED@F/00*0...818=7..
@VGCEX:00080:00298
GTCCAAGCTTCTGGGAGGTGGTAAACTGGGTATT
+
EDD@D@EEE@DDDE>CB>BE?655,....)...8
@VGCEX:00081:00265
GTCCAAGCTTCTGGAGGGATGGTAAACACA
+
<<C<EAE>>9<ED0::B8:660...)....
@VGCEX:00084:00285
GTCCAAGCTTCTGAGGGATGATAATTAACC
+
KEDAE4:66065:EEF8:::66/).).).)
@VGCEX:00085:00263
GTCCAAGCTTCTGGAGAGATGGTAATAATACTGAGTTCAAAATCTATTCATTCACCTCTGCACGAATTCCTAG
+
FDDADACDD@DDC?BB=>>?K@EEADD@DDDCCDDD?DDDD;DEEDD@DDD?CAA=BDDDBB@DE@E>C>BBB
@VGCEX:00085:00273
GTCCAAGCTTCTGGAGGGATGGTAATTATTCAATAATCTTTGAATATTCACCTCTGCACGAATTCCTAG
+
KDD@DADDDAEEE@DDD>AAA7==+/)..).-)-82DCCC633-333-399-38B@>>@@@>C>D?EBB
@VGCEX:00086:00250
GTCCAAGCTTCTGGAGGGATGTATGTCTTT
+
B>@6C<==CADDD@AF>6=/1......505
@VGCEX:00086:00259
GTCCAAGCTTCTAGAGGGATGGTAAGCTGTACCTGGTCTATCAATTTCAATTCACCTCTGCACGAATTCCTAG
+
66@6>:AA?06<<5:EF=CCD?CB=88:::??::=8:?CC===AFM>CC?E?CCE@DDD<<<BDD>E>E?DEF
@VGCEX:00087:00258
GTCCAAGCTTCTGGAGGGATTGTAAAAA
+
DCC?EAEDD@DE82>=82..)......)
@VGCEX:00087:00275
GTCCAAGCTTCTGGAAGGGATGGTAATTTAATTTA
+
CDDADAHDD?@==*0).=28==A8@0..).).8).
@VGCEX:00088:00287
GTCCAAGCTTCTGGAGGGATGGTAAATAAAATTTGGACTGACTCTGTCGATTCACCTCTGCACGAATTCCTAG
+
6<D<E;BBB8<<<@DAA1===86CC;::::/55,5<ACDDDDCDDGDD<=<?CC??CBBB<<<DD@D?C<;<;
@VGCEX:00088:00289
GTCCAAGCTTCTGGAGGGATGGTAATATGAA
+
66:060666055:4:::1::.21/+/....)
@VGCEX:00088:00292
GTCCAAGCTTCTGGAGGGATGGTAATTCTTTA
+
>BE9CAE::06::4::616?@:;;0.)...).
@VGCEX:00089:00280
GTCCAAGCTTCTGGAGGGATGGTAAAATTTTCCGTTTATAATCGTTAAAATTCACCTCTGCACGAATTCCTAG
+
=BD@D>CCD?CBE;@??1:6606:::/5;;)50555,5.-)----)---(-15???DD>>>::AC4:8=AEDD
@VGCEX:00089:00284
GTCCAAGCTTCTGGAGGGATGGTAAACTAATCTTGTATCCAGTCAAACAATTCACCTCTGCACGAATTCCTAG
+
KEDADAEDEAECD?DDD;>?E@DDC?GFH;BBD@EDDDDADBBBDF?FE;=;=DD@DEDDCCCDEAF=B=DD<
@VGCEX:00089:00288
GTCCAAGCTTCTGGAGGGATGGTAAATGATTGTAA
+
CDD@F@E>><=BB8==E>::66:::,55.8)..-)
@VGCEX:00090:00257
GTCCAAGCTTCTGGAGGGATGGTAACTA
+
>???CABCB@CBC;=::1/..)..)...
@VGCEX:00091:00261
GTCCAAGCTTCTGGAGGGATGGTAAAAATGAATGTA
+
666069666065:4:::1:6606.///(...)...-
@VGCEX:00091:00283
GTCCAAGCTTCTGGAGGGATGGTAAATCAGCTA
+
DCC?C@EHGADDD@DDD?A>>6../).......
@VGCEX:00092:00253
GTCCAAGCTTCTGGAGGGATGGTAAGACTTGTTTTA
+
FGIAG?CCC@DDDADDD?B??6::45...)....(.
@VGCEX:00092:00276
GTCCAAGCTTCTGGAGGGATGGTAATTGCTTT
+
:660:066B06550::E8=.A+00)/)...82
@VGCEX:00093:00256
GTCCAAGCTTCTGGAGGGATGGTAATTTAATTCAGT
+
DFD?C<C<=8<<C?CED<BCA1<8)..).).2888-
@VGCEX:00093:00277
GTCCAAGCTTCTGGAGGGATGGTAACCGCACGTTGTATTGAGTACAATTGATTCACCTCTGCACGAATTCCTAG
+
A==8<@DDEADFG@CBC?CDD?DEAL@CCCFCD>C==<@D@:0...).).882;DCAEEEDDBBBE@E=B=BBC
@VGCEX:00093:00294
GTCCAAGTTTCTGGAGGGATGATAAGATGAGCTTTGCACTCAGTGCATTATTCACCTCTGCACGAATTCCTAG
+
DEEAD@DDD>DEI@IEF?EE>==G@===B?::::/::?:<<EDCCDBB7;;;BBB?DDEEEEDBB:C?E@CCB
@VGCEX:00094:00263
GTCCAAGCTTCTGGAGGGATGGTAATACTTGTAC
+
80/).).::0<=>9>FI?CCB@0.)0...)....
@VGCEX:00094:00264
CGTCCAAGCTTCTGGAGGGATGGTAAGATGCAATTATACCCGATCTATTAATTCACCTCTGCACGAATTCCTAG
+
0...28)..8255505:=)38B@CC?CB?99:3:4:::?C0:53:::506:@@DFF@EDDDCCC==8=?B>BCD
@VGCEX:00094:00276
GTCCAAGCTTCTGGAGGGATGGTAATTCTGTTTTTTACACTCGTACTAAATTCACCTCTGCACGAATTCCTAG
+
C::066>@D@DCC?CBB8@::0654:0:::::::5)5553333336:::1606::0:655:655@3:2:2::5
@VGCEX:00095:00265
GTCCAAGCTTCTGGAGGGATGGTAAATCCAGTAT
+
KED@EAEED>CCC?CDF?D??;...)..)....8
@VGCEX:00095:00280
GTCCAAGCTTCTGGAGGGATGGTAACGTTTGAACCTCGGATATATATTTATATTCACCTCTGCACGAATTCCTAG
+
66A6B066B06:D4:<E;>=F@DC6A111).8).)...).8;;5...8)--88)-3C@:3-------2=-88:C=
@VGCEX:00096:00262
GTCCAAGCTTCTGGAGGGATGGTAAATGAACTATCAAATTCCAT
+
HCC>B@EEG@EED?CDD>DDA?A882...)..88...).281..
@VGCEX:00096:00281
GTCCAAACTTCTGGAGGGATGAGATGAAG
+
??B0<<:<DADDD@E>82>/.......).
@VGCEX:00096:00290
GTCCAAGCTTCTGGAGGGATGGTAAAATTTTTACAATTCTGCGTTGGCTATTCACCTCTGCACGAATTCCTAG
+
EEEAF@EED@CCB?BBG?BCC@DEDD;DDDD7C==9=???>>:3-:=@@DE=BBD:<<BBDEDDD@E=B>BBB
@VGCEX:00096:00295
GTCCAAGCTTCTGGAGGGATGGTAAGTCGCTTTA
+
B>@=>9?6606550666,6;;::1*.......).
@VGCEX:00096:00296
GTCCAAGCTTCTGGAGGGATGGTAAACCACTGGTACAACAATTTCGCACATTTCACCTCTGCACGAATTCCTAG
+
6::0606;A6;=:4=BB=DDGAEDD>D8=:::06AAF3::0:C6;:::=3::)3:C<CA:;?=:DD?D?D@B<:
@VGCEX:00099:00255
GTCCAAGCTTCTGGAGGGATGGTAACTGCGACATGAACTTAGACCAAAAAATTCACCTCTGCACGAATTCCTAG
+
:666>9@BB<<5:;:::1:CCAIE@EEEEDD==:::5::4:@?C@EECCC*:3:CA3::::C>B<<7<?C?CD<
@VGCEX:00099:00267
CGTCCAAGCTTCTGGAGGGATGGTAATCTGATCCTGTACTGAGTGAAGTAATTCACCTCTGCACGAATTCCTAG
+
0...).)...)5550533)333-3:>33336::06666>;666:::3::A4:4::::C@@::::??4:4:;::6
@VGCEX:00050:00305
GTCCAAGCTTCTGGAGGGATGGTAAGCCCAACGAGCGTTAGTTCCCTGAATTCACCTCTGCACGAATTCCTAG
+
KDDAE@DFGAE==<>EE?EDD@DB<:::0:8?FC:<::3:?B<BD?DED?D@DDD@C=;;DC===@E@D@DEB
@VGCEX:00053:00312
GTCCAAGCTTCTGGAGGGATGGTAA
+
EEEAD?CCFAEC82...)...).0)
@VGCEX:00056:00323
GTCCAAGCTTCTGGAGGGATGGTAACTTACTGTTTTTTTGATCCAGTGCAAATTCACCTCTGCACGAATTCCTAG
+
>=>@D?CDD<=<D@BBC>BBE;??6::5:BBBCDDDCE-DCCCADE@?:::050533>:BBABBA<<7<@E?DDD
@VGCEX:00058:00302
GTCCAAGCTTCTGGAGGGATGTAATCCGAATT
+
:66060666065:@DDE8@::6.1.0+..).)
@VGCEX:00059:00306
GTCCAAGCTTTCTGGAGGGGATGGTAAATCGGA
+
...).)....)..636666)666<6::,6..).
@VGCEX:00059:00308
GTCCAAGCTTCTGGAGGGATGGTAAATCCCGAAAGTAAGGTATAGGTTATTCACCTCTGCACGAATTCCTAG
+
66B6@:>;?06::4:?B=BCCA6:5,5..)...)..-)-2--3::-3-66<?::3::55::555@C@=@<8;
@VGCEX:00062:00309
GTCCAAGCTTCTGGAGGGATGGTAAGTGAACCTGGTATAGACAATTGTCATTCACCTCTGCACGAATTCCTAG
+
EDEBD9AABADDD@BCC?BDD@DD@CCDD?D?DD@DEDDDD==;==BBDBB>B==9=DDBBCDDDBG@D@DDD
@VGCEX:00063:00308
GTCCAAGCTTCTGGGGAGTGGTAATTTAACGCCA
+
>CB=BABBB8<<@C@0B??<=01+0=+.)...).
@VGCEX:00066:00309
GTCCAAGCTTCTGGAGGGATGTAATCTGGTCTTTTACACTGAGTACATAATTTCACCTCTGCACGAATTTCCTAG
+
66?0:066;06::210.).....)..5505::::)66666<<?DD<<::4::0::C4::CCB:::C30/+0+0</
@VGCEX:00067:00300
GTCCAAGCTTCTGGAGGGATGGTAATTGCTACGTAC
+
C==069>;?8<<D@DDD>BB?:..).)...88....
@VGCEX:00068:00307
GTCCAAGCTTCTGGAGGGATGGTAAATTTCCGTAG
+
66606:@6:065506CD?@B?9655,55,50555.
@VGCEX:00068:00310
GTCCAAGCTTCTGGAGGGATGGTAATTTCTAGATG
+
=<6@D<:<<0<<C=CBL?DBB:??4/0)......-
@VGCEX:00069:00302
GTCCAAGCTTCTGGAGGGATGGTAAATCCATA
+
66:06066:06550:::16;;:6:5,..)...
@VGCEX:00069:00320
GTCCAAGCTTCTGGAGGGATGGTAATACGTGTTAC
+
DCFAF@FDH@CCB@FEG?A>>91.).8.....).-
@VGCEX:00072:00311
GTCCAAGCTTCTGGAGGGATGGTAAGCATTGTCTAAG
+
8..).18>A2;.:06??,666A65058..)...88).
@VGCEX:00073:00309
GTCCAAGCTTCTGGAGGGATGTAAAATTACC
+
66:AD>>==<==BAEFE?D66....(.)..)
@VGCEX:00073:00333
GTCCAAGCTTCTGGAGGGATAGTAAACTCTTTTTTTTACCTAGTACAAATTATTCACCTCTGCACGAATTTCCTAG
+
CBB?D>CBCAC::4:::,66;C:::1:B::::::::&6606;;BCC@B<B4::=@BB?BBDDCD<==@ED<A<B;;
@VGCEX:00074:00302
GTCCAAGCTTCTGGAGGGATGGTAAATACCATGT
+
HDD?C@CDD@DDD@DDD?DBB<...)...)....
@VGCEX:00074:00309
GTCCAAGCTTCTGGAGGGATGGTAATACTCTACTGATAC
+
...).2...=8.:4:::16?AACC2<5588.....88.-
@VGCEX:00074:00331
GTCCAAGCTTCTGGAGGGATGGTAAACAAAAAACTCGGTATATTATTTTTCATTCACCTCTGCACGAATTCCTAG
+
DDD@DAFFG<DDD@=<:1:BB:?@@6::::::)6@AA?CDEED8:=GGG5BBCADEDADDCCCCCLLBHBF>BBB
@VGCEX:00075:00306
GTCCAAGCTTCTGGAGGGATGGTAAATGACTTGGT
+
>6:>E5:6;065:4:6;6:66>6::0555..).).
@VGCEX:00076:00308
GTCCAAGCTTCTGGAGGGATGGTAAAAATCCGTTGTA
+
D>=8<?DBB?CCC?DEE?DCAA:::::-582..)...
@VGCEX:00077:00328
GTCCAAGCTTCTGGAGGGATGGTAAGATATACTAAGTTTAATAATTCATAATTCACCTTCTGCACGAA
+
><<>B@DEEAEEFACBB>BDD@DD;=:::>::3<ACCC<CAEF?E?;99>29290/)/)-5-33333-
@VGCEX:00078:00304
GTCCAAGCTTCTGGAGGGATGGGTAATTTATACT
+
FDD=B0:6606:B<@FF8::::,650:5,.//..
@VGCEX:00079:00309
GTCCAAGCTTCTGGAGGGATGGTAATACGTGTA
+
GCC?CADBD?CEFADDD?B?<9//+........
@VGCEX:00079:00314
GTCCAAGCTTCTGGAGGGATGGTAATACCTTAGTA
+
HCC?B@DDCAEED@DDD?DDD@:.)011).)....
@VGCEX:00079:00323
GTCCAAGCTTCTGGAGGGATGGTAACAGTAATATC
+
:::060666065?;:::1::66;;01....)....
@VGCEX:00079:00326
GTCCAAGCTTCTGGAGGGATGGTAAGGAGATAAGTGATCTGAGTATAAGAATTCACCTCTGCACGAATTCCTAG
+
>@@06066606;@;:::1:6:@DF>C4::533-3335?BB<=?DCCG@9958-33@29883933@@1?<?9899
@VGCEX:00081:00332
GTCCAAGCTTCTGGAGGGATGGTAATAGTACTCAGTACAAGAAAAGCGACATTCACCTCTGCACGAATTCCTACG
+
@6:8<AB6:065:4::;8??B=B<6/....888>6::::45:55)555553606656;CCA=:6660606;@:66
@VGCEX:00083:00316
GTCCAAGCTTCTGGAGGGATGGTAAAATTGCGTTTTTATACCTAGTATAATTCACCTCTGCACTGAATTCCTAG
+
D>>8<AE<<<=CC@EDG?CBC@BBBB8?:@?:::::-:B::2::::BED?D?>99299><<<0--5152:98?A
@VGCEX:00083:00328
GTCCAAGCTTCTGGGGGATGGTAATTCTGGACCAATGCACTTTTCGAATTCACCTCTGCACGAATTCCTAG
+
ICC>B9:666?:::::)::606?050:::4::4:4:??BA@BB8B@C>E5:::5::@::::6D06060666
@VGCEX:00083:00340
GTCCAAGCTTCTGGAGGGATGGTAAACTTACAAGCTGAACTCGGTTCTATATTCACCTTCTGCACGAATTCCTAG
+
@>@0606A?=BED@DEG?E==?=EC0.0+...)....605555059:33--8)-..).).--53338-3@D@///
@VGCEX:00085:00302
GTCCAAGCTTCTGGAGGGATGGTAATCAGACT
+
6660:466606552:::,66?661+.=0...-
@VGCEX:00085:00331
GTCCAAGCTTCTGGAGGGATGGTAAATGAACCGTGTACTCTGTCTAACAATTCACCTCTGCACGAATTCCTAG
+
ICC?B@DDE@CCCADDD=BBEAHCC?C=C@C@DDDDDDEEDBBCDD>BB=B=BDE@DBBBBBBDD?E@E<BCD
@VGCEX:00088:00346
GTCCAAGCTTCTGGAGGGATGGTAATACCGTTCG
+
>6:06066:06550<EE>DBB=00+...)..1..
@VGCEX:00089:00308
GTCCAAGCTTCTGGAGGAGTGATGAATAGTT
+
66:5:06>>6;==4:EA0.......)....)
@VGCEX:00089:00312
GTCCAAGCTTCTGGAGGGATGGTAATCTTGACTAAGTACAAACATTATTGATTCACCTCTGCACGAATTCCTACGT
+
>=EAD?EBC>BEEAEEE=AAA=AA*..8)555:595588CC:---)--2-55;==<ADBCD>=:6B:@:@3..0/.
@VGCEX:00089:00315
GTCCCAAGCTTCTGGAGGGATGGTAAGTCTACACTCAGTCCAAATACTAAATTCACCTCTGCACGAATTCCTAG
+
6666,69666065:4:::166606/+/../...==8A<<<;?>8;:8CDC):2:::4:6B>::=CG=A>A6<>/
@VGCEX:00089:00324
GTCCAAGCTTCTGAGGGATGGTAATGTCGTACTCGA
+
DCC?CAFAA=A/..==;====886.......--33.
@VGCEX:00090:00319
GGCCAGTTTGAGAGGTGTAAAGCTTT
+
668)....).....)....8)...28
@VGCEX:00090:00332
GTCCAAGCTTCTGGAGGGATGGTAAATGACTAGTATACTAT
+
66606<>6:065@<BBB8:::8<DG?FDF=.....------
@VGCEX:00090:00335
GTCCAAGCTTCTGGGAGGTGGTAATTCTATTCGATG
+
666066>660655:06D>CDA<<0.)....).-...
@VGCEX:00091:00332
GTCCAAAGCTTTCTGGAGGGATGGTAATATTACCGA
+
...)..)....)6550666,6CC06:05..)..).-
@VGCEX:00092:00315
GTCCAAGCTTCTGGAGGGATGGTAACAATTTA
+
@=:06066:06@C<CDE>=<81./*..).8).
@VGCEX:00092:00320
GTCCAAGCTTCTGGAGGGATGGTAATCCAGTATTCAACTGAGTTACTACTATTCACCTCTGCACGAATTCCTAG
+
C@A0606;?6ABD@EDE=:::5::25505555A-35655533-)......--)---)--33<?EEE@E=B<9::
@VGCEX:00092:00329
GTCCAAGCTTCTGGAGGGATGGTAATACTGTATTAT
+
DDD@D@DDF@DCGADDD=AAA?;;).......505.
@VGCEX:00093:00333
GTCCAAGCTTCTGGAGGGATGGTAACCAGTATTTGACT
+
ECC@DAHCD>BCE@EGG?DCD;@@4:06...88)....
@VGCEX:00093:00345
GTCCAAGCTTCTGGAGGGATGGTAATCCTGTCACTGA
+
>BA6>9?66065=9CDE>=>A900)..).55......
@VGCEX:00093:00346
GTCCAAGCTTCTGGAGGGATGGTAAGCTTTCCTAAACCCCGTACAAGATATTCACCTCTGCACGAATTCCTAG
+
666AE56==9<CC?DDF<>=C;::3:?BD=D@DCC16::/::???:::::::BCB=CEEEDDEDE<=;=@<:<
@VGCEX:00094:00307
GTCCAAGCTTCTGAGGGATGGTAATCACATTTGA
+
BBD>C@DEGAD>==DD=BCEAD=).....--)-.
@VGCEX:00094:00328
GTCCAAGCTTCTGGAGGGATGGTAAGCTTCTACCGTAATACTGAGTTTAAATTCACCTCTGCACGAATTCCTAAG
+
F::06<B::06::3:BC8BDB:??25566>>88)...)...555::C,55,3635503333333339:-3-33-3
@VGCEX:00094:00330
GTCCAAGCTTCTGGAGGGATGGTAACGTCAAATATATCTAGTATATTAATTCACCTCTGCACGAATTCCTAG
+
ICC?B?DDE?DCK@EDD;>>C>DD>DA@:::1::::::::::::::2<@E8>=D>DEDD;====8:@E@DCD
@VGCEX:00095:00300
GTCCAAGCTTCTGGAGGGATGGTAAGACTTGGTTCAAAAATTCTGGACGATTCACCTCTGCACGAATTCCTAAG
+
:::06:>;?:D==8:?F1:::06B::<<D@D@D@CDAAA-:4:BB5::::::?@?3:6;5:6:==;=6=6/0).
@VGCEX:00095:00312
GTCCAAGCTTCTGGAGGGATGGTAAACTTTTATTTTTTTTTAGACTGTATCATTATTCA
+
...).)...)..821::,66;6;@D;<<EC)66???????$>666665555..).-)-.
@VGCEX:00095:00319
GTCCAAGCTTCTGGAGGGATGGTAACTTAGTTACGC
+
66:066;66055:::::1=>:>CC2:.)...)....
@VGCEX:00095:00332
GTCCAAGCTTCTGGAGGGATGGTAACCGTTATGT
+
A>@0:06BB>BEEADDD;DEB@./+1)..)....
@VGCEX:00096:00330
GTCCAAGCTTCTGGAGGGATGGTAAAAGTTTTTTATACCGTCTAACAGATATTCACCTCTGCACGAATTCCTAG
+
...).1810)...):::1:?B:::::)5CCDGC0DDDE?CBB::4:BBBBCB;<>>?CDDFCECFD<>:=ACDC
@VGCEX:00097:00303
GTCCAAGCTTTGAGGGATGGTAAGTTGATTTTTATAC
+
F>=<=?CAEC,665D;CDE=>>)..)......(5333
@VGCEX:00097:00342
GTCCAAGCTTCTGGAGGGATGGTAATCATGATTATATACTGACTACAATATTCACCTCTGCACGAATTCCTAG
+
66:069?6:065B3:=F?CCDAED@G=>>DDD7<<<<CAD=>>=<:@;:::4:EE@GEDEDDB>>9>@E@EF>
@VGCEX:00098:00302
GTCCAAGCTTCTGGAGGGATGATTCACCTCTGCACGAATTCCTAG
+
:6:0:066:06553:::1:666:6::5@FB:=<<6@@@G@KADDB
@VGCEX:00098:00324
GTCCAAGCTTCTGGAGGGATGTAACAATACT
+
BBB6>6>6:06::41A<6<01.82.1+....
@VGCEX:00099:00300
GTCCAAGCTTCTGGAGGGATGGTAAGTC
+
C6:06>>6:06::0:A?66..2./)...
@VGCEX:00099:00309
GTCCAAGCTTCTGGAGGGATGGTAACCACTAGTAT
+
EDD@FAEDD@DDD?DEE=CFEA==)1)........
@VGCEX:00099:00310
GTCCAAGCTTCTGGAGGGATGGTAAATTCTACTCAGATATCAG
+
A6:06066:06=@;:<<1=BB=BBG,:2:555...........
@VGCEX:00099:00323
GTCCAAGCTTCTGGAGGGATGGTAATCCTACAATTTTTAACTTCGATACATTTCACCTCTGCACGAATTCCTAG
+
66606A666065@<@AB9=66A6:9=<;@@::4/<<<)0+00)-----3333)3>@2998393333.3-31888
@VGCEX:00099:00335
GTCCAAGCTTCTGGAGGGATGGTAATTACCTGTTATAATTTTAAAGATTCACTT
+
FDDAF@DDD<<:CA:::,.8818=).).8).5C9=5=05CC)::)--8)----)
@VGCEX:00058:00360
GTCCAAGCTTCTGGAGGATGGTAATTATACTTGGACCATAAACTGCTAATTCACCTCTGCACGAATTCCTAG
+
>=D?C8<<C=BBD@BB>BBB<::0:05555:4:9@B8>>DD=ECC===?C8=>D?CBB<<<B?B@D?D?<>=
@VGCEX:00063:00375
GTCCAAGCTTCTGGAGGATGGTAAATTTGTACCCAATATAGTGAGTTCATTCACCTCTGCACGAATTCCTAG
+
:<==BABBC@==>@DD>BBB=?@B8??8??::5,5<:8<EEDDBBD?CCC>BBB>DBDDCBBCC=B@D7<<<
@VGCEX:00066:00356
GTCCAAGCTTCTGGAGGGATGGTAAGTGTACCCCAGTATAACAAGTCACCATTCACCTCTGCACGAATTCCTAG
+
<<F:A@==<9<EC><=<1:?B:@?:::533:33)33333-)--)-.---)-.)388:@>99;99/<*.(-(---
@VGCEX:00072:00355
GTCCAAGCTTCTGGAGGGATGGTAATAACTTTAC
+
FEE?C>BCD9=?D@DEG?==86..)..)...)..
@VGCEX:00072:00367
GTCCAAGCTTCTGGAGGGATGGTAACTAAGTTGCAC
+
6>@6C>BDK?DCE@=>>;<;D@650...)..)..88
@VGCEX:00075:00395
GTCCAAGCTTCTGGAGGGATGGTAAAGATAGACTGAGTTTAAAGTCCATATTCACCTCTGCACGAATTCCTAG
+
C::069>6:065B=DMG=BBE@EDF?>==CDDCA>::::/:A6A::3:::B3:<E8<<<C==<DEAE?E?BB@
@VGCEX:00075:00396
GTCCAAGCTTCTGGAGGGATGTAGGAGAACTC
+
@6:06066:065@;@?B8?::::.)...).--
@VGCEX:00079:00383
GTCCAAGCTTCTGGAGGGATGGTAAAAAATCC
+
..8182>/.).5:4:BB1..81./0000(..)
@VGCEX:00083:00355
GTCCAAGCTTCTGGAGGGATGTAAATTCT
+
66D0:366:065??BBB11.;...).)..
@VGCEX:00084:00361
GTCCAAGCTTCTGGAGGGATGGTAAATGAACTGAGTTCACACCTACCAGATTCACCTCTGCACGAATTCCTAG
+
BFF9C?@6:065:>@??<B==9=CC65::05;...8)-----):33AC88;=B::3<;;9?@B9920*09<<<
@VGCEX:00085:00358
GCCCAAGCTTCTGGAGGGATGGTAATTCCTG
+
666,60666066C@CBB=88;2/1+.).)..
@VGCEX:00089:00350
GTCCAAGCTTCTGGAGGGATGTAACAGTATTATT
+
:::06066:065506FD,<>:6C>/.....).82
@VGCEX:00091:00351
GTCCAAGCTTCTGGAGGGATGGTAAATGTGTCTTATAT
+
...).)..0).889@BF>CBCAHA=610..---1--3-
@VGCEX:00091:00367
GTCCAAGCTTCTGGAGGGATGGTAATCTATCCGTA
+
FED@D@FEI>BCDADFE?DDD@DC2.0/...).--
@VGCEX:00092:00354
GTCCAAGCTTCTGGAGGGATGGTAAAAATAAAAGTGGACTTGAAGTAAAATTCACCTCTGCACGAATTCCTAG
+
CCCAIAEDD@DFDADDG?DDDADDDDD7DDEE;CCC>CCE=BB@CCDDD:D@DEEABBCD<<<FD@FAGAFEE
@VGCEX:00092:00365
GTCCAAGCTTCTGGAGGGATGGTAAAAACGGTATTTTGGACCACGTCTATATTCACCTCTGCACGAATTCCTAG
+
DCC@BAECC9<<B@DEE?EEDA:../0(10)..888(.)66066?D;6<5??::>>AIIEFEBCDD@D@E>BCD
@VGCEX:00093:00364
GTCCAAGCTTCTGGAGGGATGGTAATTGCACTGGATAAAAAATGGCTATATTCACCTCTGCACGAATTCCTAG
+
C::0606?B6;?@4::B<BCDAED@D;=>CC?C;A::::::):<6<0--5523<<4::C?B===BAC4:4:::
@VGCEX:00094:00376
GTCCAAGCTTCTGGAGGGATGGTAAAGCTCATTATATTCAGTTCATTCATTCACCTCTGCACGAATTCCTAG
+
DDDAF@CBB?DCE@EEE?DCB>?CC055...1+..65055::05550553-3::>D;;;ECCCD?D=B=<=<
@VGCEX:00094:00377
GTCCAAGCTTCTGGAGGGTGGTAATACAGCAGT
+
D::066>6=<=ECA<<:1.81;<)...8.....
@VGCEX:00094:00392
GTCCAAGCTTCTGGAGGGATGGTAAAAATCCGAGTACAAGTTTCTCTTCATTCACCTCTGCACGAATTCCTAG
+
=::060<<D@DDE@DDD;==DADDDDD7DE?CCCDFEE?BBB<B>>>8;;;;B@E>D<<<C@=99292929;;
@VGCEX:00094:00395
GTCCAAGCTTTCGGAGGGATGGTAAAATTTTCTCTTGCCGGTTTTTTCCTATTCACCTCTGCACGAATTCCTAG
+
66606066:6,6605:C>C::4::::/6DD5===DA::9=?CEEFD1D?C<<3:@B2<=DBC==00+.).2..6
@VGCEX:00095:00379
GTCCAAGCTTCTGGAGGGGTGGTAACCTTCCGTTGTACTGTGTCCAATTATTCACCTCTGCACGAATTCCTAG
+
F:60606660:5:<BFEE;DD@FC@D@E?D?DD?C====EEEDD@D@D9===BBB?CCCCCCFDC@C@D?==<
@VGCEX:00095:00384
GTCCAAGCTTCTGGAGGGATGGTAAATTAACTCGTTAC
+
C::06ACEE?BCC?CEE?AAA?===).*.28;...)..
@VGCEX:00096:00360
GTCCAAGCTTCTGGAGGGATGGTAAATATCG
+
B=:06>666065::A??8::071/.).....
@VGCEX:00096:00371
GTCCAAGCTTCTGGAGGGATGGTAAATTCGCTCTATACCCAGTACAGATATTCACCTCTGCACGAATTCCTAG
+
...).28./)..506?A=DEEADCC8?8?:5:55:3:33)3333666?::<>:::4::::::5:C>C0<6::5
@VGCEX:00096:00390
GTCCAAGCTTCTGGGAGGTGGTAATCTATTAG
+
6660606660666:1::36606?06.//.)..
@VGCEX:00096:00391
GTCCAAGCTTCTGGAGGGATGGTAAACTTACACCGAATATACTTTATTATTCACCTCTGCACGAATTCCTAG
+
:6606666606550:6;,66CA:::06606>BB6;;61....::0660664::66666>666.818).)...
@VGCEX:00096:00392
GTCCAAGCTTCTGGAGGGATGGTAAACTTATAGTGTACTTGGTAAGTACATTCACCTCTGCACGAATTCC
+
...).)...)...):::16;EADDD8//+11.8...8/0+.)-.)..--3=:CCC-3399:3--5)-)-2
@VGCEX:00097:00393
GTCCAAGCTTCTGGAGGGATGGTAACTTACACCCAGTACAATTCATGTCATTCACCTCTGCACGAATTCCTAG
+
:6606:>6:06=@;:::1:<<@EMAKE;:::::11//.8818;...-000:>C::2:::?:::::5:5:5::.
@VGCEX:00099:00373
GTCCAAGCTTCTGGAGGGATGGTAACTTAACACGGT
+
E=:8<8<?B9=::4:::1:6:0650..18)..88).
@VGCEX:00054:00428
GTCCAAGCTTCTGGAGGGATGGTAATTCGTATACTAAG
+
:6:=B@:<=<==B?DDD>DEF@D;).).....---:93
@VGCEX:00056:00410
GTCCAAGCTTCTGGAGGGATGATAAGCCTATATCCAGTACAATATTCCTATTCACCTCTGCACGAATTCCTAG
+
:66:C::<<9<<D?CCE?CCEEFEA::4:::???:?:::::4::<?D@EEE=BBC=B>>@B=<?F@E@E@EBB
@VGCEX:00059:00426
CGTCCAAGCTTCTGGAGGGATGGTAACAGAATTATTGTATCGGATATAAGATTCACCTCTGCACGAATTCCTAG
+
01..).)..;;DDDAFFF<<::9@?8:33:9:-33-3>>>992989992938-8CD=BBEE;;;AA;A=>>BDB
@VGCEX:00064:00431
GTCCAAGCTTCTGGAGGGATGGTAATTTAGACTAAGTCTCGTGTTGTTGATTCACCTCTGCACGAATTCCTAT
+
CEH?D@DDE>CBD<:::1::A;::05=6;BFDCD@ECCCCCDEDACC>BDE@EEE@EEE==??EE@F@C?CBC
@VGCEX:00067:00424
GTCCAAGCTTCTGGAGGGATGGTAACCGATTTTTG
+
:6:06<BFE<==C;::=1:AC>B=)0+......(.
@VGCEX:00069:00402
GTCCAAGCTTCTGGAGGGATGGTAACTTTTTAGATCCTGATTCACGTTCCAGTACTCCT
+
:6:06@C6:06;;:BDF?ELKA>=066666)6@B66066BB6BB@@=6<+0....-8)-
@VGCEX:00069:00410
GTCCAAGCTTCTGGAGGGATGGTAAGCTGACAAACTTCTACTGAGTCTAATTCACCTCTGCACGAATTCCTAG
+
ICC@D>BBD?DCEA:::1:::0::2:?BCDDDF?BC>BBDBBB>==@@@;B=ADE;:==B?BBDD@DAF?>>>
@VGCEX:00073:00432
GTCCAAGCTTCTGGAGGGATGGTAAATCCTCTTTATACTTGGTGCATGTATTCACCTCTGCACGAATTCCTAG
+
B?A?D?CCE86:?::::8=EFABBC=BC>BEFM<==DEF@E@EFCD<<<BC=CBB=BEEBBBCCD?E@G><;;
@VGCEX:00074:00427
GTCCAAGCTTCTGGAGGGATGGTAATTTTGAACTGAGTTGAAAGTACTGATTCACCTCTGCACGAATTCCTAG
+
EDEAE>A=>2=..)...).AFAED9<5<)<C?DDCDDD@CCC>;;<DDCDE?DDD?DDDDEBBBE@E@E:@=E
@VGCEX:00076:00401
GTCCAAGCTTCTGGAGGGATGGTAATTCCC
+
=<=8=@DEE>CCA?===-..8288).)..)
@VGCEX:00077:00421
CGTCCAAGCTTCTGGAGGGATGGTAAATTTTTTTGGCCGAGCGCGTCTCATTCACCTCTGCACGAATCCCTAG
+
::::5:5:??<BCC@EFF?CBB@BBC/::::::)3-3-3A:@388B:;;DE>EDD>BBG<<<DCD?EGE>BB;
@VGCEX:00079:00447
GTCCAAGCTTCTGGAGGGATGTAACTTGTAGACT
+
:6:060666065=0><E?F=>6C:.1+.......
@VGCEX:00082:00426
GTCCAAGCTTCTGGAGGGATGGTAATTGAG
+
:6:6@6:<<@==?AAA>+1/1)..).)...
@VGCEX:00090:00407
GTCCAAAGCTTCTGGAGGGTGGTAAGTAGCTACTTGT
+
A@@0::,6666;BC;:::1:19<<90........)33
@VGCEX:00092:00416
GTCCAAGCTTCTGGAGGGATGGTAAGACCAGGTTCAATTATGTAACTGCATTCACCTCTGCACGAATTCCTACG
+
666069?6:065:4:A?8:01*0=+0..)..)0)--)-)33::9-::::EE::=::AA:::01<<+1*/*00..
@VGCEX:00094:00400
GTCCAAGCTTCTGGAGGGATGGTAACTTATAC
+
:::060666066506;;6;B?A60)..)....
@VGCEX:00094:00412
GTCCAAGCTTCTGGAGGGAATGGTAAACCAATGCTGTACCAGGTATACTAATTCACCTCTGCACGAATTCCTAG
+
>6:066>6:06??8:<<9>AEEADBC<A<B5:===DABC;::3:?:::?C7<9>DD@ECBBGBBBD@E?D?CD<
@VGCEX:00095:00421
GTCCAAGCTTCTGGAGGGATGGTAATACGGTATAAAGGTTTAAAC
+
ECD?C@DCC>CBC?DDD>DDD@DEA<<=B8<5A88)-)-8188)-
@VGCEX:00095:00431
GTCCAAGCTTTCTGGAGGGATGGTAAACTTACTGTATTGTAATTC
+
6660606666,6556::6166606::,660666....)...).).
@VGCEX:00095:00439
GTCCAAGCTTCTGGAGGGATGGTAATTATACCGAGTACGTAGTTGTCGTATTCACCTCTGCACGAATTCCTAG
+
66@0606;?0<<A@<<=8=DA=A@?;-.0==AAADDEC<<<;;<;;<FDDD>BBB=BBEE<<;BE?E?B??C<
@VGCEX:00096:00411
GTCCAAGCTTTCTGGAGGGATGGTAAGAT
+
66606066:6,6;B;:::166.)..)...
@VGCEX:00097:00408
GTCCAAGCTTCTGGAGGGATGGTAAATCTGACGTTTG
+
>::066>66065;::::16BB9CEC,5....8...)-
@VGCEX:00098:00448
GTCCAAGCTTCTAGAGGGATGGTAAATTTACTTAGTACCAATGTTGCAAT
+
D::0606??6;:5:555,5BB<:;:.:C6<00)/----)-)::F566.28
@VGCEX:00099:00403
GGTCCAAGCTCTGAGGGATGGTAACCGATCA
+
.)..).).....5:?C8@::06.).).....
@VGCEX:00099:00448
GTCCAAGCTTCTGGAGGGATGGTAACGTATATTAT
+
66606066:06554:CD;BCD>==+0......)..
@VGCEX:00051:00472
GTCCAAGCTTCTGGAGGGATGGTAAATTCGTGTTCACCGAGTATAAAATATTCACCTCTGCACGAATTCCTAG
+
><=AE@FDD=CBEABBB=BBC<@@C,<9<CCCF@EDD@DEE===DDD;=>=@DDE;=>DCCCCEDAE@E@DDB
@VGCEX:00056:00471
CGTCCAAGCTTCTGGAGGGATGGTAAGCCTATTAATATACCGAGTAAATTATTCACGTCTGCACGAATTCCTAG
+
::::6@:?::2::C>EDD/:::3::8>?=CDD?D@<:<B@<CDBB@C.929929>>>ABFBBBDBB=B>D>BBB
@VGCEX:00063:00493
GTCCAAGCTTCTGGAGGGATGGTAAACAATACTTGCACTAAGTTCACCGATTCACCTCTGCACGAATTCCTAG
+
D==;=@DEE;==EAEEF?CEEAEDC,::0:6>;6?BDDDD@EE@CBB?DBBACEE?DBBBEEEEE?C?D@BB=
@VGCEX:00065:00450
GTCCAAGCTTCTGGAGGGATGGTAAACGTTGGATTA
+
66D6@3<<B=BDDAFFF<EEF@:0.)...).)..).
@VGCEX:00070:00495
GTCCAAGCTTCTGGAGGGATGGTAATTTTGCACCGGATTCAAGACGACTATTCACCTCTGCACGAATTCCTAG
+
ECK?B@DDE@DDD@DDE>CCCADD@DDD;DDED@C@CC@DD@EDCCBBBED=BBD?DCCCDDDDD=B=B@EED
@VGCEX:00074:00483
GTCCAAGCTTCTGGAGGGATGGTAAATACATTATAGTACT
+
>??AFAIEF?DC@A:::,:;;66::,5555.)..------
@VGCEX:00079:00488
GTCCAAGCTTCTGGAGGGATGGTAACTACTTTAGT
+
66:0606BB<==<0=DA<BBB<::3.88...)...
@VGCEX:00080:00465
GTCCAAGCTTCTGGAGGATGTAAGAC
+
>=EAE?DCB?@==610+.....)...
@VGCEX:00080:00490
GTCCAAGCTTCTGGAGGGATGGTAACCTAAATTTTTGAACTCGCTCCAAATTCACCTCTGCACGAATTCCTAG
+
A>@6B8==G@DED@DEE?DDE@ED8:4:::1::::-6:3:@DDDFE>BB=B?CCD=BBDDDE==<?D<B=CCC
@VGCEX:00082:00458
GTCCAAGCTTCTGGAGGGATGGTAAGCTTCACTACTTATACCAAGACTAATTATTCATCCTCTGCACGAATTCCTACG
+
=<H>E:==D?DDD@DDD?DDE<??4556066666..)....).)..555<@0..2----288=:3::6505:@05555
@VGCEX:00085:00495
GTCCAAGTTTCTGGAGGGATGGTAACTTTCGTACATTCAATGATTGCTTCTCCACCTCGAATT
+
=B@6>9666,6CCAEEE?A>A711*...)6......18818.660668)...)..).555050
@VGCEX:00086:00474
GTCCAAGCTTCTGAGGGATGGTAAAGTTTACTGAGTTCAATCTTTTATATTCACCTCTGCACGAATTCCTAG
+
DCC:<86BC=CCDEEE?DDD?C@@8:::05?ADCCC@CD;A:3::-:::@3;<I@EECCCDABB>C>D=BBC
@VGCEX:00090:00451
GTCCAAGCTTCTGGAGGGATGGTAATTGCCTTAGATTAAGTATAAATATATCACCTCTGCACGAATTCCTAG
+
<66>C56<<86@?;:::1:?A:@@4:4556;6<>=MAD@EDB>>>6::9>>@?G?C=<<EEEDD>D>D>EED
@VGCEX:00090:00459
GTCCAAGCTTCTGGAGGGATGAGATGGGTAAAAAACCTTTTACTTAGTCCATTCACCTCTGCACGATCTAG
+
66:06066686?C@CCC=B:::?:::5,5.....(.)...(..-)-88810843:C999398:::::5555
@VGCEX:00095:00453
GTCCAAGCTTCTGGAGGGATGGTAAATCCACAAGTT
+
66:066>>A9@:<8=ED8CAA:::6,55<...).--
@VGCEX:00095:00458
GTCCAAGCTTCTGGAGGGATGGTAATCTATACCGT
+
6660606660655;BAC>AAA6==+.......)-8
@VGCEX:00095:00459
GTCCAAGCTTCTGGAGGGATGGTAACTTCTCTTATACTAG
+
/..).)..0)..89ACM>DDD>C??>>+....2..6....
@VGCEX:00095:00464
GTCCAAGCTTCTGGAGGGGATGGTAATTTGAA
+
>>@9A466B06:::::::/0>>90/+.8)..)
@VGCEX:00095:00477
GTCCAAGCTTCTGGAGGGATGGTAAGTCAGT
+
CBB?EAFEE<==C06:=1:;<71/)/.....
@VGCEX:00095:00491
GTCCAAGCTTCTGGAGGGATGGTAATCGAATTCGT
+
6::066>6:0<DD@DDD>AA<9==+....282---
@VGCEX:00096:00494
GTCCAAGCTTCTGGAGGGATGATAATTTCG
+
D==066>6:06?@:000+.....818=-..
@VGCEX:00096:00495
CGTCCAAGCTTCTGGAGGGATGGTAATGCATTTCCTATATTAAATCCAGAATTCACCTCTGCACGAATTCCTAG
+
D===;@:?::4:B?;EEF<><E@EE@ECCCDD?E@EGDDD@DG>CD@DDEAE?ECDADDDEDDDDD=>=>AEDD
@VGCEX:00097:00459
GTCCAAGCTTCTGGAGGGATGGTAAATACAGCAAT
+
666069?::8<<D@GGF?AA;9/0/)......8)-
@VGCEX:00097:00460
GTCCAAGCTTCTGGAGGGATGGTAATCGGATTTTTTGACTCGATACACAATTCACCTCTGCACGAATTCCTAG
+
>=>?D@CBC@DDGACCC=CEE@DD@DDD@DDDDDD1CCCCCCFEFFEDD>B8>?@3::BBCCCCE@D9=8<<<
@VGCEX:00097:00479
GTCCAAGCTTCTGGAGGGATGGTAAATCCTCGATAATA
+
>6:0<=>CDADDD=CCG?DEFAC?B65.)......).-
@VGCEX:00097:00488
GTCCAAGCTTCTGGAGGGATGGTAACAAAATTCAGCGATTATCATATTGCATTCACCTCTGCACGAATTCCTAG
+
>=<AF@===8<<?9<:A=???:::4:CDD4B;@::::::<BBDD===AD<<=9=<C?CDDCBBCDD@D>C?CBC
@VGCEX:00098:00450
GTCCAAGCTTCTGGAGGGATGGTAAATAAA
+
6666>::66065=4::61.8871//+....
@VGCEX:00099:00463
GTCCAAGCTTCTGGAAGGGATGGTAAATCCGCTATGTAACCTAGTCAAAAAATTTCACCTCTGCACGAATTCCTAG
+
6666@6:66065?4:4:A8???@:::05505555880/)-).--ADDECCC*::/99C?C833999992;?=2@0-
@VGCEX:00099:00487
GTCCAAGCTTCTGGAGGGATGGTAACCTTTATCTGGACCGGGTAGACAAATTCACCTCTGCACGAATTCCTAG
+
66:0606@B@DCC4::=8=EGAGEAG?CC?CDBBC?CCADD@DAA<<<>*/*00=60/.<<CCCEAG?C?CCC
@VGCEX:00050:00500
GTCCAAGCTTCTGAGGATGGTAATTTGCACCCCGGGTATACTCTCTCTGCATTCACCTCTGCACGAATTCCTAG
+
D6:0606?FAFC=>=>A;?;?@2::,555555/::,55333333339399>B@>>=@BB:::@B::5=>D>CEE
@VGCEX:00053:00538
GTCCAAGCTTCTGGAGGGATGGTAATAGAATTTGACTGTAATCGCTAATTCACCTCTGCACGAACTTCAG
+
IEE>C>BBD@DDD@BB?1:6B:::4555C0::0/0.....).55565050555:=:55<<5CC>::-353
@VGCEX:00058:00540
GTCCAAGCTTCTGGAGGGATGGTAAGACTATCGTT
+
666060666065:2::6,666065455555...-)
@VGCEX:00060:00522
GTCCAAGCTTCTGGAGGGATGGTAAGGTAACTTCTACTCAATATAAATTATTCACCTCTGCACGAATTCCTAG
+
66:066>6:9<BC<@??1:6:06@:?:?>05:45>5::::3:0000+-)--)--329BDC?AB;;29>D4<<C
@VGCEX:00064:00517
GTCCAAGCTTCTGGAGGGATGGTAATTGCAGTATAAAAATGCCGCGTGCATTCACCTCTGCACGAATCCTAG
+
B@@@D@CCC<BBC@DDF>DDD@DE@F?CCEEDCCCDDD5DEE@DDBBBDDD?DDD?DEDDCADDD?DD>BCC
@VGCEX:00065:00527
GTCCAAGCTTCTGGAGGGATGGTAACAAGTACTT
+
DCE@E?DDE96:C3:::,6?D@./*..).....)
@VGCEX:00067:00500
GTCCAAGCTTCTGAGGGATGGTAAGCTGGTATAACT
+
D<=<=AEDHAD=>=EE?DDFA:1)....)...8).6
@VGCEX:00072:00527
GTCCAAGCTTCTAGAGGGATGGTAAATCAATAGTTGACTTGGTCTAAGTATTCACCTCTGCACGAATTCCTAG
+
>?>@D@FDF@EE=>=DE>D<505::/<CB?DE<=<<DBB@E@DCCC?DEEE@DDD?C<<<C=<<E?B=C=BCB
@VGCEX:00072:00533
GTCCAAGCTTCTGGAGGGATGGTAACGCTAGGATTA
+
...).28..)...)66C,6=D@CC6......)..).
@VGCEX:00074:00527
GTCCAAGCTTCTGGAGGGATGGTAACCGTATAA
+
:6606666<AEDD@FEE<11A90.)/18....)
@VGCEX:00075:00517
GTCCAAGCTTCTGGAGGGATGGTAAGAAGATTATTACGCGTCTTACATTCACCTCTGCACGAATTCCTAG
+
DDD?B>BDD?DDD@BCD?BCC>::2::6>BC;?C3./------)----)-5C>CBDDDDDBC<B@E@CCC
@VGCEX:00076:00501
GTCCAAGCTTCTGGAAGGATGGTAAGGAATTCTTTAGACATGGTATATCAATTCACCTCTGCACGAATTCCTAG
+
=<<@E@CBB@DCC4:4:566828=+.).).).88)-333333-3:333>81818?@7;;CDBBBBB=B@E@BBB
@VGCEX:00076:00503
GTCCAAGCTTCTGGAGGGATGGTAATGTATACTAT
+
DED@E@EDEAEEC?CDE?====88)....../-3-
@VGCEX:00076:00530
GTCCAAGCTTCTGGAGGGATGGTAATTTTTTCCCTATACTGAGAATAATAATTCACCTCTGCACGAATTCCTAG
+
CEDAD@DDC@DBC?DDD<EBD<BC4:::::*5;6;@DD==<DDD@AD@DE6;6:??9CEEDCCCEEAF?E<=?C
@VGCEX:00077:00535
GTCCAAGCTTCTGAAGGGATGGTAA
+
:6606066@065::066,6660..)
@VGCEX:00077:00544
GTCCAAGCTTCTGGAGGGATGGTAATTGA
+
IDDAE?EDE@ECC>:::,/882;;).)..
@VGCEX:00078:00513
GTCCAAGCTTCTGGAGGGATGGTAAATTGTAGTCGGTTTTCAAAGTTCAATTCACCTACTAGCACT
+
EDC@CAEEEAEEEACCD>BE>7/..).2.......).88(-55,5:0550505382......-533
@VGCEX:00078:00534
GTCCAAGCTTCTAGAGGGATGGTAAACTTGTACTAAATACAATTTCCGGATTCACCTCTGCACGAATTCCTAG
+
C>@6B=BCB=CHCCCED9=>C>BCG<>??>EBEBBB>CDDD@DG?G=C?CE@DDD@DDCCBBB@B3:4:2:??
@VGCEX:00079:00539
GTCCAAGCTTCTGGGAGGATGGTAAATCCTGTCTGCTACTTAACAT
+
H::0606::06.0/)..)..828;@+:5<555:5666...).)...
@VGCEX:00080:00527
GTCCAAGCTTCTGGAGGGATGGTAAATTCCGACCGAAATGCCTTATATGATTTCACCTCTGCACGAATTCCTAG
+
66:066BBH@DEE>CCD?DDDACCD?D@B>BDDADDD>BBD2:2::9:@BBH>EDC>CDDD;;;;;;A>C?BBB
@VGCEX:00080:00549
GTCCAAGCTTCTGGAGGGGATGGTAAAATAAAATTCTTGACTGAATCCAAATTCACCTCTGCACGAATTCCTAG
+
0..).)..82<<?4::::)6??6BCGC/:=::-:4<>@EDHDGG>CC@DD>B@:::3::::::::=:>AD@DDB
@VGCEX:00082:00549
GTCCAAGCTTCTGGAGGGATGGTAATGAACTT
+
FCC=><A6:06;?;@??8?::06.)...)..)
@VGCEX:00083:00535
GTCCAAGCTTCTGGAGGGATGGTAATATAATCTTAAACTTGGTACACCCATTCACCTCTGCACGAATTCCTAG
+
C>>066>6=9=DE@EDE?DDD?DD:??<<7<DE@FF?GH@B:??::::0:A<??B8=:ACCCBCE@D?C=<<<
@VGCEX:00083:00538
GTCCAAGCTTCTGGAGGGATGGTAACTTACTATGACTCGTCTCATATCTACCTCTCGCA
+
A::060666065:4:::1:BC<::4..)........665;;5555333888)-----33
@VGCEX:00084:00525
GTCCAAGCTTCTGGAGGGATGGTAATTCTATACCGAGTGCAAATTCTCAATTCACCTCTGCACGAATTCCTAG
+
>66<E8:<C8<<C>BEK?EDD>CC@H@DDDDDD?<==BDAAD7<7:??B2;29??2;;DDDBBBD?D?D?;<<
@VGCEX:00085:00545
GTCCAAGCTTCTGGGGAGTGGTAATGCTTGTTTAGTAA
+
><<@D9B??065:::)666;?;?055;<)..81...82
@VGCEX:00087:00520
GTCCAAGCTTCTGGAGGGATGGTAATCGTAGTCTCT
+
66:069?::0<DD@EEE>D:63::45:.....----
@VGCEX:00090:00535
GTCCAAGCTTCTGGAGGGATGGTAATCAACATT
+
FDDADAD>><=EEAKCD=88==A?)...)..-)
@VGCEX:00090:00549
GTCCAAGCTTCTGGAGGGATGGTAATCCCTTTTAGACCTAGTTAACGCATTCAACCTCG
+
DDE@D@DDD?DEE@DDD?DCDAEG4:::0555)555@6A<;;AE@>B3--)--)-)-55
@VGCEX:00091:00513
GTCCAAGCTTTCTGGAGGGATGGTAAACATTTCACACG
+
...).)....)...)::6,6;;<:::8..88)......
@VGCEX:00091:00543
GTCCAAGCTTCTGGAGGGATGGTAATCGTAGTCATGATT
+
66:060666065:4:66,666<BC055.....-....8)
@VGCEX:00092:00540
GTCCAAGCTTCTGGAGGGATGGTAAACTAGTATAAAATCCAGGACTGATTCACCTCTGCACGAATTCCTAG
+
:666>666606550:6C;ABD>C??8;.......88(..)..).666:F5:=>@=:>EDBBBC=B@DA<==
@VGCEX:00093:00506
GTCCAAGCTTCTGGAGGGATGGTAATTTTTTACTCGGATCAAGACAATCGGATTCACCTCTGCACGAATTCCTAG
+
:6:0<9CDD@DEE@EDD?DEG3::4:::::)5;??B@<:<<9<<FE@FCC>CC>BBB?CCCBBBBBB=B@E:<<B
@VGCEX:00093:00525
GTCCAAGCTTCTGGAGGGATGGTAATGACAA
+
EEEADADCC>CDE>BCE?=//+0/).....)
@VGCEX:00094:00523
GTCCAAGCTTCTGGAGGGTGGTAAGTTTTTC
+
ECCAE@DDD>;;C4::6,.8288-..888(.
@VGCEX:00094:00532
GTCCAAGCTTCTGGAGGGATGGTAATTGGACCTGGTATAATACCTAGCCATTCACCTCTGCACGAATTCCTAG
+
CBC;@;A::8<DEAGEE?DDD@DE@DAE@CC@CC>CEEK@?:0+00--)-5)-33-3==383333-3-3----
@VGCEX:00096:00519
GTCCAAGCTTCTGGAGGGATGGTAATCTTTTTTATGGACTCAGTTTACAAATTCACCTCTGCACGAATTCCTAG
+
D=:0606??=CDD?CEG>CCCAECA:::::::)5::9DCCCB:00+0AAA+0+.=;28;;BCEFCC?C@F@DDC
@VGCEX:00096:00534
GTCCAAGCTTCTGGAGGGATGGTAACTGTAGCTACA
+
DDD@DAHEE@EECAFGG?D<=<:C;8..........
@VGCEX:00096:00547
GTCCAAGCTTCTGGAGGGATGGTATTTAGATCATGAACTGAGTAGACGATTCACCTCTGCACGAATTCCTAG
+
?==BK8:<<8655ACAC<?=B;@:::,:::::::::8=:????:::?>??;:::<?BDD:<>==5:BH8>>D
@VGCEX:00097:00542
GTCCAAGCTTCTGGAGGGATGGTAAATTAACTACGTT
+
DEEAE@EED@DEEADDD>DBB=BB;6<+.).0....)
@VGCEX:00098:00530
GTCCAAGCTTCTGGAGGGTGGTAACTGAACG
+
:660606;;05550:66,660582....)..
@VGCEX:00099:00516
GTCCAAGCTTCTGGAGGGATGGTAAGACTATTATATACGCAGTCCATAAATTCACCTCTGCACGAATTCCTAG
+
EEFBG>DCD>CDHADDD=CCEAEDAFD=<:::>:::>>??>::99@@@@.;59EE?CDCD<>>FFAFAFBF>?
@VGCEX:00099:00523
GTCCAAGCTTCTGGAGGGATGGTAAAAATTGCTGAGTGCAGGATTTG
+
../182...)6550:66,6CFA6:555)5>5....888553-3=A)-
@VGCEX:00099:00524
GTCCAAGCTTCTGGAGGGATGGTAAACTTCTTTAC
+
D==066>6:06550:::1::::?<=6..)...)..
@VGCEX:00099:00528
GTCCAAGCTTCTGGAGGGATGGTAATGTAGTTTATCACTTATA
+
EFD?A;@6:065:4:CE1<=B<@@855555:5,533...).--
@VGCEX:00099:00529
GTCCAAGCTTCTGGAGGGATGGTAACAGTTCTGCCCCAACAACACAAGCATTCACCTCTGCACGAATTCCTAG
+
====><@;B=ACEADDE?EDE@DG:A@::56CB@FE;D>CEAEE==9:B::2::A2:983:>?9;8<?E?EEE
@VGCEX:00050:00565
GTCCAAGCTTCTGGAGGGATGGTAATTTCTATACCCGGTTTATACAGTTGATTCACCTCTGCACGAATTCCTAG
+
66@0:06;?6;@@0::A6;::5::055,55C====).)0/+-------)-556CEF>DCDCCCCCC?C?D@DA:
@VGCEX:00050:00576
GTCCAAGCTTCTGGAGGGATGGTAA
+
B6:06066;6::1+...)...).81
@VGCEX:00051:00567
GTCCAAGCTTCTGAGGGATGGTAAAATTTGACTTTTTC
+
??B0=06;;9@::66D,6.=?A===+11)...8888(.
@VGCEX:00051:00583
GTCCAAGCTTCTGGAGGGATGGTAAGCTGTGACTTGGACTAGTTCAGTATTCACCTCTGCACGAATTCCTACG
+
A<:06A?6:8<<<@EEF=BBEADD;<<<<>@CAF4/+1>....)..:555033:6>>>?:::::5:4:5:::6
@VGCEX:00052:00589
GTCCAAGCTTCTGGAGGATGGTAATGTCCCTTTTTCACCCGGTATAAGATTCACCTCTGCACGAATTCCTAG
+
EDD?C@D=><=DG?DD@DDD@DEAEBB?C,5555):?CE?D?CCED?DBB=BBB9B;;;@@@BB?D?D@DDD
@VGCEX:00053:00551
GTCCAAGCTTCTGAGGGATGGTAAACATTATTGTACCCGGTTTAGAGAATTCACCTCTGCACGAATTCCTAG
+
..>2A>A=A=CC=>=G1:6:4::@6/..)..)..6;;,5055,5:>?C2:2:::4:::::::ED@E@D?<<:
@VGCEX:00053:00574
GTCCAAGCTTCTGGAGGGATGGTAATTTTATACCAAGTCAAGATAATGCAATTCACCTCTGCACGAATTCCTAG
+
..>).).0.)6;@4::C8..82..)...(....+/*3333-33:=>==??-:2:>:6ABDD<<<EE?E@E7;88
@VGCEX:00055:00580
GTCCAAGCTTCTGGAGGGATGGTAATACATTGAGTCTAAATATGCCGGTAATTCACCTCTGCACGAATTCCTAG
+
8AA=8=>6:06::4:DD>EEE@DE4:::5:0555A333:)::33>2:-33-36:3:-:3>8:::;D@E=B=<<;
@VGCEX:00055:00594
GTCCAAGCTTCTGGAGGGATGGTAAATACTATCGTTA
+
CBB?BACDD@DCD?DDE=DDE@A;<6/1..8....).
@VGCEX:00056:00567
GTCCAAGCTTCTGGAGGGATGGTAATCCATTTT
+
DDDAD@D<>;=CE@EEG<AA>7/.*.81..//)
@VGCEX:00056:00588
GTCCAAGCTTCTGGAGGGATGGTAATTCACTTGACTCAATTTA
+
:6:069?6:065@<BDD<:::6652505555655533-)..)-
@VGCEX:00058:00568
GTCCAAGCTTCTGGAGGGATGGTAAATTTCGTATCCAGTTTAAGATTTAAATTCACCTCTGCACGAATTCCTAG
+
6>A0:066:06::3::D,6<C=?CC,55,58....)....)606;;;,55,53::>2::CC:33550503-333
@VGCEX:00058:00575
GTCCAAGCTTCTGAGGGATGGTAATTGTACCGTAT
+
GDD@DAC:=9<><>GH>DADAEC25055..)..--
@VGCEX:00058:00578
GTCCAAGCTTCTGGAGGGATGATAATTTTAGCCTGAGTCTAAAAAGTGACATTTCACCTCTGCACGAATTCCTAG
+
:::0606::06;?::::1666CHC0555/:??4:<EDB=>>DDD5<=8C>999)999-38?DBBBDD?C?C@C?C
@VGCEX:00058:00591
GTCCAAGCTTCTGGAGGGATGGCAATGGACTAGGTTCAATCTTCTCGATTCACCTCTGCACGAATTCCTAG
+
F6:066>6:86??:::=1:EF46:2:50.....).)..9///*.----828CD@EBCCC>==FAE9>9<=:
@VGCEX:00060:00563
GTCCAAGCTTCTGGAGGGATGGTAATAAATTG
+
6>@=>0:6;865<@DDE>A=>2./)...).).
@VGCEX:00060:00586
GTCCAAGCTTCTGGAGGGATGGTAATGTACCA
+
>>@9A<B:<9=CCAEDD?../6//*.88;<).
@VGCEX:00061:00567
GTCCAAGCTTCTGGAGGGATGGTAAAAATTGATCTCGAACAGCA
+
D::06<C::8<<<4>GE=B..*0<;<<(;)....---82..533
@VGCEX:00061:00580
GTCCAAGCTTCTGGAGGGATGGTAAGTC
+
6::06066606;@;:::1.882..+...
@VGCEX:00062:00573
GTCCAAGCTTCTGGAGGGATGGTAATTTTGGCTG
+
:6606A666065:4::6,68>2;A+100(.)...
@VGCEX:00062:00584
GCCAAGCTTCTGGAGGGATGGTAATTTATCCTAAGTCTAAAGTTCTCAATTCACCTCTGCACGAATTCCTAG
+
:606066C066:4:6?,66C>B?<EE865:=>>4::3355,33-338CAC;:99-38899;<<D?D?C?=<<
@VGCEX:00063:00578
GTCCAAGCTTCTGGAGGGATGGTAATAGTTAAGC
+
66606066C9;??4:::16;;06:45..8+0*.-
@VGCEX:00063:00583
GTCCAAGCTTCTGGAGGGATGGTAATCCAAATCTTGACTCGGTAAAAGAATTCACCTCTGCACAAATTCCTAG
+
CCC>B?CBC?DEE@DDD?DBC>BC2::4::,55CA:>><::<::::-:C:?9=<C=C::3:33CC1?<A?;;;
@VGCEX:00063:00591
GTCCAAGCTTCTGGAGGGATGGTAAAGATAATGGACTTAGTCCAAATAATTCACCTCTGCACGAATTCCTAG
+
...).)..8)65?4::?8?6=9:CG<=::A<::2::::?CCCAFI;=<;?4:::4:::?DGFCC?C?D;:::
@VGCEX:00063:00595
CGTCCAAGCTTCTGGAGGGATGGCAAGCTATACTCGGTGCACGATGACTCATTCACCTCTGCACGAATTCCTAG
+
LDDDAD?CDEAEDC?:::/:3><DE@ADCDEDDDCD@EEDDC<<<CCBDBDD?DDE?DDDDDDDBB=BAEACCE
@VGCEX:00064:00552
GTCCAAGCTTCTGGAGGGATGGTAATCCGTTTTA
+
..0>B@DDD@DCB?CFH?FDC;=8)..)....(.
@VGCEX:00065:00597
GTCCAAGCTTCTGGAGGAATGGTAAACGTGAATTTAGCCTTAGTCTAAAATTCACCTCTGCACGAATTCCTA
+
E>>86AB6=86;<6/1+.)..2.01)6666>066,656056:::<<5A:0:=<::=?:53553.828)-)-.
@VGCEX:00067:00568
GTCCAAGCTTCTGGAGGGATGGTAAAATGTCG
+
D>=066>::06@@;:::1:8;).0==41....
@VGCEX:00067:00581
GTCCAAGCTTCTGGAGGGATGATAAAACGATATAATTACAACCTATTCACCTCTGCACGAATTCCTAG
+
><==B9>;;865>6AA82=.0..;;8(=>;5555050.88).)...)...).5556555@;?:?::::
@VGCEX:00067:00592
GTCCAAGCTTCTGGAGGGATGGTAAGCGGAAATGTACTCTGTTTATCAATTCACCTCTGCCGAATTCCTAG
+
D@@6B=BBF>CCEADDD>DCB=?C2:::4::05:3:3::::99.3:>>:D:;;;;BCEEE>DC=>292999
@VGCEX:00068:00592
GTCCAAGCTTCTGGAGGGATGGTAACGTTAACTATTGAATCAAGTTCAGCAATTCACCTTCTGCAC
+
BDD:EAE::06::=CDFHDDD@D=9A01).)..88).0):6605@6::6660606..).).8.655
@VGCEX:00069:00585
GTCCAAGCTTCTGGAGGGATGGTAACTATACAGTATCACAGAGTTCCACTTCACCTCCTGCAAGCTG
+
E==8<ADBB>CCC?DEG>CAB4:50......65........-33-3-66:3:::8>;2..-.)....
@VGCEX:00070:00599
GTCCAAGCTTCTGGAGGGATGGTAACTCGATTGTTTTATACTTAAAACAAATTCACCTCTGCACGAATTCCTAG
+
../).)...1?::2=:F,66606:0::::::50<<<+/...:6;;;8;A?6>66663::?:::6::06063:A:
@VGCEX:00071:00564
GTCCAAGCTTCTGGAGGGATGGTAAATTTG
+
:6606066C>=::2:66,68<611/)..).
@VGCEX:00071:00575
CGTCCAAGCTTCTGGAGGGATGGTAAACCCAATTTGAACCGAGGTCAATGATTCACCTCTGCACGAATTCCTAG
+
@:::3:4:BDADDE@EEE8<<E@DDG>GF>E=CB<BF?D?DDD9<<G@<;<B<@>B>CDDDDCEDD?C@E>EED
@VGCEX:00071:00591
GTCCAAGCTTCTGGAGGGATGGTAATCCTAAAT
+
>>B6>6>6606@C;CDD;>>C;==)..)...).
@VGCEX:00071:00595
GTCCAAGCTTCTGGAGGGATGGTAATTTGACGG
+
===8<ACCD<==F?CCG=CAG?/.)1/)....)
@VGCEX:00072:00567
GTCCAAGCTTCTGGAGGGGATGGTAATGTTATATCATTTA
+
66:06066606=A0:666)6666;=)...)...88:::,5
@VGCEX:00072:00568
GTCCAAGCTTCTGGAGGGATGGTAATATGTCCTAG
+
<>@9C8:<C<<5?=::=9=DA2==700....)-..
@VGCEX:00072:00581
GTCCAAGCTTCTGGAGGGATGGTAATGCTTTTTTTTGTACTCGTTATTAGATTCACCTCTGCACGAATTCCTAG
+
...1820..=A?B;::=8=DKAFEACB::::::::&:CC:<=EE?CC8>>992;;G@EDDDDCDDD>D?D>BBC
@VGCEX:00072:00594
GTCCAAGCTTCTGGAGGGATGGTAAATACTTA
+
D::06<C::86??::::16;;66::,....*.
@VGCEX:00073:00569
GGCCAAGCTTCTGGAGGGGATGGTAACACGTTTTTTTTGTACTAACTATAATATTACCTCTGCACGAATTCCTAG
+
8).).1...)...).666)6660660::66::66666&66665.)...--)---)-81--333389>8>18:@?9
@VGCEX:00074:00591
GTCCAAGCTTCTGGAGGGATGGTAATAGCTTTTTTACCGGGTCTGGAAATTCACCTCTGCACTGAATTCCTAG
+
810).)..1)...+::6,6BB:::45::55;;;;0::05:,5335055,5055A9=5:::/...81818)-33
@VGCEX:00075:00597
GTCCAAGCTTCTGGAGGGATGGTAATAATTC
+
C>>86:@66065:3::6,:ABA:.)./).).
@VGCEX:00075:00598
GTCCAAGCTTCTGGAGGGATGGTAAGCTATACTAT
+
0..18)...).550:66,6::06:4:=8.......
@VGCEX:00076:00578
GTCCAAGCTTCTGGAGGGATGGTAATAATTCTACGGTT
+
BCD9A?A6:06<:4>II?HFF?DD@D81;)..--8)-)
@VGCEX:00077:00569
GTCCAAGCTTCTGGAGGGATGGTAATTATCTAGG
+
?>@6><>66065C<ABB=CDA6==+0)....--)
@VGCEX:00078:00591
GTCCAAGCTTCTGGAGGGATGGTAAACTCAGTACATTAAATGTATGCTTATTCACCTCTGCACGAATTCCTAG
+
:6:06<>66065=4::F=>>>?C@C<D:=:BCC:::4::,::::::::;11+...).=>:::6660606066.
@VGCEX:00079:00550
GTCCAAGCTTCTGGAGGGATTGTAAATTGTACTGAGTAT
+
>>>86@D::86@?::::1:C:??B?0:4:.......---
@VGCEX:00079:00581
GTCCAAGCTTCTGGAGGGATGGTAATACTTATTT
+
CCDAF?DDE@CBB@EEE=BCD<=;)....)....
@VGCEX:00080:00556
GTCCAAGCTTCTGGAGGGATGTAATTGTTTTATTGCACTAGGTATAATGATTCACCTCTGCACGAATTCCTAG
+
<<::D=BCE;<=D<B?C<<A>/.+/+....(..)5:BBCCC@BBCB>BDBB>BBD?DDDDECDDD4:4:5::B
@VGCEX:00081:00575
GTCCAAGCTTCTGGAGGGATGGTAAACATTTGGTAC
+
GFE@CAE=<8<DD@DDD?DDA<:::,:...).)...
@VGCEX:00081:00590
GTCCAAGCTTCTGGAGGGATGGTAAGACTTCTTTCG
+
.0A>;@D<>;=BC?CFG?CD=9<<+....).55,33
@VGCEX:00081:00597
GTCCAAGCTTCTGGCGAGGTGGTAAATCGTACGTTACACTTG
+
>BB=>=BBA1;==)....).;;CDH>B:------)-----)3
@VGCEX:00084:00556
GTCCAAGCTTCTGGAGGGGATGGTAATTCTTTGTAC
+
6>@6B?DDD?CCC=6666)66@<6:2:0...)....
@VGCEX:00084:00559
GTCCAAGCTTCTGGAGGGATGGTAATTCGAACTGGGTACAGCAAAAATAATTCACCTCTGCACGAATTCCTAG
+
E?>=>AEEDAECD@DDC<C=:5=B<B?CDD@DBAA<BD<<<DDEEE5DD:<:<DE@EDDD@@BEE?D?D?DEE
@VGCEX:00084:00561
GTCCAAGCTTCTGGAGGGATGGTAACTTTGTACT
+
<<D:B<B6:86;;@DFE?B??4650...)..88.
@VGCEX:00084:00584
GTCCAAGCTTCTGGAGGGATGGTAATGTGCATTTATTTACTACCATAC
+
CBB=C@DBB>CCB=BDD?DD=?==+....--8813::)::333-33--
@VGCEX:00085:00575
GTCCAAGCTTCTGAGGGATGGTAAAATCCAGTTAG
+
C::060666065...0+...18<AA+1/+/..)..
@VGCEX:00085:00581
GTCCAAGCTTCTGGAGGGATGGTAAAACGAACAGCATTCCAGGTATCCAGATTCACCTCTGCTCGAATTCCTAG
+
D::0606668<BC?DFK>CCB=?@@?)0..)....660606606666AE===A=>=>AAAC:::::4::?:;8;
@VGCEX:00085:00597
GTCCAAGCTTCTGGAGGGATGGTAATGT
+
DCD@DAFDE?ECC?A;;6<0.)..)...
@VGCEX:00086:00552
GTCCAAGCTTCTGGGAGGTGGTAAATACATGTTATACGG
+
>::0606;?065::0::3<==8;;)...8...).--882
@VGCEX:00086:00575
GTCCAAGCTTCTGGAGGGATGGTAAAATAGCTCCGGTACAAAATTGTCGATTCACCTCTGCACGAATTCCTAG
+
DCD@D?ECC>BCE?DDE=CCGADDDD;CCCCEEAF@A=::::/:25>?>>>?C<<:=EEEBCBCB=B?C=CCC
@VGCEX:00088:00557
GTCCAAGCTTCTGGAGGGATGGTAAGATCAAGTAC
+
DDCAF@C=><<CC>:::1:6:06?4..0.-)----
@VGCEX:00089:00553
GTCCAAGCTTCTGGAGGGATGGTAAGTTATAGTTGCACTTGGTATAGCGATTCACCTCTGCACGAATTCCTAG
+
CCD=C>BCE8<<=?BBE?=>17==6./+...0/)333::3:3::38B999;5:@E;ABBB;;<DD?D:;50<0
@VGCEX:00089:00581
GTCCAAGCTTCTGGAGGGATGGTAAACCCTTCTACTTG
+
C::06066:06554:FD,:::5::5,..).)..8..).
@VGCEX:00089:00585
GTCCAAGCTTCTGGAGGGATGGTAAACTTAGTACAAATGGTCACCCTACATTCACCTCTGCACGAATTCCTAG
+
F====@DDD@DDD@DDC>EFDACEG?DA?DEEEDDD>DEAEDDDD?D<<<B>BBD@CCCDEEDDD@EAF@BCC
@VGCEX:00090:00554
GTCCAAGCTTCTGGAGGATGGTAATTTTGATCTTGGAATGAATCGCAAATATTTCACCTCTGCACGAATTCCTAG
+
66A0:566?6:1/61.)..8).0<?GC/:55536:6>06660665555,55==656606555::5:50505ABD=
@VGCEX:00091:00563
GTCCAAGCTTCTGGAGGGATGGTAAGATTGAACACTTGG
+
:6:06?C?C?D??::::1:6A@DE<@:505.)----)-)
@VGCEX:00091:00579
GTCCAAGCTTCTGGAAGGATGATATATAGAGATTTGGACCAAGTACATATTCACCTCTGCACGAATTCCTAG
+
CBA=@=BCD?DEFADAD<>=BCD=?=DDDCC;==;=@DD@E@DDDDCCDDABB><B?>>?C<<<?C?D?CCC
@VGCEX:00091:00584
GTCCAAGCTTCTGGAGGGGATGGTAAAAAATCTGATGTACTTGGTTTAATATTCACCTCTGCACGAATTCCTAG
+
../).)..0)...+::::)666:6:::::*5::::::::::2:2::)3-:39-3??7=<BFE<<<E?D>B>BDD
@VGCEX:00092:00598
GTCCAAGCTTCTGGAGGGATGGTAACCTGCACTCGGTCTAAGAGACAGAATTCACCTCTGCACGAATTCCTAG
+
B6::<@D??=B==7>GG8=>E<@?0:56:6/....)...5055:::A33-50533-33333A;;B@@06066.
@VGCEX:00093:00574
GTCCAAGCTTCTGGAGGGATGGTAATACAATG
+
:6>:D;=<<9==DAEEF;>:C<1/+....)..
@VGCEX:00093:00581
GTCCAAGCTTCTGGAGGGATGGTGAAATGAATTTTATAACTTAGC
+
...).)...)..81666,6660665;,55505==)533-33-333
@VGCEX:00094:00583
GTCCAAGCTTCTGGAGGGATGGTAATTTTTCTTTC
+
>BB?D?CCDAFDDADDD>D??4::4:555)...).
@VGCEX:00095:00574
GTCCAAGCTTCTGGAGGTGTGATACT
+
FCC?C?CCC@ED;2..+.........
@VGCEX:00095:00591
GTCCAAGCTTCTGGAGGGATGGTAAATAGTTAAT
+
:6:066>::06??;:::1:660655,55..).).
@VGCEX:00096:00561
GTCCAAGCTTCTGGAGGGATGGTAATTATACTAGACAAATGGAACCATTCACTTC
+
EEEAE@DDC?CDEAECC<CFE@DD@=6=....-8-33@6::-3-3---)-8--)-
@VGCEX:00096:00587
GTCCAAGCTTCTGGAGGGATGGTAACCGTTTAGTA
+
CBB6BACBC?CEF@DDG?DCD;8;)1+...)....
@VGCEX:00096:00598
GTCCAAGCTTCTGGAGGGATGGTAATTATTATATAATACAATTCTTATCA
+
EGD6@6:6606@BACCD?<<A901*.2..)..-8:-3333-3-3C-333.
@VGCEX:00097:00551
GTCCAAGCTTCTGGAGGGATGGTAAGGATTATTTTGTCCTTAGTACAGTTAATTTCACCTCTGCACGAAATTTCCTAG
+
...).)...)65506:B1:6;3::@A3::4.-..(-88)-)----A:99-3-99)333:@888;.----)--)-)-55
@VGCEX:00097:00561
GTCCAAGCTTCTGGAGGGATGGTAAGCCTAATTTGA
+
C::06<6668<DG@EEF>DDD?;;901)..188)..
@VGCEX:00098:00567
GTCCAAGCTTCTGGAGGGATGGTAATATGCTAGTACAAT
+
CCLAG>BBEAEDD?CDD?DDD?DC;@@00.-...888).
@VGCEX:00098:00591
GTCCAAGCTTCTGGAGGGTGGTAAAGACTTGTATTCAACTCTCG
+
C:=06:@6:06554:EE1669655,555=05558188)------
@VGCEX:00098:00598
GTCCAAGCTTCTGGAGGGATTGTGAATCGATA
+
=<=>B:???06<;:A?F1:::A1..)......
@VGCEX:00099:00559
GTCCAAGCTTCTGGAGGGATGGTAAATTCCT
+
666AE4666065?;:::1:6:0:0/).28).
@VGCEX:00099:00564
GTCCAAGCTTCTGAGGGATGGTAAATTAACCG
+
DDDAE@D;A=A/..==;A=C<:./).28).).
@VGCEX:00050:00610
GTCCAAGCTTCTGGGGGATGGTAACTATTTAGTCGGACTCAGTGCAACATTCACCTCTGCACGAATTCCTAG
+
>6:060666065:::5)66606;<?<::E==:>EE4:==B:::@::5:::4:BF>EEDDCBDDD?D@D?=>>
@VGCEX:00050:00646
GTCCAAGCTTCTGGAGGGATGGTAAAAAATTGACCTAATTC
+
666@A>EDF@BBC9>>F>AAA=.1//00(/)...)..).).
@VGCEX:00051:00639
GTCCAAGCTTCTGGGGAGGATGGTAAGAGGTTACTA
+
FCC?B?D<:065:::):C4<=E?==1...).)..--
@VGCEX:00051:00647
GTCCAAGCTTCTGGAGGGATGGTAAACTAAAAAATTATACCGGGTCTTGCATTCACCTCTGCACGAATTCCTAG
+
@DD@D<==D@D==9>CI>CBEADDC,0......(.)..88)66,6=?;:<<C?=:<@<<:<BBBCC@FAH@<<<
@VGCEX:00052:00631
GTCCAAGCTTCTGGAGGGATGGTAAGTACTACCGG
+
66606<B:=<=EFAEEE<>>A?==+....1..).)
@VGCEX:00052:00646
GTCCAAGCTTCTGGAGGGATTGTAAAACTGACAAGTGAATCTGAGTT
+
=<66@6:6606<=@DDM=DB9B::::)6666>8)....*......50
@VGCEX:00053:00634
GTCCAAGCTTCTGGAGGGATGGTAATCTTGTACTCAGTTAATC
+
66:0696:66:::<BDA8BBB:??:??;6;5555333-)-)--
@VGCEX:00054:00609
GTCCAAGCTTCTGGAGGGATGGTAACCGGATT
+
ECC?C@DDDADDD@EEE>A>>900).).)...
@VGCEX:00054:00618
GTCCAAGTTTCTGGAGGGAGGTAATTACTTAATACAGTCAGAACTTATTCACCTCTGCACGAATTCCTAG
+
C>:06:666,6DA9FII-0.==;2;;<.16<6.....55533:660660666066>6::::D3:0:3::6
@VGCEX:00055:00622
GTCCAAGCTTCTGGAGGGATGGTAAATGCTCGGTTTTTTACCGGGTAATCACTATTCACCTCTGCACGAATTCCTAG
+
...).28.0-.;@;:::166D9:5:,55555:055555)550..)--)-------)-58:;::CDDDBB<A?D>CCC
@VGCEX:00056:00607
GTCCAAGCTTCTGGAGGGATGGTAAGTTTCAT
+
CCD?BABBC<==C>CBD>D01*1=+...)...
@VGCEX:00056:00614
GTCCAAGCTTCTGGAGGGATGGTAAACTAGAATTGAA
+
?6:0606::06B?:BCC=CGF@?<8100...).)..)
@VGCEX:00056:00629
GTCCAAGCTTCTGGAAGGATGGTAAA
+
HEFAE@EDEAC=8).).).882...)
@VGCEX:00057:00635
GTCCAAGCTTCTGGAGGGATGGTAATAACTTTCTTCGTTTGTCATTCAACCTCTTGCACGAATTCCTAG
+
=<=8=ADDD@DC?=::=8=FF=BB?C;188;)..2...;288---)--)-).6605566<=@F@E?DDD
@VGCEX:00058:00614
GTCCAAGCTTCTGGAGGGATGGTAATACTAAC
+
F::066>6:06;?4:::166606.).....).
@VGCEX:00058:00647
GTCCAAGCTTCTGGAGGGATGGTAATTAAATTTGTCAACCCGATCAAAATTCACCTCTGCACGAATTCCTAG
+
D==8<=BBC@DDD@DFF=CFEAEC4:0::055,555:;B@8@A?::::/:;:::4::::BB:=>?D;B>:::
@VGCEX:00060:00611
GTCCAAGCTTCTGGAGGGATGGTAATTTCTACTAGTATT
+
6669A>DDD?DCDAEEE?DDDAA@6=;).......--3-
@VGCEX:00061:00605
GTCCAAGCTTCTGGAGGGATGGTAATTTTAAACTTAGTCTAGCATTCTAATTCACCTCTGCACGAATTCCTAG
+
=CC=>>CBD?DEE@CCE?ECC?CCACCC/::,5?055CB?A=>=C>CDD@E@DDD?ECCC=<?EM@E@D>BBC
@VGCEX:00061:00635
GTCCAAGCTTCTGGAGGGTGGTAAGACTTTTA
+
6666>066B6ADF=CDE>>=70/)......(.
@VGCEX:00062:00600
GTCCAAGCTTCTGGAGGGATGGTAATAGAGTAGATGGACCCAGTTCAAGATTCACCTCTGCACGAATTCCTAG
+
66:6C@DEE<==CAEFL<>=D@CC>:::5.8---..)...)655?550<::-3::7:AA:<333=-3-3-3:3
@VGCEX:00062:00618
GTCCAAGCTTCTGGAGGGATGGTAAGCTAAAATTTGAACTCAATATATAATTCACCTTCTGCACGAATTCCTAG
+
::60606660655>:::8=CD@DE?B:::::/:C,6=@EB@>7.//...).)588).)...555:::=@C<-..
@VGCEX:00062:00626
GTCCAAGCTTCTGGAGGGATGGTAATTGGACTCAGTATAACGTAACGCAATTCACCTCTGCACGAATTCCTAG
+
F::066>6:06??::==8=A>90.)1).)..//:>EE::3::::-3333-3-33329><0/0/.52A-3-333
@VGCEX:00062:00637
GTCCAAGCTTCTGGAGGGATGGTAACGGACATTACACTCAGTACAAAAAATTCACCTCTGCACGAATTCCTAG
+
F>><<@DDD?EEC@EDD<CCDADG9<>B===>9==DEEGFEDBB>>>>>*:3:::;?>><<;39D;B=B?DBB
@VGCEX:00062:00648
GTCCAAGCTTCTGGAGGGATGGTAATTTAC
+
><==B>BBE?DDD@DDE9..82..)..)..
@VGCEX:00063:00603
GTCCAAGCTTCTGGAGGGATGGTAATTCAGACCTAT
+
EEEAC<BDGAEEC?CDC:8>AA=;).).....)333
@VGCEX:00063:00612
GTCCAAGCTTCTGGAGGGATGGTAAAGAACGC
+
E>=860<<C?BIGAEDD?D>>6...)..)...
@VGCEX:00063:00615
CGTCCAAGCTTCTGGAGGGATGGTAACTTGTACCCGGCTCAAGCTTTGTAATTCACCTCTGCACGAATTCTAG
+
::::4:366C0../*/==*--<1882;A-==EEG?F@D=<<>EDDD>DDD;>8>9928AA@CDEB>7=<BBCC
@VGCEX:00064:00624
GTCCAAGCTTCTGGAGGGATGGTAACACTTATTTT
+
>=>@D@EDF>BCE@DDD=C==3:B;01.8)....(
@VGCEX:00064:00628
GTCCAAGCTTCTGGAGGGATGGTAACGAATTGTTGTAT
+
:6:069>6:8<AB=BCC>BBB<::2:68182..)....
@VGCEX:00065:00621
GTCCAAGCTTCTGGAGGGATGGTAAACGTACT
+
66606066606;:6::6,66?:655,......
@VGCEX:00065:00637
GTCCAAGCTTCTGAGGGATGGTAATTCAGAATTCGGTA
+
DCC?C?>8A2<./...).8D@;;4:4555503-33-3-
@VGCEX:00066:00603
GTCCATCTGGGGAGTGGTAATGTCTGTTCTACTGTCTGCAGAATTCACCTCTGCACGAATTCCTAG
+
8>A)...=8;=4==<606C05555.88).........8.--3?C-353-3388EE<<<8<=B;BEE
@VGCEX:00067:00615
GTCCCAAGCTTCTGGAGGGATGGTAATCTGCTGTAGACTCGGTCCAATAATTCACCTCTGCACGAATTCCTAG
+
..66,6:@;;6655066:,66;065055::::::::EC::=:=AAC;::4:;@AA<B:::@@@::4:4:<:::
@VGCEX:00067:00625
GTCCAAGCTTCTGGAGGGATGGTAAACATTAGTCAACTAAACAACTTCACTACTCAATCCTCTGCAGC
+
ICC?B@DDD@DEF@DDD=DFEA101)...).....)....).816606;6666555055:...--55.
@VGCEX:00067:00648
GTCCAAGCTTCTGGAGGGATGGTAACGATTATTTGAAGCAGGTATAAATATTCA
+
:6606066606:C4:::1:6?6?@4::::<B@@1::5::550::555,33-)-.
@VGCEX:00068:00604
GTCCAAGCTTCTGGAGGGATGGTAAATAATTAC
+
...).)...).886DEG>EEBA:/.)..).)..
@VGCEX:00068:00625
GTCCAAGCTTCTGGAGGGATGGTAAATCGTTCTTTCAACTTCGGTATAAGTATTCACCTCTGCACGAATTCCTAG
+
6<B=B>CCD@DDD>BBD>DDGAEA;2./..).88)-.1..)..)...56555=036606555655<<@D@E@DD=
@VGCEX:00068:00633
GTCCAAGCTTCTGGAGGATGGTAAAAACTTTGTACTAC
+
?::0606::06..2.0*..818AA=;(111+.......
@VGCEX:00069:00619
GTCCAAGCTTCTGGAGGGATGGTAAATGGACCTAGTATAACTAATAAGGATTCACCTCTGCACGAATTCCTAG
+
F>>:>?ECC@CDD=CBC?CFEAFEE>==8<B@@BCCCBB@DCD?CE@D@EE=BBC>B;;;ABBCC?D?D?D<<
@VGCEX:00069:00622
GTCCAAGCTTCTGGAGGGATGGTAACAGAATTGTACTGATGAATTCATATACTTCACCTCATTCG
+
D==86?CCDAGCC<:::,6??>;<6A/..28).........-)-)--8-338D:8;-285--)--
@VGCEX:00070:00627
GTCCAAGCTTCTGGAGGGATGGTAAATGCTACTC
+
C>><=>BCE>CCEAEEE?AA>90//*0.......
@VGCEX:00070:00636
GTCCAAGCTTCTGGAGGGATGGTAATCACGAACTTTGTACTCAGGACATATTCACCTCTGCACGAATTCCTAG
+
>>>>B?DED@DDD@BCC?BBB?CD?C@CA::2:::/:BBCBB@D@EEDBBB9<;C?DDEC@DDHL@D>B>BDD
@VGCEX:00071:00619
GTCCAAGCTTCTGGAGGGATGGTAATGCTATAC
+
E==066>66065<7>EG><<<910+........
@VGCEX:00071:00627
GTCCAAGCTTCTGGGAGGATGGTAAC
+
A::066>660<8==211+..82./*.
@VGCEX:00071:00631
GTCCAAGCTTCTGGAGGGATGGTAATAACTG
+
>==@D>CBC?CBD@<<<80>>61/+..2...
@VGCEX:00071:00633
GTCCAAGCTTCTGGAGGGATGGTAATCTTATTCTATAATCGTCTATTAATTCACCTCTGCACGAATTCCTAG
+
>>>@F@DDD?DCDAEEE>CCEADE25..)..).....).....66505050555?BCEDEB>>A2:2:8>?B
@VGCEX:00072:00608
GTCCAAGCTTCTGGGGAGTGGTAATTAAACGT
+
EDD@D?EEEACCDDE;<==D@;=).)00)...
@VGCEX:00073:00607
GTCCAAGCTTCTGGAGGGATGGTAAAGCAGCTAAG
+
CCCADADED=BBB7==E?FED@EAA).......)-
@VGCEX:00073:00614
GTCCAAGCTTCTGGAGGGATGGTATCTAATT
+
66606066C?=BB4666,...)......)5:
@VGCEX:00073:00643
GTCCAAGCTTCTGGAGGGATGGTAAACTTGTATTAAGTATATATTTCCCATTCACCTCTGCACGAATTCCTAG
+
IBB=B?CBD?BCEACBB=CDD@DDG<>>8:ABB:B====BBDCCC=CD<BB@CCC?C?>ABBCCD?D>D><<;
@VGCEX:00073:00646
GTCCAAGCTTCTGGAGGATGGTAAAAAATCCGCTGGATTCAGTCTAATTATTCACCTCTGCACGAATTCCTAG
+
66:6@0<<D?@@@4::5:6C<:::::5)550555505=?BCBBBBE>C7;99@997;CCCCEBBB>C>C>DBB
@VGCEX:00073:00648
GTCCAAGCTTCTGGAGGGGTGGTAAACCTTACGTACAA
+
:6:0<AGGE@EED@==<=/:C>:::,07F+/......)
@VGCEX:00074:00611
GTCCAAGCTTCTGGAGGGATGGTAATTGCATTAGGTTCAAAAATATGTGATTCACCTCTGCACGAATTCCTAG
+
6666@6@;?06:?:@??8?BB@==;=@DDEF@DA4:3:::::-5555533:233>6@CDCCCC;:.9292989
@VGCEX:00074:00629
GTCCAAGCTTCTGGAGGGATGGTAACCCAATTGTCT
+
F::0668>>2=/.)0A=2=AE<BB4::,.).)....
@VGCEX:00075:00627
GTCCAAGCTTCTGAGGGATGGTAAGCTAAATACGTATACCTAGTCGAAATTCACCTCTGCACGAATTCCTAG
+
=666@066;<@:::::1:6F<C@45566:,66666;CCC@B<::3533)3<353483>DC<=>F=@<B39::
@VGCEX:00076:00602
GTCCAAGCTTCTGGAGGGATGGTAAATCTTTTTATACTGAGTCTGACGTATTCACCTCTGCACGAATTCCTAG
+
D::060666065:4:::1=HEAEEC8..0//.(....--53333@:::<CC=CDE@EDDDDCDCC@C?D?DDC
@VGCEX:00076:00603
GTCCAAGCTTCTGGAGGGATGTAATAAATAC
+
=<:06:6<<>BEG@DDE8=</..)...)...
@VGCEX:00076:00608
GTCCAAGCTTCTGGAGGGATGGTAAATAAATTTATAC
+
:6:06:>;B9=AA2:66,6BD@???0/..)..)..--
@VGCEX:00076:00648
GTCCAAGCTTCTGGAGGGATGGTAAACATT
+
:6606066D065:0::6,6660../)...)
@VGCEX:00077:00602
GTCCAAGCTTCTGGAGGGATGGTAAAATTAACAATGTCCAGATAGAATC
+
=<:@E===<9<5?AB??<?6:06:55)5059==A5::50.8...--)-8
@VGCEX:00079:00624
GTCCAAGCTTCTGGAGGGATGGTAACTTATTATTTTACT
+
66C9C8===AGEE=CCC9=:E?D@9A>+0.)....(...
@VGCEX:00079:00631
GTCCCAAGCTTCTGGAGGGATGGTAATAAAAAACTGAACTCGGTTTATAAAGATTCACCTCTGCACGAATTCCTAG
+
6666,66>;;065:0:?F1:<<:AC9::::::)55550555:2//*..00)--5)-3@:83;;BBBDD?E?E?BDB
@VGCEX:00079:00645
GTCCAAGCTTCTGGAGGGATGGTAAAGCTATCAAT
+
A::06066??DCC?CCB?BED96:5,.......2.
@VGCEX:00080:00609
GTCCAAGCTTCTGGAGGGATGGTAAGTACTGAGATGCACTTAGTGCAATATTCACCTCTGCACGAATTCCTAG
+
FED@D@DEEADDDACDD?D==<>EADDDDDDDDD<==EEE@===EDD?DDD@DEEADDDD<<<<<8<?B@BEE
@VGCEX:00080:00624
GTCCAAGCTTCTGGAGGGATGGTAATGACTCGT
+
<6@6>0<=D@DED?==>9=BF988)........
@VGCEX:00080:00639
GTCCAAGCTTCTGGAGGGATGGTAAATGGATTATTAGACCTTGTCTATCATTCACCTCTGCACGAATTCCTAG
+
CCKAD>CCD@DFD@DDD:DDEABBC==:4:C7<<=B>?E8<9<DCB<<<DD@EDD>DDDDDDDBB=B?D=CDD
@VGCEX:00080:00647
GTCCAAGCTTCTGGAGGGATGGTAAGGGAATTTTTGGATTAAGTGCGATATTCACCTCTGCACGAATTCCTAGT
+
BBB@E>CCK<=>DACBB>BC?9@A25:0:4::::-56:>>E?DBBBDEEEE>BBD>CDDDDECCC?E@C20---
@VGCEX:00081:00637
GTCCAAGCTTCTGGAGGGAATGGTAATTAC
+
LGF@D>CCKAEDD?AAB10).8288).)..
@VGCEX:00082:00602
GTCCAAGCTTCTGGAGGGATGATAATACCTAC
+
../=>>1..=BCD@BB?<<<0...)...)...
@VGCEX:00082:00608
GTCCAAGCTTCTGGAGGGATGATAATCCTATACCCGTGTAGGA
+
EDD@D@FA82=..)1<818/...828;?::5533)333333-3
@VGCEX:00082:00614
GTCCAGCTTCTGGAGGGATGGTAATGACGTACTTTAACT
+
6=B=BCCD@DEE@CGG?EAA=<=6/.......-8)-)--
@VGCEX:00082:00646
GTCCAAGCTTCTGGAGGGATGGTAAGCCGTTTGACTAGCACTTCAAGTACCATATTCACC
+
:6:0<=BCFAEDD@EDG?AA>20/*..)...)5553533333-33-3333-3333-333-
@VGCEX:00082:00647
GTCCAAGCTTCTGGAGGGATGAGATGGATTATTAGATCTGGTCTACGTATTCACCTCTGCACGAATTCCTAG
+
:::06066:065:::::1:::ACEEC?::2::3:>>BBCD?C?::::::>8:::-:3C>:<<BA;@9@29::
@VGCEX:00083:00600
GTCCAAGCTTCTGGAGGGATGGTAAAGTCTAAAATTTACGATG
+
CCC?B@EFFAEDC@DDE>CCE>:::0:551000+0.).---.3
@VGCEX:00083:00619
GTCCAAGCTCTGGAGGGATGGTAATAAGCAAATTGACCTCAGTTTATTATTCACCTCTGCACGAATTCCTAG
+
66@0<0=DEDC?AFFF?CFF@CC@EF@D=<:0:4::?:??<8<D<CC?>>@EDD@DDDDD>>=C?E?C>DDE
@VGCEX:00083:00647
GTCCAAGCTTCTGGAGGGATGGTAATTATTAT
+
EED@D@DDEAECC>:::1.8>21.).2..)..
@VGCEX:00084:00624
GTCCAAGCTTCTGGAGGGATGGTAATCGTAGTTCT
+
DDD?D?DDD@DDD@DDD>=AAAA8).......)--
@VGCEX:00084:00626
GTCCAAGCTTCTGGAGGGATGGTAATTAAGATTTTGAACTAATACCAAGATTCACCTCTGCACGAATTCCTAG
+
=::0:0666<@CC7=:C,6660659<AFABBCEE:BB?CCC?==>?E?DDE<==E?C<==CDDDE@E@E?BBB
@VGCEX:00084:00639
GTCCAAGCTTCTGGAGGGATGGTAATTTGT
+
:660:0666:B@@;:::,.882.0)..)..
@VGCEX:00085:00609
GTCCAAGCTTCTGGAGGGATGGTAACTTCGTCTACTAC
+
DCC?C@FDD@DDEADDD>DED@@@;:606.........
@VGCEX:00086:00600
GTCCAAGCTTCTGGAGAGATGTATGTATTAA
+
KFDADAEDFAEFA?//........555:6:0
@VGCEX:00086:00647
GTCCAAGCTTCTGGGAGGTGGTAACTCTA
+
666069>;;06555,660660650.....
@VGCEX:00087:00623
GTCCAAGCATCTGGAGGGATGGTAATCTTAAAACGGTCA
+
BBDAE>CB;;5::0:BD>DEFADI<=.<6=88(--)--.
@VGCEX:00088:00620
GTCCAAGCTTCTGGAGGATGGTAATCT
+
C>@6@0<<=<:==6..).8818<+5..
@VGCEX:00088:00635
GTCCAAGCTTCTGGAGGGATGGTAAAACCTTGACCAGCT
+
C::8<=BBLADDC@DDA8A::0:@@@/:3:56..)....
@VGCEX:00089:00603
GTCCAAGCTTCTGGAGGGATGGTAATGTCCCATC
+
:::06?CDDAGHDADED>AA>9/.+.....)..-
@VGCEX:00090:00631
GTCCAAGCTTCTGAGGGATGGTAATCTAT
+
><==BABAB8<<==CE;=..)0/+.....
@VGCEX:00090:00634
GTCCAAGCTTCTGGAGGGATGGTAATCTGAACTTAGTATAATCCGAGAAATTCACCTCGCACAAATTCCTAG
+
:::069>;B>CCC?DDM?E>=?>E@DD==<<?@4:::<BB=CE@DDDDG>E><;;>C;<<GEEE>E:939C9
@VGCEX:00090:00645
GTCCAAGCTTCTGGAGGGATGGTAATTACGTTTACT
+
C::06:@BC?CEA;<<=9>HF@A=6<+/....)...
@VGCEX:00091:00622
GTCCAAGCTTCTGGAGGGATGGTAATCGTACGTTCAATTCTAGTA
+
D>@6>6>;;6;::0<BB;BDD?AB0555555=:-360606.....
@VGCEX:00092:00603
GTCCAAGCTTCTGGAGGGATGGTAATAATT
+
:::06066606=D;EEB1010).8*..).8
@VGCEX:00092:00610
GTCCAAGCTTCTGGAGGGATGGTAAATACTTGTACTTGACTCAGT
+
B>>86@D;B>BBB=BDD?DDD@DEC055550.....)...-----
@VGCEX:00092:00639
GTCCAAGCTTCTGGAGGGATGGTAACCATAAT
+
?6:06066:06@@;/01+...).8).)66606
@VGCEX:00093:00622
GTCCAAGCTTCTGGAGGGATGGTAAATGA
+
==:8<@?CD?C@B::::1.882...)...
@VGCEX:00093:00630
GTCCAAGCTTCTGGTGGGATGGTAAAATTGCACCGACTTCAATATTACAATTCACCTCTGCACGAATTCCTAG
+
?::066>::8<CB=CDD>B?C;::::/56::::3833:<AB=CDD?<<<;?233:6:88393899-:48?EAB
@VGCEX:00094:00643
GTCCAAGCTTCTGGAGGGATGGTAACTTTTACGTATTA
+
:660606BB:6::0:::16;;6;C?....(......).
@VGCEX:00096:00604
GTCCAAGCTTCTGGAGGGATGTAATCTAGC
+
:668<<BDE;<<@=A<<6<10.8)......
@VGCEX:00096:00615
GTCCAAGCTTCTGGAGGGATGGTAATTTTTGAATTCGGTACAAGGCATTTATTCACCTCTGCACGAATTCCTAG
+
GDEAE<==FAEDD@DDG?EDD<??4::::)550:>BB6=<BB=B@D::3);<7;FE@DDDDECCBB>C@E@EDD
@VGCEX:00096:00624
GTCCAAGCTTCTGGAGGGATGGTAAAGTTACTAACTGCATTCAGTTCAACATTCACCTCTGCACGAATTCCTAG
+
ECC>BAHDD@EEC@DDD=E=86...)..)....*//--0606666:@E0==D8<6C0<<BBBBDDD=?:?::::
@VGCEX:00096:00633
GTCCAAGCTTCTGGAGGGATGGTAATCATCTTTCTATACTTGGAGCAATATTCACCTCTGCACGAATTCCTAA
+
CCFAE>BBEAEDC?DDD?DBB=BB;??CB:<<7<C@CCBA?B@DDCB=B:929?C=BBBB<=<DC>C@E?DDD
@VGCEX:00096:00647
GTCCAAGCTTCTGGAGGGATGGTAAGAACTTT
+
E?A9C8==DACCB<:::,66C>::4..).11)
@VGCEX:00097:00608
GTCCAAGCTTCTGGAGGGATGGTAAATACAAATTATTATACCCGTAAGAAC
+
CA@6B=BCE@DECAFFF;A==7/./+.....).).=9:C333)333-38-3
@VGCEX:00097:00637
GTCCAAGCTTCTGGAGGGATGGTAACTGTGTTTACT
+
:6:0606668<CD@DDD>DEGA::41......)...
@VGCEX:00099:00614
GTCCAAGCTTCTGAGGGATGGTAGGAAAATTTAACTCAATACAATGACATTCACCTCTGCACGAATTCCTAG
+
FBB8606;A6;=<=BB<?::5::50555)5A,50=BBCAFDCC>B??B==<=IFAECCCBA>::2<<B@ECC
@VGCEX:00099:00617
CCAAGCTTCTGGAGGGATGGTAAATCTTTAGTACG
+
6066666066:4:::166:06::,6666,66...8
@VGCEX:00050:00669
GTCCAAGCTTCTGGAGGGATGGTAAGACTAAT
+
LEEAG@DDD?DDD@DEE>=A>20/+.....).
@VGCEX:00050:00674
GTCCAAGCTTCTGGAGGGATGGTAACCTTAAATTTGAA
+
ECC?EADDE@EEEA==<8<??6?=9A+1+..)..)..)
@VGCEX:00050:00692
GTCCAAGCTTCTGGAGGGATGGTAAAGA
+
=<>AE>CBG=BBC;:::,66.)./1)..
@VGCEX:00051:00665
GTCCAAGCTTCTGGAGGGATGGTAAAGACC
+
F==06AC::06::0::A8::.)../)...2
@VGCEX:00051:00683
GCCAAGCTTCTGGAGGGATGGTAATTTACACTCAGGCTAGGAAAAGATGCATTCACCTCTGCACGAATTCCTAG
+
..).2...)...).6D6;BC<>>@DG8>>=::50.+000-)---(-85<:::-3>>9?ABA>>@;;5;?E8<<D
@VGCEX:00052:00675
GTCCAAGCTTCTGGAGGGATGGTAAAATTCACCCAATCTAAGTGTGCGATTCACCTCTGCACGAATTCCTAG
+
66@9A066606CD@EEE;<:?6::::):655<B>DADDDF@CC<<<BBBB@DBB<>BB<<==IF@E@E>CC<
@VGCEX:00053:00659
GTCCAAGCTTCTGGAGGGATGGTAATTTGTACCATTTGA
+
C?>86<B6:0<BC@EFE?EAA==@?==)....)...)--
@VGCEX:00053:00665
GTCCAAGCTTCTGGAGGGATGGTAAGTATCTTTTTTAAATTTCGGTACAGCATTCACCTCTGCACGAATTCCTAG
+
66:0:066:06=@4::6,66B66=;=E@>>>????0:=,33)33-33:8-/--)---2---ABA=@@).)-)---
@VGCEX:00053:00668
GTCCAAGCTTCTGGAGGGATGGTAATATTACCA
+
DCC=>;B:=8<CC@EEG?E>606@40..)..).
@VGCEX:00053:00687
GTCCAAGCTTCTGGAGGATGGTAACTTTAGTTCTGAGTTGAA
+
CCC@D=B;?6?0/)10).8<1<<6:00)...)......2.60
@VGCEX:00053:00688
GTCCAAGCTTCTGGAGGGATGGTAATGTCATT
+
>??@D@BCB?BBB:@?B<@<<1/0*......)
@VGCEX:00057:00650
GTCCAAGCTTTCTGGAGGGATGGTAAACCAGAGACT
+
...).1....)65C4::C,66<68;8)1).......
@VGCEX:00057:00681
GTCCAAGCTTCTGGAGGGATGGTAATACTTCGCTACTT
+
66:0<6BBB9@:.)...)...1<<)....)..556660
@VGCEX:00057:00698
GTCCAAGCTTCTGGAGGGATGAGATAGAAAATTTATACTTCGTTTAAAATTCACCTCTGCACGAATTCCTAG
+
DDEAEAKFE@EDD@DDD?DDDDDDDDDC==)33)::::C?CCC@4>>>-929CD>DDEDDDBCB@D@D<BBD
@VGCEX:00058:00691
GTCCAAGCTTCTGGAGGGATGGTAATATCTACAGT
+
DCE@D@DDD@DDCA66<8:@CA6505....-----
@VGCEX:00060:00661
GTCCAAGCTTCTGGAGGGATGGTAACACGAATGTCATACTTGGTATAAAATTCACCTCTGCACGAATTCCTAG
+
FDD?D<==DAEB>;:::1:??6?C?AAA>B==>>EFEEEE@E@DDCBBB6:2:?D@DBBBCCCFFBK@D?BBB
@VGCEX:00061:00664
GTCCAAGCTTCTGGAGGGATGGTAAGACTTA
+
.11-<ABBC@DDE@FEI>C0.).8)....).
@VGCEX:00062:00676
GTCCAAGCTTCTGGAGGGATGGTAAAGACTTTTAGA
+
/.0).2...).88+:::1:?A<888)0...88(...
@VGCEX:00062:00688
GTCCAAGCTTCTGGAGGGATGGTAACAGTTAGTTATGA
+
6<=>B@CDD>BCE?DDG?D::0654:::1)...)....
@VGCEX:00062:00698
GTCCAAGCTTCTGGAGGGATGTAAAATT
+
CCEAF?ABB865?4<:A8?01....(.)
@VGCEX:00063:00699
GTCCAAGCTTCTGGAGGGATGGTAAGACCAGTACAAAT
+
6:D0:06;;6;::0:::,666>=A2...)....---)-
@VGCEX:00065:00662
GTCCAAGCTTCTGGAGGGGTGGTAAGAATGGCTAAACTAGGTCCAAGCAATTTCACCTCTGCACGAATTCCTAG
+
66.1<)...).1.).1>>(:::::4::;??4::@@1::65<CEAEACCC4::0:EE;?:000///=6C=B8?A:
@VGCEX:00065:00664
GTCCAAGCTTCTGGAGGGATGGTAACAAATTGTTAGACTTACTA
+
BBB06066@@DDDADEE?DDFA=@0:66,6666066...)....
@VGCEX:00066:00686
GTCCAAGCTTCTGGAGGGATGGTAATACATACTAGT
+
ECC=><:668<AD@DDK<?>A28=+/...888.---
@VGCEX:00066:00690
GTCCAAGCTTCTGGAGGGATGGTAAGGTTGAACCGAGTCTTCTTCTTATATTCACCTCTGCACGAATTCCTAG
+
FFFAF:@;FAFED?DBB<?A?=B?:?3:4:C<?=BEEE<;4;929@<@BBC?EAA:@CCDDBBCB<C@E@CCC
@VGCEX:00068:00693
GTCCAAGCTTCTGGAGGGATGGTAAAATTTTTCC
+
>FF@E?DDEADDC?DEE?DCB::000(....(.)
@VGCEX:00070:00674
GTCCAAGCTTCTGGAGGGATGGTAAACCTTTTTTGGACCAGATCCATGTTATTCACCTCTGCACGAATTCCTAG
+
..1>A?F=A=BCDADDD?DCD@BHD>E8:::::*:;AB8>>EDD@FC??;<<8>=GAG?>?DDEDDADBFAECD
@VGCEX:00070:00696
GTCCAAGCTTCTGGAGGGATGGTAATATTCGACATTTATACGATTCAAAATTCACTCTGCACGAATTCCTAG
+
:660:066:065=0:6C6666A6:25882...-.6>6666....)....(606666>8....6606060666
@VGCEX:00071:00650
GTCCAAGCTTCTGGAGGGATGGTAATTGTCTGAGAATTGATCATTCACTA
+
:660:066B06550:CF?FCD=.1+1*...</5550606666660...88
@VGCEX:00071:00655
GTCCAAGCTTCTGGAGGGATGGTAAGATCAATTGGATTAAGACTATTTATTCACCTCTGCACGAATTCCTAG
+
<<F6@6C=:06::4::6,66606505:80-).)-)--)3-3:>>6::,6A>C?C?CECBBED=<9>@D>BCB
@VGCEX:00071:00693
GTCCAAGCTTCTGGAGGGATGGTAATTGGAGTTTTTACCCTAAGTATAAAATTCACCTCTGCACGAATTCCTAG
+
/..).).8A).1C;@??8?A?6@?:?4:4:BBDED7DGM?BB8>::::::/:?CCE>D<<:::?::4:4:=DEE
@VGCEX:00072:00653
GTCCAAGCTTCTGGAGGGATGGTAAATCTTGTACTCAT
+
=6::C6@;B86:E@DDD>BBB<??@0:5.).....--.
@VGCEX:00072:00665
GTCCAAGCTTCTGGAGGGATGGTAATTTTGTACTTGATTTTAATATGTCCATTCACCTCTGCACCGAATTCCTAG
+
>::0606::055:4::6,566<EFAGGG;==<::4::333)3---8--.)..).==;?::::::055056A:ACE
@VGCEX:00073:00654
GTCCAAGCTTCTGGAGGGATGGTAAAACAAAAGTTTTGTCTCGGTAAATTATTCACTCTGCACGAATTCCTAG
+
:666@6:<<8<>D9=:B8?::065::/::::/6666)66;;;D@DGG=DADD?DA==.////;AA;B>D@EFE
@VGCEX:00073:00655
GTCCAAGCTTCTGGAGGGATGGTAAACTTTATCACTTG
+
=>>86<@6:865:4:BB<BDD9=CC00.8)......).
@VGCEX:00074:00672
GTCCAAGCTTCTGGAGGGATGGTAAATACTTTACACGCA
+
66:06066=9=::4::6,5CE<655,.....)....---
@VGCEX:00074:00678
GTCCAAGCTTCTGGAGGGATGGTAATCCAGTAATT
+
A=:069?6:8<C?=BCD>CDB66:25/)....)-)
@VGCEX:00075:00686
GTCCAAGCTTCTGAGGGATGGTAATATAACAATGA
+
===>B?BBBAE<:=BC=AAA288)....).-)---
@VGCEX:00075:00696
GTCCAAGCTTCTGGAGGGATGGTAACGTGTCTCATTTCATGAGTCTTT
+
8..-=ADEFACCC>CDD>CFD:@A4666666555.81888.......)
@VGCEX:00076:00664
GTCCAAGCTTCTGGAGGGATGGTAATTAAAAAATTAACTACCGGGTCACGATTCACCTCTTCGCACGAATTCCTAG
+
66606066C<:::4:AE1>>EAEE@==<@===(.).)..--)-8188--333-333<=33-333::AA@D@D8:33
@VGCEX:00078:00678
GGTCCAAGCTTCTGGAGGGGATGGTAAAGTCT
+
.)..).)..81..:2::::):..).1.)....
@VGCEX:00079:00657
GTCCAAGCTTCTGGAGGGATGATAAAAATATACACGGTTTAAATTATTTGAATTCACCTCTGCACGAATTCCTAG
+
EDIAD@DDE?DCD@DDD?FDDDD@@==)0//.8888)--)-<+0*0-81--)-2388.:3C9398::2:7<@FED
@VGCEX:00079:00659
GTCCAAGCTTCTGGAGGGATGGTAAAGTTGAA
+
HDD>B=B==;=BFAEDDAC>>10//+..).--
@VGCEX:00079:00672
GTCCAAGCTTCTGGAGGGATGGTAATCGTTGTTTTACGACCTGATCATAAATTCACCTCTGCACGAATTCCTAG
+
>=>?C4:<D8<=C?DCC<@:606:4:555055::)5333-)--88----5)-)33@-833398333-3999BB>
@VGCEX:00079:00673
GTCCAAGCTTCTGGAGGGATGGTAAGCTTGTA
+
EEE@D@EEE@DCD@DDD?=8820/*../+...
@VGCEX:00080:00654
GTCCAAGCTTCTGGAGGGATGAGAATGAATTTTT
+
>>>8<??CE?DDD?>>K?CA0...)...).....
@VGCEX:00080:00666
GTCCAAGCTTCTGGAGGGATGGTAATCATTAATTCAAGC
+
FDD?DADDD<DB;7...)..8288)/:55050503.)..
@VGCEX:00080:00668
GTCCAAGCTTCTGGAGGGATGGTAAATA
+
C::060666065:4:::1..>21./+..
@VGCEX:00080:00683
GTCCAAGCTTCTGGAGGGATGGTAAATGTAAGTAGACCAAGT
+
DEGAD?CDE@EDC?DEE?ECA9:::0:5550555533-3-33
@VGCEX:00082:00653
GTCCAAGCTTCTGGAGGGATGGTAAATACGCTT
+
D?B0=8<BEAEED@DDD>A<>2/..)......2
@VGCEX:00082:00687
GTCCAAGCTTCTGGAGGGATGGTAATAGTTAC
+
A::06066:065:3:BA8<A<11.)....)..
@VGCEX:00082:00699
GTCCAAGCTTCTGGAGGGATGGTAATTACGATTACATTATCTC
+
:::060666065:2::6,6@@@==;=:===55033-.).....
@VGCEX:00084:00671
GTCCAAGCTTCTGGAGGGATGGTAACTTATATTATAATTCTAATAT
+
DCC?B@DDE?DCD@CB?8?6606;066066660666056;..)..-
@VGCEX:00084:00682
GTCCAAGCTTCTGGAGGGATGGTAACGAGACCGAGTACACAAATCCCTAATTCACCTCTGCACGAATTCCTAG
+
C::0606::06;>:@BB=CDD@DD@>>=AAA5=:BEEBC???8:::/::2:3::B;D<<;<<CBB=B>D<CBB
@VGCEX:00086:00654
GTCCAAGCTTCTGGAGGGATGGTAAAATCTTACGT
+
6660606?B@@@?4:::16CC<:555)50.2....
@VGCEX:00086:00670
GTCCAAGCTTCTGGAGGGATGGTAATCCTTGACTATA
+
6==066>;?=;@B<:::,66CA::05568).......
@VGCEX:00086:00692
GTCCAAGCTTCTGGAGGGATGGTAATTTTGATCAAGTCTATGAATGATTAATTCACCTCTGCACGAATTCCTAG
+
DCFAF<==D86:A2==B=?AB<6=05CD0BBFDC?DCBBDDDC6:999.3?D?EDE>CD<;;BDDC>C;B799B
@VGCEX:00087:00667
GTCCAAGCTTCTGGAGGGATGGTAATGTAAC
+
EDA8>8<<<8<=D@DCC=A0.)1=)....).
@VGCEX:00087:00682
GTCCAAGCTTCTGGAGGGATGGTAAAATTCAA
+
?=?BGADDE<==C?BCE?AA;1///1).)...
@VGCEX:00088:00694
GTCCAAGCTTCTGGAGGGATGGTAAACTTGTACTAC
+
A::066>6:06=?;:::1:::0655,6606666...
@VGCEX:00089:00698
GTCCAAGCTTCTGGAGGGTGGTAACTAGACTCAGTTCATCTGTCGCAAATTACTACCTCTGCACGAATTCCTAG
+
?>LAF>CBE@DDCAFDF?FEADD=C::666666660555555333333)3-33--5)---5@@8:<?D7;7;<;
@VGCEX:00091:00663
GTCCAAGCTTCTGGAGGGATGAGATGGGAATTTTACACCCAGTCAACTATTCACCTCTGCACGAATTCCTAG
+
DCD>B?CDD@DEE@EDG<CDCEDBBBH>D>CBB8B?BDD<BCBBE8<<DE>DEE@E;;;;;8@D?E>C>CDD
@VGCEX:00091:00671
GTCCAAGCTTCTGGAGGGATGGTAACGGTAATTGCTATATTTAGTACACATTTCACCTCTGCACGAATTCCTAG
+
GCC?C@DDF@EDC@EEG>BCC<>>@HEA>=8:<:::===<G>D=><:::333)33:-::?BCCCCG@E>D<?@:
@VGCEX:00092:00678
GTCCAAGCTTCTGGAGGGATGGTAATCTAGTT
+
ECC>B?CBB=A??:BCC==>>20.)..8....
@VGCEX:00092:00694
GTCCAAGCTTCTGGAGGGATGGTAACATACTA
+
>>=6>6666065:0::D>=>82.0*.......
@VGCEX:00093:00653
GTCCAAGCTTCTGGAGGGATGGTAATACGTTTTCTAC
+
66:060666065:4::C1<=<@C=+.....88(..--
@VGCEX:00094:00692
GTCCAAGCTTCTGGAGGGATGGTAACTTTATACGT
+
D>>8<9CCD>BDIAEDB>ELF<00*..8)......
@VGCEX:00095:00691
GTCCAAGCTTCTGGAGGGATGGTAAGATTTTACTTCCAAGTACAGATATATTCACCTCTGCACGAATTCCTAG
+
==EAD@DDD@EDDADEH>DDE@DD;=<ADC):5?-:-:9?B:::>?0../-)---)333;DFDDE@E@F@DCC
@VGCEX:00095:00699
GTCCAAGCTTCTGGAGGATGGTAACC
+
DCC?B?DDF@D==900+.882..).)
@VGCEX:00096:00669
GTCCAAGCTTCTGGAGGGATGGTAAATTATATCAAGTACAAAAAAATGCCATTCACCTTTGCACGAATTCCTAG
+
DDEAE>CCE@DBC>ECM?DDD@@A@,505:@::=>CCCCEEEEEE-GEE?<:3:::3::/:?>>??8>6:-:8C
@VGCEX:00096:00671
GTCCAAGCTTCTGGAGGGATGGTAACTTATTGTACTA
+
C::06066;6;BA;:::1/882..)..).>066....
@VGCEX:00097:00655
GTCCAAGCTTCTGGAGGGATGGTAAGTCGTTTATTC
+
FDGAGAFCC?BCE@EDG>DCA21.)...00.).-)3
@VGCEX:00097:00662
GTCCAAGCTTCTGGAGGGATGGTAATCC
+
E=:066666065C:A??10..)..)..)
@VGCEX:00097:00695
GTCCAAGCTTCTGGAGGGATGGTAACCGACGGTTGTACTACGTCGTAGTATTCACCTTCT
+
:::0606::065:4:::166:0..).).8..).)66?5:5555553333336333-3-33
@VGCEX:00098:00651
GTCCAAGCTTCTGGAGGATGGTAATGTTTTTTACTAGTGTCT
+
DDEADA666065506:466606;9;;;;;88(....88----
@VGCEX:00098:00671
GTCCAAGCTTCTGGAGGGATGGTAATTGTCATTTACCTTATCAAACTT
+
8/.).18@A@BCC=BDC>@H=2==+0).....8)--)3-3333:6:89
@VGCEX:00099:00664
GTCCAAGCTTCTGGAGGGATGGTAATTGCGAAAATAAT
+
1..2>21..-./D?BCF?CCD@=;).)/.....(--2:
@VGCEX:00099:00673
GTCCAAGCTTCTGGAGGGATGGTAAATACCTAG
+
FFF@D?C<=9<DE@EDD?DAA9://*...)...
@VGCEX:00099:00675
GTCCAAGCTTCTGGAGGGATGGTAACTTTATTATAACTATGAAT
+
ECD@D?>=>2=00).8828;;66506.81..)...).8...505
@VGCEX:00051:00713
GTCCAAGCTTCTGGAGGGATGGTAAATTACACTAGGTTCAACTTTCTTCTATTCACCTCTGCACGAATTCCTAG
+
A::06066606;:;:::1:@B:BAG0:0::555AC03-3C;:::,550333:-333.333888?CC>D:@;;99
@VGCEX:00051:00742
GTCCAAGCTTCTGGAGGGGATGGTAAATACTTCGTTACTA
+
<10).)...)...)::66)6666?BG;:..8)...)....
@VGCEX:00051:00744
GTCCAAGCTTCTGGAGGGATGGTAAAATTCCTAGCCCCAGATTTATATATTCACCTCTGCACGAATTCCTAG
+
B::069?6:06;?:BDG?EDB@:.//(.)/)......(66666,6;55::4::CA?<<33A3388;@D@E<;
@VGCEX:00052:00711
GTCCAAGCTTCTGGAGGGATGGTAACCGAACATTATATTGGGTATAGTGATTCACCTCTGCACGAATTCCTAG
+
:::06066C065:2::6166:0>EAIBFC@EDD@DBBB@DD===>=DBEBB<>>GBFFFEDA>;8).)19>>A
@VGCEX:00052:00723
GTCCAAGCTTCTGGAGGGATGGTAATTATACCCGATCCAATCTTACTAAATTCACCTCTGCACGAATTCCTAG
+
:=E0:8<CE>C?>4:::,66:06EAC8==<<B6BADGAE:=>C@DE>>=1:<?::8:?::>>=<C<?3:4::5
@VGCEX:00052:00740
GCCAAGCTTCTGGAGGGATGGTAAACTAGAGTTATTATT
+
DB9C066606650::C1:6:6BCC<B>/00..)..1...
@VGCEX:00052:00747
GTCCAAGCTTCTGGAGGGATGGTAAAATTATACTCG
+
EDEBE@DDE@DDF@DBB=???6::::/50.....--
@VGCEX:00053:00737
GTCCAAGCTTCTGGAGGGATGGTAAACTTCTACTA
+
...).18..)..506:6,:==;6882..)......
@VGCEX:00054:00710
GTCCAACCTTTCTGGAGGGATGGTAAGAGAAACTCATACCCAGTATACCAATTTCACCTCTGCACGAATTCCTAG
+
6??0:4:5:6,66:0::B1:660669@AEDG9>==>CBFH?DCC>=<D<B<BB8A::3::33:::33-36:6>BB
@VGCEX:00054:00735
GTCCAAGCTTCTGGAGGGATGGTAAATTTACCGAGTAATT
+
>=<BFA>==<=<D@DBE<@::065:,55,5505555A-3-
@VGCEX:00054:00737
GTCCAAGCTTCTGGAGGATGGTAACTTTAATTTCTACCGAATCTAATAATTCACCTCTGCACGAATTCCTAAG
+
CCD:A366606AEAED@EEK>CC;==H;>=>G8@:::5/.)....)..182:;;6;5555555:050563505
@VGCEX:00054:00742
GTCCAAGCTTCTGGAGGGATGGTAATCATACTCAGTACATTTACTAATAATTCACCTCTGCACGAATTCCTAG
+
ECC?C@EDD@EDEAFEE?ECB@CC>CDDDDDDEDBBBECCD>CDDD@DD884:>>8B@@DBBCBB=B>D@BBB
@VGCEX:00055:00722
GTCCAAGCTTCTGGAGGGATGGTAATTACTTCTAGCTATTC
+
CCDAE?CBB>BBB<66:10<;1.0+.)..8)....----2-
@VGCEX:00055:00734
GTCCAAGCTTCTGGAGGGATGTAATCCATACGTTGTACTTATCAGACTTATTCACCTCTGCACGAATTCCTAG
+
:6?:C<C<>9<BB@AA>;A/..86<;):5555C:3:0--)-----5589??18>>2:33-----52;).)398
@VGCEX:00057:00730
GTCCAAGCTTATGGAGGTATGGTAATCCTGTTTTTTAGACTGCGATGAAGATTCACCTCTGCACAAATTCCTAG
+
FDE@DADDD?C?>4:::B?CD@==<=E@C::::::*<EEEDCDDDCCC@D;;8<DD?DDEBBC:::1:4:4:CD
@VGCEX:00057:00748
GTCCAAGCTTCTGGAGGGATGGTAATACTAGTTATTACTGA
+
:66060666>C::0:66,66B<@@;:555555055053---
@VGCEX:00060:00715
GTCCAAGCTTCTGGAGGGATGTAACACTGTAG
+
EDDAEAECC>BCC@A>>6=1...2........
@VGCEX:00060:00737
GTCCAAGCTTCTGGAGGGGATGGTAACCTAAGTACTATCT
+
80.).)...)...1::::)66606;00)00).....88..
@VGCEX:00060:00746
GTCCAAGCTTCTGGGAGGGATGTATAA
+
EED?C?C;A6;:::,0/.).8/....)
@VGCEX:00061:00723
GTCCAAGCTTCTGGAGGGATGGTAACGGTTTTATTGTACTGAGTTATTATATTCACCTCTGCACGAATTCCTAG
+
A<=06<B::0655<EDF>CDDAEE@CD4:::/::5::?BB?DDA4::4::::9??B@C<=?==<DF=C=CABB:
@VGCEX:00061:00727
GTCCAAGCTTCTGGAGGGATGGTAATTTTTTTTGATACTTCAGGGTCAAAATTTCACCTCTGCACGAATTCCTAG
+
66:066>?A6?::4:::1:8>288).......&....8=:=555,5=@@@)33)333-5:533CB<68<;@:BCD
@VGCEX:00061:00744
GTCCAAGCTTCTGGAGGGATGGTAAATTCTATACT
+
:66066>6:06::4:::1:DF@:::,.).......
@VGCEX:00062:00700
GTCCAAGCTTCTGGAGGGATGGTGAAGACGGTTG
+
666060666065:6>CD,6660665955550.).
@VGCEX:00064:00714
GTCCAAGCTTCTGGAGGGATGGTAACAATG
+
CB@=B6:66065=0:::,66A66/)..)..
@VGCEX:00064:00746
GCCAAGCTTCTGGAGGGATGGTAAAACTT
+
..181...).6?0:66,6>@6.111+..)
@VGCEX:00065:00700
GTCCAAGCTTCTGGAGGGATGATAAAAACGTTTTT
+
...).2..6065:066:,666:6....)/0.888(
@VGCEX:00065:00734
GTCCAAGCTTCTGGAGGGATGGTAAATAAATATTGGAGCTGGTCTAAATTCACCTCTGCACGAATTCCTAG
+
EDIBG:=<CAEFEABCB>B??6::50:::0:550:8:6:@@;@C:::0::>::2:BBBCCCCD@D6<9<BB
@VGCEX:00066:00710
GTCCAAGCTTCTGGAGGGATGGTAACGAAATTGCATTCGGTCTAATAGAATTCACCTCTGCACGAATTCCTAG
+
EEDADAEED?DDDADDD=DEF@EE@DA@@1:3::CC@FGAEFDDA==>E@D@DBC@CCDDFDDDDAD@D?DDB
@VGCEX:00066:00722
GTCCAAGCTTCTGGAGGGATGGTAATACTTAAGTTTAC
+
IEIAE?DDD?DDC@FDD=EDF@FEAD:..).)..8)..
@VGCEX:00066:00728
GTCCAAGCTTCTGGAGGGATGGTAACGTTAATT
+
F?><<ADB?=A=<9=KG?>==<:.1101+.)..
@VGCEX:00066:00741
GTCCAAGCTTTCTGGGAGGGTGGTAATAATCTTTGGTACT
+
66606<6666,666:,66>6>>A;A06.2...8).)-.--
@VGCEX:00067:00734
GTCCAAGCTTCTGGAGGGATGGTAAATACTTTCA
+
===866>?C=BBD>CCE?E::0../*.....)..
@VGCEX:00067:00748
GTCCAAGCTTCTAGAGGGATGGTAAGTGTTTTTTAACCTGGGTTCACGAATTCACCTCTGCACGAATTCCTAG
+
DCC?C@E::06:5:5::6>BB@<;8<<;DDDDD0@-9.999)3-338CC?F@EED:=>DCCCCFD@D@D@CCC
@VGCEX:00069:00747
GTCCAAGCTTCTGGAAGGGATGGTAAAATCCGAGTTTAGACTAGTATAGAATTCACCTCTGCACGAATTCCTAG
+
:666@0:6;06..)0)..)..12.:::)55055555,3333:AA366665050565<55=DDCCCC@C?C?BCC
@VGCEX:00070:00718
GTCCAAGCTTCTGGAGGGATGGTAATTATACTTAGGTATAATATTCTTAATTCACCTCTGCACGAATTCCTAG
+
IEEAE@ADEAEED@>=<9.<;1<<+/+..;8><BB=CBABADCD?CC:B.8.9?B=BDDDEEDCC?CAD@EGD
@VGCEX:00070:00741
GTCCAAGCTTCTGGAGGGATGAGATGGTAATCTGACCTTATACTGAGTATATAGATTCACCTCTGCACGAATTCCTAG
+
LED@D8<<B>BBC><<<9=BBBDCCD@DD@DD<;>F;=;>DCDDDDDBB<::::::3:@@>DEDDDA?<:2:9B=EEB
@VGCEX:00070:00748
GTCCAAGCTTCTGGAGGGATGTATAACTTTCGT
+
EEFBEACCC?CEEADDE?DA:655.2...)...
@VGCEX:00071:00711
GTCCAAGCTTCTGGAGGGATGGTAAAGTAGA
+
..82A?A00)6::06A?8@:.)..=*0....
@VGCEX:00071:00713
GTCCAAGCTTTCTGGAGGATGGTAAATACGTTTTATACCGAGTCGACTAATTTCACCTCTGCACGAATTCCTAG
+
CCD<E@B6:6,65506C36:B=?A@8:5100//(..--)---:3:3333-33)383@@BBDCEDCD>E@E=>?B
@VGCEX:00071:00734
GTCCAAGCTTCTGGAGGGATGGTACTTTGTACT
+
>>A>A?A=A=DCD@EEF<EDC<.....).....
@VGCEX:00072:00721
GTCCAAGCTTCTGGAGGGATGGTAACACTGTAACTCGA
+
66606<666=;;?:::=8:AF<::4.......).....
@VGCEX:00072:00742
GTCCAAGCTTCTGGAGGGATGGTAAATGGTCAGTACAAGTTTATGACAAATTCACCTCTGCACGAATTCCTAG
+
C::06066A9@::4:::166?6:::,:@9=:<5<3:?;::3)-88-.-5)-)---)338DDDEEF>C>C?BBC
@VGCEX:00074:00707
GTCCAAGCTTCTGGAGGGAGGGTAAGGTTATAATCTGTACTGAATCTAGATTCACCTCTGCACGAATTCCTAG
+
...2>+/..-===ALEG?=<:0:?4:43-5:E@==>DDCCBDD>==<AA:<8>>K>DDIDDCCCE@E@CBDDE
@VGCEX:00074:00716
GTCCAAGCTTCTGGAGGATGGTAACAGAAACTT
+
C>=86<>;B>?<=9./+.8>1<<?8...8)...
@VGCEX:00074:00718
GTCCAAGCTTCTGGAGGGATGGTAACAGCAATTAGTTAC
+
EFE@F@CCE?EED@EEE?DCD?@C>6:6660606..)..
@VGCEX:00074:00722
GCCAAGCTTCTGGAGGGATGGTAATGCCTTTTTTCAACTGGGTTTTAATGATTCACCTCTGCACGAATTCCTAG
+
FB0606660665;:::1:6D@DD=???4:::::*:?:::::7=EF;EADDC?>:::-333:3:8DD<B:@:??B
@VGCEX:00075:00728
GTCCAAGCTTCTGGAGGGATGGTAATTTACACTCAGTCTGTCTTTATTTATTCTACCTCTGCACGAATTCCTAG
+
IDD?D@EDD@DEE@DDD?CCC6:<4:@6::555533:388AADD488@)93.---;)-------55)-)3:822
@VGCEX:00075:00740
GTCCAAGCTTCTGGAGGGATGGTAAAGCACTTTGTA
+
>==069CCC>CEE@DDD?DBB6:::05....82..-
@VGCEX:00075:00743
GTCCAAGCTTCTGGAGGGATGGTAA
+
:660606;;065=2::?,...)..)
@VGCEX:00076:00745
GTCCAAGCTTCTGGAGGGATGTAAATTA
+
:6606A>;?=A::41>>6<0....).).
@VGCEX:00077:00710
GTCCAAGCTTCTGGAGGGATGGTAATTTAGGTTA
+
DCC>C>CCC@DCCADDD?D;8=1.).8)0.).1.
@VGCEX:00077:00726
GTCCAAGCTTCTGGAGGGATGGTAACTACGATAACTATCTCTAGTCAACCTCTGATCCACTGTAAT
+
F>=;<@B>;=;??<BEE>DED<:/*./......)......8555336050555.8--)------28
@VGCEX:00078:00708
GTCCAAGCTTCTGGAGGGATGTAACA
+
CCC@D@DDD>B??;/..+01...)..
@VGCEX:00080:00708
GTCCAAGCTTCTGGAGGGATGGTAATAACTTTGTA
+
CCE@FAGDD?DDD@DCF?EEEA..)..)...)...
@VGCEX:00080:00712
GTCCAAGCTTCTGGAGGGATGGTAAATATAA
+
C::06066:06554::6,.882=88)....1
@VGCEX:00082:00747
GTCCAAGCTTCTGGAGGGATGGTAATTTTACCAGTTTTAT
+
C::06066606@A;:::1:@B:=@4:::)::055.88(.-
@VGCEX:00083:00713
GTCCAAGCTTCTGGAGGGATGGTAATTGTTTCGA
+
C>@=C<>=EAEDD@ECC=CDC6<<).)..8)...
@VGCEX:00083:00721
GTCCAAGCTTCTGGAGGGATGGTAATTGTACCGAGC
+
>==>B6@;?065:4::E?CAA2<<*0)....).---
@VGCEX:00084:00720
GTCCAAGCTTCTGGAGGGATGGTATTCGCTCTTAGGCTAAGTCCAAAATTCACCTCTGCACGAATTCCTAG
+
><CAK@DDKAEDB<DDG?BBCAD==<=DAD==<>EAECC?>AA2:::/8-3CC<CCCBBBB>>=>AL@DCD
@VGCEX:00085:00723
GTCCAAGCTTCTGGAGGGATGGTAAGCAATTATTACACCGAGTACTCGAATTCACCTCTGCACGAATTCCTAG
+
DDD@FAFDD<==DACCD<>>EADCA?::4:255033::3:@A?@CC===?C@EDD@E>=<CC::<8:<B@CCC
@VGCEX:00085:00740
GTCCAAGCTTCTGGAGGGATGGTAAGGATCTAATGTACTCGGTGTAAAAATTCACCTCTGCACGAATTCCTAG
+
:::0:06EA9CBB<BBB<BA>1<<+0+.8;>>=BD<<=BBE;B@99999-98>9929988@DB;;79<B<9<9
@VGCEX:00086:00702
GTCCAAGCTTCTGGAGGGATGGTAAAGTCATAAG
+
F::0606??6?::2:::,6882<;<+......).
@VGCEX:00086:00707
GTCCAAGCTTCTGGAGGGAATGGTAATTTAGTATTTAGTATAAAGTACTGCTATTCACCTCTGCACGAATTCCTAG
+
CCC@D?>==@DDD@?AA1:06:<CC2::,5555::0:::::;C<BADB::<6:69????<<6;566660606066.
@VGCEX:00086:00744
GTCCAAGCTTATGGAGGGATGGTAATCTCGTACTTAGATCTATCACTTTTTTAATT
+
EEIAE?CCH<=>F@DDD?ECC>CDA<<<>C<<8D>D<:<??3-----5555(-)-)
@VGCEX:00087:00709
GTCCAAGCTTCTGAGGGATGGTAAGACCTCTAGTATGAAATTCTCTAATTCACCTCTGCACGAATTCCTAG
+
<>>>BAA8A181..8818AA1<=)/..)....5333333)3-3@:33-318>B>BDCDC==<A<B2:3:::
@VGCEX:00087:00722
GTCCAAGCTTCTGGAGGGATGGTAAAAATACTTT
+
::60:36;?6?::2=DD?DE82.....(....88
@VGCEX:00087:00725
GTCCAAGCTTATGGAGGGATGGTAACCAAATATTACACTCAGTCTATCATTCACCTCTGCACGAATT
+
D::066>6:065=;CDI?EDD@DC0:400*.;;).....55556666666<C6685558.....).)
@VGCEX:00087:00735
GTCCAAGCTTCTGGAGGGATGGTAAATACACTTAACGTT
+
:6:069?::06::4:66,666@:::9..888=).).---
@VGCEX:00087:00749
GTCCAAGCTTCTGGAGGGATGGTAATTCAGT
+
:::06066606@A;:::1:6:068)/)....
@VGCEX:00089:00724
GTCCAAGCTTCTGGAGGGATGGTAATGGTACGTTATTGAACCCTTGGATTTAAA
+
DDEAE@DDD@DCC@:::166F>EC@=:4<:::C033-35055,5050533)33)
@VGCEX:00089:00740
GTCCAAGCTTCTGGAGGGTGGTAATTGCTTGTTAT
+
?::060..1)...).8818?>::4:::..)..)..
@VGCEX:00089:00743
GTCCCAAGCTTCTGGGAGTGGTAATGAAACTA
+
:666,6:666055:C,:=.=288)./..)...
@VGCEX:00090:00716
GTCCCAAGCTTCTGGAGGGATGGCAATTCAACCTAGACTAAAGATCGACTATTCACCTCTGCACGAATTCCTAG
+
:::6,606??06550666,66:0:D?C<BB?D@CGE=:::3)333C::3>;:2;BD>DDEDBBB;;4<?D?CEE
@VGCEX:00090:00719
GTCCAAGCTTCTGGGGAGGTGGTAAGCAAATTAACTT
+
B::066>668<CAAA0::06D@6505...).18)..)
@VGCEX:00090:00748
CGTCCAAGCTTCTGGAGGGGATGGTAACTATAACTTGGACCCCGTCCATTAATTCACCTCTGCACGAATTCCTAG
+
::6:0:4:6:255=<5:::):AA=:<7<B<<<?DC;?3::::/:>>6:3-3-8233@?9383?999929-3:@=D
@VGCEX:00091:00702
GTCCAAGCTTCTGGAGGGGATGGTAATCGATT
+
:660606??9;??:::::)66:9::355....
@VGCEX:00091:00704
GTCCAAGCTTCTGGAGGGATGGTAACTGGACTCT
+
..0>AA0..-==CAGFG8A>>20/*...).....
@VGCEX:00091:00710
GTCCCAAGCTTCTGGAGGGGATGGTAATT
+
....).).8828..)6666)66606:050
@VGCEX:00091:00725
GTCCAAGCTTCTGGAGGGATGGTAATATAGACGGTCGATAAT
+
EEF>B>EDD@DB>::::1:??6;@:BB<<5C:8)------)-
@VGCEX:00091:00741
GTCCAAGCTTCTGGAGGGATGGTAAGTGAATTATTGGATCTGGATACAGGCATTCACCTCTGCACGAATTCCTAG
+
EDDADADED>BCD@DEG?EBB6::255::2:2:>2:2:.---)---8--)--/)---)3399@;;9>8>292999
@VGCEX:00091:00745
GTCCAAGCTTCTGGAGGGATGGTAAAGTA
+
..606<66<=AAC<AAA6<00)...)...
@VGCEX:00092:00700
GTCCAAGCTTCTGGAGGGATGGTAATACTTTA
+
6::0606BB?65:6:::166:06505:..0+/
@VGCEX:00092:00709
GTCCAAGCTTCTGGAGGGATGGTAATCGAATTTAGATACTGTAACTAGTACTACCTCTGCACGAATTCTAG
+
<==AGA?<<=CBCA=::10.0).<)0...)..)---.C665550666555555505:33533--)-)----
@VGCEX:00092:00717
GTCCAAGCTTCTGGAGGGATGGTAATACGAT
+
...).)...).EC@AA<6<0.).87=.....
@VGCEX:00094:00704
GTCCAAGCTTCTGGAGGGATGGTAATCTACGTTGTACTTC
+
66:06066606550666,6;;0<>A===B<5503----)-
@VGCEX:00094:00744
GTCCAAGCTTCTGGAGGGATGGTAATTTTGACCGGTTTACTTT
+
CCCAE@EEE@DEC?CEF?EBB06:0555)5556:055,5333)
@VGCEX:00095:00744
GTCCAAGCTTCTGGAGGGATGGTAATTCAAATTATTAAACTTAATACAAATTCACCTCTGCACGAATTCCTAG
+
666AF<:==<<<BAB?B<B=:06C;@::::0:4::;CC<CC=B9>?:::/:3:9@999;9999=C?DAE@EDD
@VGCEX:00096:00732
GTCCAAGCTTCTGGAGGGATGTAGTGAACCAAG
+
D::0606;?9==<9=FE:<01...888)8-368
@VGCEX:00096:00746
GTCCAAGCTTCTGGAGGGATGGTAAGTTATATTTTTGATCAAGTCCATAAATTCACCTCTGCACGAATTCTAG
+
LGF@D?EFF@EED@BBB=BDA2==7..).8..../):FF>><>EFAA:::1:4::B<ECCDEBCBD@D9==BC
@VGCEX:00097:00704
GTCCAAGCTTCTGGAGGGATGGTAAATTATACTAGTCA
+
DDDBE@BBC>CCD@DEE?E;;6::5,50588..00---
@VGCEX:00099:00731
GTCCAAGCTTCTGGAGGGATGGTAATTT
+
=?>=>6>6606553::6,6..1//+/;)
@VGCEX:00099:00741
GTCCAAGCTTCTGGATGGATGGTAATTTTTATTTTTGTACTCCGTTGATGAATTCACCTCTGCATCGAATTCCTAG
+
D@@06066606552:BC;A::05:4::::-:?FDE7EDCC?A;::3::@?A2:3::@:@00/=/.---)-)-).9>
@VGCEX:00099:00748
GTCCAAGCTTCTGGAGGGATGGTAACCGTAGTCT
+
C::06066;6;:<7>FE>ECE<60+.).......
@VGCEX:00051:00777
GTCCAAGCTTCTGGAGGGATGGTAACTATCAATTATACTCCGTATAAAAATTCACCTCTGCACGAATTCCTAG
+
C>=86066B>BDE@EEF?ECD@DD>B=>>CB>CBB??@::4::::::::-:5:DA?@CCE=::?@:@>CADBB
@VGCEX:00051:00785
GTCCAAGCTTCTGGAGGGATGGTAATACATATCGGAAATTATACTGATTTCAAG
+
66:0:0:6606550:66,...2..).......--)5C6=0555./....).8).
@VGCEX:00052:00752
CCAAGCTCTGGAGGGATGGTAAATGACAGTACGTA
+
82828.0...):6B66<=CCAA6A0........88
@VGCEX:00052:00754
GTCCAAGCTTCTGGAGGGATGGTAATACTAGT
+
?>?AGACBC@DEC=:::80<A20/*.....8.
@VGCEX:00053:00799
GTCCAAGCTTCTGGAGGGATGGATAAAATTCATCGACTACAT
+
CEEAF@DED@DDEA...*.<;)...88(82..5553333333
@VGCEX:00054:00785
GTCCAAGCTTCTGGAGGGATGGTAACATTACGCGGTATAACTTTCTATCATTCACCTCTGCACGAATTCCTAG
+
:::066>6:06@A=CDD>DDE@CB<:::0666666;5:5=BCC>DECB<>>>BCCACCCF<>===8==B;A@@
@VGCEX:00056:00759
GTCCAAGCTTCTGGAGGGATGGTAATGCACCGAGTCAAAGTATTTTTCAAATTCACCTCTACACGAATTCCTAG
+
::=8=06??065=4:::,6;?6??;5<5>?;:::?:::03::3>>>0>?B<B=BBD899@B;99DE<C=C@EEH
@VGCEX:00056:00767
GTCCAAGCTTCTGGAGGGATGGTAAACTCGTACTGAG
+
66@6>066606AE=CDE?BBA9:::,66.........
@VGCEX:00057:00759
GTCCAAGCTTCTGGAGGGATGGTAATCATTA
+
=?><=ABBB<==C>C<A6=0.)..*...8).
@VGCEX:00057:00797
GTCCAAGCTTCTGGAGGATGGTAAATCTACGTACC
+
E==069?6:06==)..).8>1./0).....58;=+
@VGCEX:00059:00756
GTCCAAGCTTCTGGAGGGATGGTAATCATTTATCTACTCAT
+
...).18.1)..56BDL?HFD@6:055555,5:335....-
@VGCEX:00059:00773
GTCCAAGCTTCTGGAGGGATGATAACGTTAC
+
EBB0606668<CEAAA>6=0/../)...)..
@VGCEX:00059:00778
GTCCAAGCTTCTGGAGGGATGGTAAATGCTCTAGTCAACAATTT
+
:66069<66=?::4:::1:AB<:::,55588888.--)--288)
@VGCEX:00060:00754
GTCCAAGCTTCTGGGGACGTGAATACTAATGGTATATCAATTTTCAATTCACCTCTGCACGAATTCCTAG
+
IFDAE@DDD@CB;;<4/.....).55;;65505888---)---(--2828551ADDBB<;;D1?:?4<<D
@VGCEX:00061:00766
GTCCAAGCTTCTGGAGGGATGGTAATTTTTAATTATACTGGATCTAAACATTTCACCTCTGCACGAATTCCTAG
+
=EEBG=B<:06@A;:::1=CA9@C05:::-:4:4::3:>89<<00.82>.::,6;@4:=DDFEDCC;@4:4::3
@VGCEX:00062:00763
GTCCAAGCTTCTGGAGGGATGGTAAATCTCGTACGTAGTTT
+
66>6>066606550:?;,66;6;AD>@888....------)
@VGCEX:00062:00770
GTCCAAGCTTCTGGAGGGATGGTAAA
+
:6606066606550:::,6.>)0.8)
@VGCEX:00064:00770
GTCCAAGCTTCTGGAGGGATGGTAATGACTACATAAT
+
88>>DAA=A=BCDAEEE?DBB=?C2....0...--)-
@VGCEX:00064:00785
GTCCAAGCTTCTGAGGGATGGTAAAGTTACGTCTA
+
DCC?C>A8A=A0..==;8>F<:::,..)....---
@VGCEX:00064:00788
GTCCAAGCTTCTGGAGGGGATGGTAATCTTTTCTTGGTACTTGGTAAATGCATTCACCTCTGCACGAATTCCTAG
+
>?>?C<CCB?@::4::::/:;A<CC?DC@==400)0+././)-)333)33::::ACD<BB;;838@@-3-349==
@VGCEX:00065:00770
GTCCAAGCTTCTGGAGGGATGGTAAATTGCATTTGAATTCGATGTATTCACTTCTCGC
+
CDD9A9?6:8<ADAFDD?D?A6:::,50555::65503-3--8----2---515---3
@VGCEX:00066:00763
GTCCAAGCTTCTGGAGGGATGGTAAGCAACATTATACTTAGTATAACGAATTCACCTCTGCACGAATTCCAG
+
=<=AF@CDE<==E@DDF?BBCADD@DDD@=<<23::::8;EEEEE?E;:4;99::=BBBCE;<<B:@:B5;;
@VGCEX:00066:00786
GTCCAAGCTTCTGGAGGGATGGTAAAACTGTACTCAATATAACCTTTCAATTCACCTCTGCACGAATTCCTAG
+
EEEAE<>=B>BBC?BBB<B>><=FGG;BBCCCCDDG@DDBC@E@DF;CDAD?@:<4<@??@====9<=C?=>=
@VGCEX:00066:00793
GTCCAAGCTTCTGGAGGGATGGTAATTTGAACTGGATACAAGATCGAAGATTCACCTCTGCACGAATTCCTAG
+
>>>@D@DDD@DDD@DEE?E<60::4::0:B8BBD@CCCDD@<;=EFF@DCC>CCE=BBBBD;<;<:<@F?B@C
@VGCEX:00067:00785
GTCCAAGCTTCTGGAGGGATGGTAAAATTAAAGCCAGTATAAAACACTTATTCACCTCTGCACGAATTCCTAG
+
FDC:>:<DD?DCD@DEC<CDFADDDD;B=BD>DDACB?A::::/:?@@2998??C7;<ED;<<==9=@E?BBE
@VGCEX:00069:00789
GTCCAAGCTTCTGAGGGATGGTAAAACTTGTTTTGTATTAAGTCCAACCATTCACCTCTGCACGAATTCCTAG
+
DEDBE@DDD@EDDDDD>DCD>CGGG;DB<::::/:BAB@E@DDGAE@D;<:;@::4:::<EEEEEAG<=<=CC
@VGCEX:00070:00755
GTCCAAGCTTCTGGAGGGATGGTAATTTGATTTTTGTCTTAGTCAAAAATTCACCTCTGCACGAATTCCTAG
+
DEEAH@EBC?BFE@EGF?D<:06?:?@8@:::::)::?B;?:::????5B8>>?7<<B>>CEBB>C8=8=DC
@VGCEX:00070:00757
GTCCAAGCTTCTAGAGGGATGGTAAACTTAGTCAACATT
+
...).)...).../..81..5<:::)0<+...88)....
@VGCEX:00070:00767
GTCCAAGCTTCTGGAGGGATGGTAATTCAGTACCTT
+
?==066>6:06;>::::1:BA6./+.)......)-)
@VGCEX:00070:00778
GTCCAAGCTTCTGGAGGGATGGTAATCCTAAATATTGCACTGATACCAAATTCACCTCTGCACGAATTCCTAG
+
A=:0606;B?DCG@CDC?BBB=BB:?A::::0:BD@EEEBBB<;9@9?A/:3:9@:@;<<DBBBF?F>D>CCD
@VGCEX:00071:00754
GTCCAAGCTTCTGGAGGGATGGTAAATGAAGTACT
+
:::06066:065:0:6;66:6@655,5550....-
@VGCEX:00071:00794
GTCCAAGCTTCTGGAGGATGGTAAAATTGTATCT
+
6660606;;06..600+.8811...(50555553
@VGCEX:00072:00761
GTCCAAGCTTCTGGAGGGATGGTAACGCTTAACTTA
+
DDD6@6@::065C<6::,:;;6@CA./..).).8).
@VGCEX:00073:00791
GTCCAAGCTTCTGGAGGGATGGTAAATTTGAT
+
>DEBF>@6:06;C>CDD?C>>20//*.8)...
@VGCEX:00073:00796
GTCCAAGCTTCTGGAGGGATGGTAATTTATGGTCTTTATTACTA
+
ECC=>9C<<9<CC<=>>;>DDADD@DD>C::05533)..)....
@VGCEX:00076:00764
GTCCAAGCTTCTGGAAGGGATGGTAAACCTAGTCTAATA
+
FDIAD:<<B6;@B4:3:;6;?FA:5:,02......60..
@VGCEX:00076:00766
GTCCAAGCTTCTGGAGGGATGGTAAATACTTTCGTTGTACATTGATAAT
+
CCC@D=@BB=BCC@DDF?CCC=B?C055555,5550...---)----)-
@VGCEX:00076:00776
GTCCAAGCTTCTGGAGGGGATGGTAATCTTTAGTCGT
+
66606066606550:666)6;?9==6....).....-
@VGCEX:00077:00761
GTCCAAGCTTCTGGAGGGATGGTAAATACGAGTTAGACCGAGTCTATAGATTCACCTCTGCACGAATTCCTAG
+
..82>2/..-.=F@EEE>EEE=BBG>DDDCB=>9<DDE?EFEEFFCDDBCC@CCEADDDEDDDDDADADACCC
@VGCEX:00077:00783
GTCCAAGCTTCTGGAGGGGATGGTAAGCGAACCGGGTCCAACTCCCCAAGATTCACCTCTGCACGAATTCCTAG
+
...).)..82//0*::6:)6??0<>AEE<:4:4::053-636::::/:0:??6???:?BB??BB=>:>BKAHED
@VGCEX:00079:00750
GTCCAAGCTTCTGAGGGATGGTAATCCATC
+
<<:6@9:66066::??1::60.0)..)...
@VGCEX:00079:00772
GTCCAAGCTTCTGGAGGGATGGTAATTTGAC
+
:::066>6:06??::::10<<)..)..)..8
@VGCEX:00079:00781
GTCCAAGCTTCTGGAGGGATGGTAAAGCGTTATA
+
>??>B<A;A6;::2:::1:A?6@<=+....)..-
@VGCEX:00080:00779
GTCCAAGCTTCTGGAGGGATGGTAATTCGTATGTAA
+
D::06066:065:4:BA<=>>210+.2.....----
@VGCEX:00081:00797
GTCCAAGCTTCTGGAGGGATGGTAAATTACT
+
CDC9A366606DD@EDD?AA81...).)...
@VGCEX:00082:00785
CGTCCAAGCTTCTGGAGGGATGGTAACTATTATTGGACCCAGTCCATTTTTATTCACCTCTGCACGAATTCCTAG
+
===?BEAEEDABBB@DEE>D<<<=F@DDDD@DC?E@CDC<CDAA<99999(3B5>@D=BBDDDDDDE?D>B<BCC
@VGCEX:00082:00788
GTCCAAGCTTCTGGAGGGATGGTAATACGTATC
+
DKC=B?@6<9<BC@GEE?A;<110+.......-
@VGCEX:00084:00752
GTCCAAGCTTCTGGAGGGATGGTAAATGTCTAATCAATGTCAAATCGTATTCACCTCTGCACGAATTCCTAG
+
:6:06066606552:66,.8>200/)......).-.).55555,33333=-8<6AC::::::/=7=+0+/0.
@VGCEX:00084:00771
GTCCAAGCTTCTGGAGGGATGGTAAAATAACG
+
66:AI?BCB;<<=ADDE?AA81.0//(..)..
@VGCEX:00084:00776
GTCCAAGCTTCTGGAGGGATGGTAACATATTAACT
+
:=:86:66<9<<B@CCD>CBD:=82/....18)..
@VGCEX:00084:00782
GTCCAAGCTTCTGGAGGGATGGTAAGATCGACCTAGCAACCTGGT
+
6660:066C06550::B6@AB@<=45@@::::-3333:6:---)-
@VGCEX:00085:00762
GTCCAAGCTTCTGGAGGGGTGATAAGTTAACCAAGTACAAAAACTCTTTATTCACCTCTGCACGAATTCCTAG
+
FFD@D>CBEAEEGACCCC;BEDDD@CC@C@E@E@??>:::::-3::9@<DE?CCE?EEDDDDDDD@D@D@CCC
@VGCEX:00086:00766
GTCCAAGCTTCTGGAGGGTGGTAATTGCATTATACGTATGTACTATTCACCTCTGCACGAATTCCTAG
+
=666>6>;;06559:::16@66505455..)..------33355==6:::4:????:<<>8>2:2:::
@VGCEX:00086:00780
GTCCAAGCTTCTGGAGGGATGGTAATGTACTCGGTTCATACTATCTCAAATTCACCTCTGCACGAATTCCTAG
+
...)1).8<1<==7:::,6;A9::05::AADBB>C@FDDED=<<CDDGG<=9==E=BCDDCBCLK<>=>@CCC
@VGCEX:00087:00769
GTCCAAGCTTCTGGAGGATGGAAGCTTTTCTTTTTCTTAACTCGGTCTAATTCACCTCTGCACGAATTCCTAG
+
C==06066C?CDD9<:;B<=06?C::::/:::::):C@DICBBBAFDDD@D<=<D@BBBC:::::7<?C?CDD
@VGCEX:00087:00785
GTCCAAGCTTCTGGAGGGATGGTAACCTTTGA
+
D>=86@C::065:4:BF810/20/*.)..)68
@VGCEX:00088:00755
GTCCAAGCTTCTGGAGGGATGGTAACTATTCGGTTTGTTCAAGTTGAGCTGCATTCATCCTCTGCACGAATCCTCG
+
A::069?6:06::4:CF166:>::4::6:366066,..)..)..)...-....5055666;6666565;06.28..
@VGCEX:00088:00785
GTCCAAGCTTCTGGAGGGATGGTAAATTTAATATGTGACT
+
666>D>>==<==C?DDK>DEDA6::0:5,50...---..-
@VGCEX:00088:00791
GTCCAAGCTTCTGGAGGGATGGTAATTACTTATTCGTGA
+
?>>AD?CCC@CCF@DDC=DEEA<<05055505.)...-.
@VGCEX:00089:00777
GTCCAAGCTTCTGGAGGGATGGTAAATTGCCTCCAGTAA
+
:6:06>@66065:4=ED8E==0:@E0:0.82..).888)
@VGCEX:00089:00779
GTCCAAGCTTCTGGAGGGATGAGATGGTAAACAAGAACCTGTACCGAGTTTACAATTCACCTCT
+
?6:066666@==>@EEF?E....000).88188188)-)3::38299333)333-3-3::2--.
@VGCEX:00090:00771
GTCCAAGCTTCTGGAGGGATGATAAACGAATTCTGGCCTGAGTGTATTGATTCACCTCTGCACGAATTCCTAG
+
88<>>>A=A-<>E@DDF>EEED=::0:::5:=BGLAD@EEDDDABBGAF=;9<BC?BBBCGCCCG?C?C@DED
@VGCEX:00090:00779
GTCCAAGCTTCTGGAGGGATGGTAATACGCTGAAC
+
BDEAD@DDD@DDC@DDE?DDD>B<*........1-
@VGCEX:00090:00793
CGTCCAAGCTTCTGGAGGGATGGTAATAAAACATTATTCTGGGTCAAATAATTCACCTCTGCACGAATTCCTAG
+
=>=D@D<>>E@DDC@DEE9=<FA<:2::::/:9929@8>;;;8<DHK@FF?D@DDD?D>==EEEEEAE?C?CDD
@VGCEX:00091:00753
GTCCAAGCTTCTGGAGGGATGGTAATTTACT
+
666AF8:<6065?:@AB8<0/)./+..)...
@VGCEX:00091:00763
GTCCAAGCTTCTGGAGGGATGGTAACTTTTTGCTCGGGTATAATCTTAAGATTCACCTCTGCACGAATTCCTG
+
EEGAD?DDE@DDDADDD>DDD@BC>:6666):AA?CD?DDDD@DBA;>8>>>=BCC@CDDDEDDDD?D@D@ED
@VGCEX:00092:00782
GTCCAAGCTTCTGGAGGATGGTGAAATACTTGTACCTA
+
:660:06666??>6660666:6655,5...)..88)..
@VGCEX:00092:00796
GTCCAAGCTTCTGGAGGGATGGTAATACTAACG
+
ECB>B>B;?6ABB<BDD=A<;11/).....*/.
@VGCEX:00093:00777
GTCCAAGCTTCTGGAGGGATGTAATGTCCTGTGGGTCTATAATAATTACTTACCAC
+
EDE@D@DBC>BED@EHH?A//.8+....)..8::)33333:-33-3-333-33:3-
@VGCEX:00094:00780
GTCCAAGCTTCTGGAGGGATGATAAATTGTACAG
+
<<<:=ADDD>BCC;01A610...<<+1+......
@VGCEX:00095:00786
GTCCAAGCTTCTGGAGGGATGGTAATTCAAACTTTC
+
=>LCE@CCC@DCC@BBB=BBC9<<6<+0..)...).
@VGCEX:00095:00788
GTCCAAGCTTCTGGAGGTGGTAAATTTCACTTGTTAACTG
+
..82>+...)...).6<CD@CAA;==6/0..)..).1.--
@VGCEX:00096:00774
GTCCCAAGCTTCTGGAGGGGATGGTAAACGAAAAAATTCACTCAGTATAAAACATTCACCTCTGCACGAATTCCTAG
+
6666,6066D:6..)1.88(8=A=AEH>FHEFFGF*:4:::::@@@B::::/:::4:::;??:<:??::4:8>8BBB
@VGCEX:00097:00771
GTCCAAGCTTCTGGAGGGGATGGTAAAG
+
:6606066?665:0::::)66.).1/*.
@VGCEX:00097:00774
GTCCAAGCTTCTGGGGGGATGGTAATCTAAATCTGGATCGGGTCCACTAATTCACCTCTGCACGAATTCCTAG
+
..0=A>A=A2C::::::*:BB@=:4:?:::0:B::4=>==E?DD@DD::2:2:??:B===E=>>GAM?C@CBB
@VGCEX:00097:00775
GTCCAAGCTTCTGGAGGGATGGTAAATGAC
+
D>=;=@CDE@C@C::::,.8>2...+....
@VGCEX:00097:00784
GTCCAAGCTTCGAGGGATGGTAAAACCCGGTTCAAATTGTTCCAGGCATTCACCTCTGCACGAATTCCTAG
+
...)1)...)665?;6?===?FLF;EC0:4:4:::1606:360660:::4:A@@DDFDCB?:=3:;B4=>E
@VGCEX:00098:00767
GTCCAAGCTTCTGGAGGGATGGTAATC
+
...1;1...).<CA=::,...)..)..
@VGCEX:00098:00792
GTCCAAGCTTCTGGAGGGGATGGTAATATAAGTCCAA
+
...).)...).8>3::66)66:065055550553-.)
@VGCEX:00099:00757
GTCCAAGCTTCTGGAGGGATGGTAACCTTGTCAATT
+
<6C9B0666065:2:::,6BB688).).)....).)
@VGCEX:00099:00777
GTCCAAGCTTCTGGAGGGATGGTAAATTAAAACTCAGTTCTAAGAACTCGATTCACCTCTGCAACTGAATTCCTAG
+
>AC0:566606?B<BEE?EFM@><:0:4:::/:@::::4:>A:AD8<333332999293@83.)----)-)-(-55
@VGCEX:00050:00806
GTCCAAGCTTCTGGAGGGATGGTAAAGTTAGATCTGGTTTTAACATAACTGATTCACCTCTGCACGAA
+
A::066>6:06::;:::1:<<@CCC055055588-.).88(828=55056888)...)..--55:881
@VGCEX:00050:00838
GTCCAAGCTTTCTGGAGGGATGGTAACAATTTTAGTACT
+
...).)....)..87:::166606=0..)...(......
@VGCEX:00050:00849
GTTCCAAGCTTTCTTGGAGGGATGGTAATTTTGTACCCAGTTATTACTTTG
+
66060606666,6505<BAD>DDF<>=@B@@)5:555,55:-33-3333)3
@VGCEX:00051:00821
GTCCAAGCTTCTGGAGGGATGGTAAATCCTTAA
+
1..282>.1)..89@AA811.).==+..).).2
@VGCEX:00052:00801
GTCCAAGCTTCTGGAGGGATGGTAATCCTTTTATTTAGACCCAGTGCATTTAATTCACCTCTGCACGAATTCCTAG
+
IEEAE<>=D>CBE;>>G>DDE@BB=BC?CFF;DDE>EDDCC>C<::C:::1:<B;CDFAECBBDDDDE@D?C?CDD
@VGCEX:00052:00805
GTCCAAGCTTCTGGAGGGATGGTAACCGTTATTTAC
+
E>=0<:?<><=HD@DFG>DDE@D=6<*..)...)..
@VGCEX:00053:00816
GTCCAAGCTTCTGGAGGGATGGTAATACGTACCAAGT
+
66>6>066;66:=@FEE?ELE;<<65......)-)-8
@VGCEX:00054:00809
GTCCAAGCTTCTGGAGAGATGGTAACATTTCCATACTAAGTATAATATTCACCTCTGCACGAATTCCTAG
+
CCFAE?CBC>=::><.088..)..)....).)....5C?3355:2::?3::D7<<EFEDDDE@F?B=BCB
@VGCEX:00056:00816
GTCCAAGCTTCTGGAGGGATGGTAATAACGTTTAGTACTAGATGATATACTATTCACCTCTGCACGAATTCCTAG
+
6660:56CB9@?>::::16BDAD;2;=)/..8)...---0------555-:8C:;::3::33DDDCC>B>D=<;9
@VGCEX:00058:00832
GTCCAAGCTTCTGGAGGGATTGGTAAATT
+
A::066>;?6?@C=>>>6/.).).8=+0+
@VGCEX:00058:00833
GTCCAAGCTTCTGGAGGGATGGTAATTATAGTCCTAGTGCAATGTTTTTCATTTCACCTCTGCACGAATTCCTAG
+
><HAF<==E@DDD@DDD?DCB=BC?C?DEEDDD@DEDDDDD@DDDEEE7D===<=DE@EBBBDDEEE@D@D@CBB
@VGCEX:00059:00832
GTCCAAGCTTCTGGAGGGATGTAAATTGATAGATACACTCGATTATATTACTACCTCTGCACGAATTCCTAG
+
DDD>B@A8>2=0.).88281....).)....533:@@:89899-3>>>59993818:6CDCE9919;B<999
@VGCEX:00059:00841
GTCCAAGCTTCTGGAGGGATGGTAAGAACGTACACGTG
+
FDD@D=>=D?C?B=CDD>CCCABB:..).......--8
@VGCEX:00060:00811
GTCCAAGCTTCTGGAGGATGGTAAACCCAGTGCAAGAGAACCTATAAAATTCACCTCTGCACGAATTCCTAG
+
>6:06066606BC@GE@DDD@DGG?EE;>>BABA5:::=8:;?@::::/:ACEE>CDDCCCCCGAG?C=BCC
@VGCEX:00060:00818
CGTCCAAGCTTCTGGAGGGATGGTAATCTTCGATTATACTAGGTGTAATCATTCACCTCTGCACGAATTCCTAG
+
CCEDAFAC==<=DA?@@@6</0+00)/==6C<???CDDDCCC?CEDD@EEDD@DDEADDEE>=>CC?C@C@DDD
@VGCEX:00061:00815
GTCCAAGCTTCTGGAGGGATGGTAAATCCTGGGTACAAAAGAT
+
EBB8606A?6BB?:BBB=?AA<:::05;6555,5@5...(---
@VGCEX:00061:00841
GTCCAAGCTTCTGGAGGGTGGTAAATAGTACT
+
CCDAE?DDE@>==@EEF>A<600/*......-
@VGCEX:00062:00800
GTCCAAGCTTCTGGAGGGATGATAAATGT
+
EDDADAFFD?DDEA...*.0...88)./.
@VGCEX:00063:00807
GTCCAAGCTTCTGGAGGGATGTAAAATACTTTTTGGCATT
+
=<:@D8<<?9@::4/01)0.1....(.88;;;;)5051/.
@VGCEX:00064:00805
GTCCAAGCTTCTGGAGGGATGATAAAAAT
+
GCEAE<=<DAFFF@>=:1:6.......(.
@VGCEX:00065:00825
GTCCAAGCTTCTAGAGGGATGGTAATAGATCGAGTCTACAAATATCCTTATTTCACCTCTGCACGAATTTCCTAG
+
1.:0:06669@E:::::0:55;BAAEFDDCB;==::B?:::,::=C2=6<<C,55B=<5<<A;;>>066,69???
@VGCEX:00066:00814
GTCCAAGCTTCTGGAGGGATGGTAAAGCATTTTTACTTGT
+
666060666065=<BDF?=>=@E@@=<000===)00.)--
@VGCEX:00067:00840
GTCCAAGCTTCTGGAGGGATGGTAAATTTACA
+
...>FACAA-=>D@DCC=@::0.1/).81...
@VGCEX:00071:00820
GTCCAAGCTTCTGGAGGGATGGTAAAGCTGCAGTATAAATATAAGTCAATTCACCTCTGCACGAATTCCTAG
+
FDD?D>BBE?DEDADDE>DDC9:::055::@:::6:::1:??:=BBBE?D?BBBA::<B:6666060606>>
@VGCEX:00071:00846
GTCCAAGCTTCTGGAGGGATGTAAGCATA
+
...).188;18.:00>828/..8*.....
@VGCEX:00072:00824
GTCCAAGCTTCTGAGGGATGGTAAAGTATACCCAGTATAGTATCCCACATTCACCTCTGCACGAATTCCTAG
+
66:8=0:666?<<><E?EDC@DDG9===DAAG9;<<<<@?CF>==8::::3==A<DFDC>>?DEBIBEAFDD
@VGCEX:00074:00834
GTCCAAGCTTCTGGAGGGATGGTAATAGGATCTATACTGAGTTCAAAGGTATTTCACCTCTGACTACGAATTCCTAG
+
ICC?CAFDD@DEE?EFF?DFEAD=2:55055336666555;81888).)---818::6:333333----)-)-)--5
@VGCEX:00075:00820
GTCCAAGCTTCTGGAGGGATGGTAACCTTAGATCCGGTATAAAAGTCACATTCACCTCTGCACGAATTCCTAG
+
F==:=?DDEAEEEABCC>???66:0:3:5=LFDE@D@DDDDDD:DDDDDDD?DCC=BBCDDEEEE?D@E?<>?
@VGCEX:00076:00809
GTCCAAGCTTCTGGAGGATGGTAATGATT
+
<6>@B5<<<86??:::3:..)..)....)
@VGCEX:00076:00831
GTCCAAGCTTCTGGAGGGATGGTAAACATTATTCTTACACCTGGTTCACATTCACCTCTGCACGAATTCCTAG
+
==>AFAEEE;==FAEDD?BDC@DC@6B::46:3:C0==DB:?C8<4:BA::8=@A<D>==DDDEE@E;=7<BB
@VGCEX:00077:00807
GTCCAAGCTTCTGGAGGCATGGTAACCAATTAACCTGGACCCAGTATAGATTCACCTCTGCACGAATTCCTAG
+
CCEAEACBC?DCC@<<5=C:69>D?DAEAD@D@E@DDABBC?CEDDDDBBA=BAD?CCDCCCEEE@E@E?<==
@VGCEX:00078:00828
GTCCAAGCTTCTGGAGGGGATGGTAATTTCTCGGTATAAT
+
...).)...).;D3::BB86<;@??455,....)..--)-
@VGCEX:00078:00829
GTCCAAGCTTCTGGAGGGATGGTAAATATTCCCGGTATAAAAATTCC
+
...).286:055.1<<=61..)..8).55055,56::./000(.)-2
@VGCEX:00079:00837
GTCCAAGCTTCTGGAGGGATGGTAAATCCGCTTTT
+
:6:066>;B@DEE?CBC<AAA1;==*..).....(
@VGCEX:00080:00801
GTCCAAGCTTCTGGAGGGATGGTAATACTTTTA
+
>=LAF>BBEAFCC?<661::.).1*......(.
@VGCEX:00080:00832
GGTCCAAGCTTCTGGAGGGATGGTAAGACGATTACTATACGCGGTATATAATTCACCTCTGCACGAATCCTAG
+
:0669?9@;;065@9::>1:?C06:4::??BA@BB<<<CDEDF@E<<;>?9@2;;B:@CD;;/<//*/1+/..
@VGCEX:00081:00813
CGTCCAAGCTTCTGGAGGGATGGTAATTTAGCCCAGTTCAAATATCGGTTATTCACCTCTGCACGAATTCCTAG
+
8...).)..82@AC::::/::?8>C-::)3333)333-333)3889@2928929CA5:==:CEE::3:4:<CAB
@VGCEX:00081:00819
GTCCAAGCTTCTGGAGGGATGGATTGACCTTAGTCCAAGCTTTCCGCATTCACCTCTGCACTGAATTCCTAG
+
6::066>6:9=DE@AAA;A=>)1.)..06B>:::60:5:::C1:0<=882..0)..-------8282:1-33
@VGCEX:00083:00824
GCCAAGCTTTCTGGAGGTGGTAAACTTTGTAACCGAA
+
>8).)...8)...).828C@B?C:6.1)/<;)/)..)
@VGCEX:00083:00840
GTCCAAGCTCTGAGGGGATGGTAAGATTTGGACCCATCTAGACGGTATATTCACCTCTGCACGAATTCCTAG
+
...).)......6666)6CC@DDADBBB=B=CCC<CDCD=>=DD@DDDDD@DBB=BCDCDDDDD?D?D?DDD
@VGCEX:00085:00846
GTCCAAGCTTCTGGAGAGATGGTAATGAAACGTTGAACTAAGTTTACCTATTCACCTCTGCACGAATTCCTAG
+
KFE@DADDD=CBF@=>>CCCE@CD?CFEE>E==;=C@CCC>:::/:CA@BC@<<:7<:<<DEEED?E?D@BBB
@VGCEX:00087:00811
GTCCAAGCTTCTGGAGGGATGGTAAGAGAAAATTTTGAAGTGCGTGTAAATTTCACCTCTGCACGAATTTCCTAG
+
>::066>6:06::4:::1:ED?DD@BAAABB0:::)366666@:::<DD>DE=EGE@DCDCDEB>>2::)3<ADE
@VGCEX:00087:00832
GTCCAAAGCTTCTGGAGGGATGTACTAAGTCTAAAATTTCAGCATTTAATTCACCTCTGCACGAATTCCTAG
+
:6:06?,66FAEBA4:::1:;?BEDCC=@A:::::/:A8C@BB:::1:<B4:::4::::BCBCL?B>C8==>
@VGCEX:00088:00831
GTCCAAGCTTCTGGAGGGATGGTAACCGATACTAA
+
BBC?DAEECA@::26;?6CDDA88).).......)
@VGCEX:00089:00801
GTCCAAGCTTCTGGAGGGATGGTAACTTAACGTGTA
+
DBB=C>ECD@DEC@DDD?EEEA::00.).)....88
@VGCEX:00090:00805
GTCCAAGCTTCTGGAGGGATGGTAACCCTAAGTATGGAC
+
C==06A??B=A??::=>9>DC<AA4::,6:0.....)..
@VGCEX:00090:00820
GTCCAAGCTTCTGGAGGATGGTAATC
+
DED@D>CBD@C==7..)../)..)..
@VGCEX:00090:00847
GTCCAAGCTTCTGGAGGGATGGTAATATTTACTGAGTATACTATAATTAATTTCACCTCTGCACGAATTCCTAG
+
DDEAD@DEEADDD@DDD?D=<;=C?CDDD>BBBBDDDDDCCDCGG@D8?2::0:??@EDDDDEEEFBH@D?DDC
@VGCEX:00091:00834
GTCCAAGCTTCTGGAGGGATGGTAATTGTATATCGGGTATACAATAGCGATTCACCTCTGCACGAATTCCTAG
+
EEEAD?DDD@DDDADDE?DDD?DE;=;>CCECDABA=CDDEEG@E???BBB>D;;:<CCCCCCDD>D?D?CCC
@VGCEX:00093:00802
GTCCAAGCTTCTGGAGGGATGGTAAACTAAGTCCAAAAATCCGATACATATTCACCTCTGCACGAATTCCTAG
+
?=EBI<=<EADDCAEEE>DEDA=::,:AD;CCC@DILH7DD?DFMDBB=<::@::4:===DEEDF@K@D@DEF
@VGCEX:00093:00808
GTCCAAGCTTCTGGGGAGTGGTAATTTGTTTCGTATA
+
../1A6<8A1;::::/:66?3::255,555,....--
@VGCEX:00093:00817
GTCCAAGCTTCTGGAGGGATGGTAAGAATGATACAT
+
ECC>B?CBB>BEE@DEF?EDDAD=60.)..88----
@VGCEX:00093:00818
GTCCAAGCTTCTGGAGGGATGGTAAATTTGATTTTCAGACCCAGTTTACAATTCACCTCTGCACGAATTCCTAG
+
CCC>B@D==<=DD@BBC>BDDADDG8::0:::::)5:::::/::>>6>::5:8=?EAECC?>>DDD@C@E@EDE
@VGCEX:00094:00803
GTCCAAGCTTCTGGAGGGATGGTAATTGAACTTTTTATCTCCGTCCAATAATTCACCTCTGCACGAATTCCTAG
+
66:06066606AAA:::,.8>2==+1+..).;;;;)<?::<<BDC@E@DD>D?DDD>DB<<<BBDD@E@E@EED
@VGCEX:00094:00838
GTCCAAGCTTCTGGAGGGATTGATAATTC
+
DCCAEA<<=@DDAA...+01)....).).
@VGCEX:00095:00800
GTCCAAGCTTCTGGAGGGGTGATAATAATACTTGGTATAAGAAATTATTTATTCACCTCTGCACGAATTCCTAG
+
..0>A?/..=CCE>BBCC4:::::4::7:BBB<B9=<=<@EEG>G=<<;59C29::4::::ECBBEAG=B=;<<
@VGCEX:00095:00826
GTCCAAGCTTCTGGAGGGATGGTAA
+
:6606066C96550666,66.2.10
@VGCEX:00095:00849
GTCCAAGCTTCTGGAGGGATGGTAATCAATTTTA
+
CBEAE?CBE?DDEA===9<::06@:?/0+000(.
@VGCEX:00096:00844
GTCCAAGCTTCTGGAGGGTGGTAATCTTACG
+
=6@=B@CBC>??B;:::1660.82...)...
@VGCEX:00097:00827
GTCCAAGCTTCTGGAGGGATGGTAATATTATACTCAGCACATAACATCGATTCACCTCTGCACGAATTCCTAG
+
D::060666065:4:::,66;66:45550553::::::::88B?BD<99992999-33------52=>C4833
@VGCEX:00098:00819
GTCCAAGCTTCTGGAGGGATGGTAACAAGTTAATTACACATG
+
:=E9B;@660<ADAEFE??><6;;0660660606066.....
@VGCEX:00098:00839
GTCCAAGCTTCTGGAGGGATGACATCACTTA
+
..11;6<=A-<:?:<::1::66.......).
@VGCEX:00099:00802
GTCCAAGCTTCTGGAGGGATGGTAATCGTCTTGTACTTAGTCCACTATTATTCACCTCTGCACGAATTCCTAG
+
CCC?BADBB>BBB<BEE?DDDAEF<>>0===+/---89??9:3::::<6<<900/)/-=5A?AAB?C48-399
@VGCEX:00099:00824
GTCCAAGCTTCTGGAGGGATGGTAACATTTTCGCCGGATTTTTTAGCCCCTATTCACCTCTGCACGAATTCCTAG
+
66:06066:8<@@<:=<8:A;9;?6A::::/:AA;@<::::::*=DIMM;ECB:@::4::::::C@F5:3:4::6
@VGCEX:00099:00844
CGTCCAAGCTTCTGGAGGGATGGTAATAATTCGTATACTGAGTATATGCTATTCACCTCTGCACGAATTCCTAG
+
<===?C?CDHA==>@DDD>DDD@DGAGG<A=BECCBBBDCCCDDEDAAA>>?9?AA;AACC>BBDD?D>D?DCC
@VGCEX:00059:00850
GTCCAAGCTTCTGGAGGGATGGTAATTTGTA
+
666060666065:>:::16..).8)/.)...
@VGCEX:00064:00865
GTCCAAGCTTTCTGGAGGGATTGGTTA
+
C<=06:?666,65.;>A>60/).).).
@VGCEX:00065:00870
GTCCAAGCTTTGTGGAGGATGGTAATTTCATTTG
+
:00).18...)...28=+<6E9::055,....)-
@VGCEX:00066:00883
GTCCAAGCTTCTGAGGGATGATAATTGTCC
+
666<B5666065::??8<0....).)....
@VGCEX:00067:00885
GTCCAAGCTTCTGGAGGGATGGTAAAGACTTTTGTACCTGATTGATCAATT
+
<66BF466606556:::1:<;)11=+......(.?5:4:55:40----288
@VGCEX:00068:00868
GTCCAAGCTTTCTGGAGGGATGGTTAAATTTAGTA
+
6666>8==DE?DDE;1/>6=.1).)..)..)..55
@VGCEX:00070:00873
GTCCAAGCTTTCTGGAGGGATGGTAATTGT
+
<EG@D?DDED?D=>9>BA8=11)..).)..
@VGCEX:00070:00881
GTCCAAGCTTCTGGAGGGATGGTAATCGTTAGT
+
88<2A90..)..89@?B<B<60.8)....).8.
@VGCEX:00071:00869
GTCCAAGCTTTCTGGAGGGATGGTAATCAATTTAAT
+
0./).)..881;=C4:::16?B6.1+...).818).
@VGCEX:00071:00873
CGTTCCAAGCTTTCTGGAGGGATGGTAACCAAATATTTGTACCAAATCCAGGTATTTCACCTCTGCACGAATTTCCTTAG
+
:::0:6@:?:::,5==>>B>6>::2:C;?:>>/:33C)::BB399.:9899.9CEF=AAD@GCCBBBEAA=@8182;4;D
@VGCEX:00071:00878
GGTCCAAGCTTTCTGGAGGGATGGTAAGATGGTTTGCTTTGTACCCGGTACACATTTCACCTCTGCACGAATTCCTAG
+
0).82>7AAA=-.<CADDE?DDD@DD@DEED<==;<DDD?DBBBFHE=<<:?9999.9@@9>AC;99<<<*0*09=<<
@VGCEX:00074:00886
GTCCAAGCTTTCTGGAGGGATGGTAATCTACGTATTTA
+
=::068<6CE?>==@EEG>EFE?A?::.......--)-
@VGCEX:00076:00882
GTCCAAGCTTTCTGGAGGGATGGTAATTTTAGACGTTCTAAG
+
6>A@D>DBEE?DDDADDD?DDC9@@4:::)/00..81--.).
@VGCEX:00077:00885
GTCCAAGCTTTCTGGAGGGATGGTAATCCCGT
+
:6:6>0:6;;,6554::?6;;82..)..8)..
@VGCEX:00078:00878
GTCCAAGCTTTCTGGAGGGGATGGT
+
...).)6;;D865=+/0./(...).
@VGCEX:00079:00888
GTCCAAGCTTTTCTGGAGGGATGGTAATTTGTG
+
66606066666)65.2.10+...2==988)..5
@VGCEX:00079:00889
GTCCAAGCTTTCTGGAGGGATGGTAATAGTATTTCTAGACTAAGTCTATTATATT
+
66:6B>BCDE>CCC?CEF?D:=06:4::::5..)--...888)536658)....)
@VGCEX:00079:00890
GTCCAAGCTTTCTGGAGGGATGGTAAGTTTAAATCTGGACTCAGTATGCATTATTTCACCTTCTGCACGAATTTCCTAG
+
6666>066DD=:::?:::1:?;6??8<>D?FG>GDCC?DCEDECCBBF:::4::C8??D4:4:B::::=>+00).)...
@VGCEX:00084:00862
GTCCAAGCTTTCTGGAGGGATGGTAAAGTAT
+
:::066>;BE;==D<<6C66..)...)....
@VGCEX:00085:00885
GGTCCAAGCTTTCTGGAGGGATGGTAAATTTTT
+
/)..2>9/...)...)0BA8B:60../)....(
@VGCEX:00088:00899
GTCCAAGCTTTCTGGAGGGATGGTAAAATTGTCTTAGTTCTTATTAATCCAGTTCGTATTTCACCT
+
:::066>;?;66::<CCH?AAA2.///)1)..88)..?0:3-550505505::-3333--)-..1.
@VGCEX:00089:00869
GTCCAAGCTTTCTGGAGGGATGGTAATCAC
+
...18=...>)<<B><A>610.)..+....
@VGCEX:00090:00866
GTTCAAGCTTTCTGGAGGGATGGTAAAGACTATTTTGAAC
+
::3:69?::6,65:4::6,6669:::055555555)..).
@VGCEX:00090:00873
GTCCAAGCTTTCTGGAGGGATGGTAACTTTAATTTTTGTACTGGAAACACATTTATTTCACCTTCTGCACGAATTTCCTAG
+
66:066>666,65:0::6,6DD0::8:::1:5::::-:::@@@4::0:??::<7:BG6:=:4:4:::@???@4::0:>:<=
@VGCEX:00093:00859
GTCCAAGCTTTCTGAGGGATGGTAATTA
+
<<<<B@A::6,6556CC:.0.)..).).
@VGCEX:00094:00877
GTCCAAGCTTTCTGGAGGGATTGGTAAACAGCCAATGGACTCGATATAGCATTTCACCTCTGCACGAATTTCCTAG
+
:66066>::6,65.)10>611).)..8;FCCC>B@BC3:=::::::<B<<:<=600-28<8:EC?>>299.929:?
@VGCEX:00094:00896
GTCCAAGCTTTCTGGAGGGATGGTAAATACATATTTACGACTGC
+
C==:<:<=DE=BBC=:::,:66065C,5555555=6333-----
@VGCEX:00096:00863
GTCCAAGCTTTCTGGAGGGATGGTAACTTTGATTTTCCTACACCAAGTCCACTATTTCACCTTCTGCACGAATTTCCTAG
+
C>>8<:?CED>EDE>AAA600.)..1.::1:::::/:066:65;B>BDD>CC>=<E<:::4:05::?>>??4::0:;:::
@VGCEX:00099:00880
GTCCAAGCTTTCTGGAGGGATGGTAAATTCGTATTTACTTAGTCTATGCAATTAATTCACCTCTTGCAGATACTAG
+
E==06:@;?;6;?@::::1:CCA:55,50555555,333-333:85----)-)-)-)-3B?BBC-3----------
@VGCEX:00079:00900
GTCCAAGCTTCTGGAGGATGGTAAAT
+
..A1<1.1.1?==+11)...)..818
@VGCEX:00085:00917
GTCCAAGCTTCTGGAGGGATGGTAAATACGTATTGTATTGACGTACCATTCTCCACTTCAATCCTCTG
+
66>060666065:0666,66;6;=C6555555:033--)-------2-3-3389333<33-33:----
@VGCEX:00086:00904
GTCCAAGCTTCTGGAGGGATGATAAGGGATAGCTGTACCGGTTTAGTATTCACCTCTGCACGAATTCCTAG
+
L=>;<=B<><=GG=BBA8::666A2::05:::??@<00+/)..)..88818<<8<<ECBBBBA:?<B;:<<
@VGCEX:00089:00929
GTCCAAGCTTCTGGGAGGATGGTAATT
+
66>6>6>6:06:::0:C4..0).<+1+
@VGCEX:00090:00918
GTCCAAGCTTCTGGAGGGATGGTAATCGTTGA
+
66:06066?6@BD9>>K<=<E96.)....)..
@VGCEX:00090:00933
GTCCAAGCTTCTGGAGGGATGGTAATTGAACTTTCCTACCG
+
...2A*...)655:EDE>DDH@FC?@;::35..).)..8)-
@VGCEX:00093:00930
GTCCAAGCTTTCTGGAGGGATGGTAAGGAACTTTTTT
+
6660606666,6554:CF1:=66?@2/)/)..88;8(
@VGCEX:00093:00937
GTTCCAAGCTTTCTTGGAGGGATGGTAACAAGTTTTGTCTATTTCAAGTTACAGCTTATTTCC
+
660606066:6,650506:6,666988)..)....(....8CD@DD?B?9?6....).88).)
@VGCEX:00094:00919
GTCCAAGCTTCTGGAGGGATGGTAAACCACTGATTGACTCAGTCTAAATATTCACCTCTGCACGAATTCCTAG
+
6666@6:66065::@?B8?::0.11)1+...;<;+..=...5::CDD=DBB4:<:;???::::::4:3:;>?:
@VGCEX:00094:00925
GTCCAAGCTTCTGGAGGGATGGTAAACTTAGTTCGAATCTCGAGACTAATTCACCTGTGCACGAATTCCTAG
+
CCC@DAEED@DBDACDE?D660::5,660666066.)..........6056;;?:::::::C10*.28)...
@VGCEX:00095:00927
GTCCAAGCTTCTGGAGGGATGGTAAATTAT
+
CDC=>9C<=8<CC?AA>6=00).88).)..
@VGCEX:00095:00939
GTCCAAGCTTCTGGAGGATGGTAAACAGACTCG
+
6666>9?660655?66066666:5,........
@VGCEX:00097:00916
GTCCAAGCTTCTGGAGGGATGGTAAACTATTTTTACACTAAGTTTAAAGATTCACCTCTGCACGAATTCCTAG
+
CCC?C:<=DACCC@FDD?DCC>BGG8BA:::::-6C?::=@C=D=BA8A::4:::4::CDB<><C;?4:3:::
@VGCEX:00099:00913
GTCCCAAGCTTCTGGAGGGATGGTAATATTATTTTATAACTCGATTCATAATATTCACCTCTGCACGAATTCCTAG
+
....).2...)...)066,56=<EG4:::45---(---)---8852:DCD?DDG>DDE?BBBDB@>@B7;79:>>9
@VGCEX:00100:00011
GTCCAAGCTTCTGGAGGGATAGTATCCTCTTTTGTACTCGCTTCACTGATTCACCTCTGCACGAATTCCTACG
+
6BB@B=B<:86::3:??8?:.....8).55CC)6665555552553:35505336:@>:3::6@060:;:::6
@VGCEX:00102:00029
GTCCAAGCTTCTGGAGGATGGTAACGTATAACTAG
+
CCE@D>>==A::::::466D>@@2......)....
@VGCEX:00102:00048
GTCCAAGCTTCTGGAGGGATGGTAAATTTTTTACTGTCTGGGAGTAATCGATTCACCTCTGCACGAATTCCTAG
+
>=:@D46<6065B?CCD>B??::::05@@@D1E><:C::00+....+.....)..:0:??>:::::4:@D8>=E
@VGCEX:00104:00037
GTCCAAGCTTCTGGAGGGGATGGTAATTGAATTTTGT
+
BDDAE>CBD>A?@A::::)6;?6?@4:4:.)...(..
@VGCEX:00105:00015
GTCCAAGCTTCTGAGGGATGGTAACATATATTCTGACGCGT
+
CBC@D@CCD<==?>EM?ECCADC>:6:66660.........
@VGCEX:00106:00019
GTCCAAGCTTCTGGAGGGATGGTAAACGAAAGTTGTACCTAGTCTGCCTATTCACCTCTGCACGAATTCCTAG
+
=<=>CABCC<==E@EEE<BBDAEGG0::::1:?:?::0610..8;:505:6:@DC=:::::::::8=BEAGED
@VGCEX:00106:00040
GTCCAAGCTTCTGGAGGGATGGTAATACCGGGTACATTATTATCTCTTCATTCACCCCTGCACGAATTCCTAG
+
CCC?D?EDDAGDD@DDD>DDDAEEAA??2::0:?:>><<:2:CBBBC?D;;8;DB@C8;<<BDEE@D<B<BEE
@VGCEX:00107:00023
GTCCAAGCTTCTGGAGGGAATGGTAATTAAACTTAGTATAATTTACGTTG
+
E=<:<:<CB@D::4:::102.0)..).)..)..6;;:::5055,333-)-
@VGCEX:00107:00032
GTCCAAGCTTCTGGTGGAGTGGTAATCGTGAATAAACAT
+
GCCAE@DDE;6:C4::055.828;)----33-3::6833
@VGCEX:00108:00029
GTCCAAGCTTCTGGAGGGATGGTAATTAGTATCGTATAA
+
DED@D@CBB>CCE?EEE?EDD?DD@C;:....------)
@VGCEX:00108:00040
GTCCAAGCTTCTGGAGGGATGTAACCATTGTATG
+
=>?AI@>==<==EABBC=D=:6C8.+./).....
@VGCEX:00109:00031
GTCCAAGCTTCTGGAGGGATGGTAATGACTTACTTATACTC
+
D::066>66065:0:66,66:06505555.)...).--8--
@VGCEX:00109:00036
GTCCAAGCTTCTGGAGGGATGGTAATCCTATTATAG
+
DFFAE@DEE@DDDADDD:CCDAE?6..+/.8).---
@VGCEX:00110:00026
GTCCAAGCTTCTGGAGGGGATGGTAAATGAACTGGTCAAAATTTTCCTTCCTCACTTCTCGCACGAAATTCCTAG
+
=>>:<8<=D>B?C:::::)6??660.)...)...28.555)555)5050503333:633333@@555,3-3-33:
@VGCEX:00110:00044
GTCCAAGCTTCTGGAGGGATGGTAAAAAAATTTTGATTGACATGGAACTATTCACCTCTGCACGAATTCCTAG
+
>?>@B0666065:4:??8BDE@DEEDCCC):::)555::@B<>>AEA:::?4:::3:333333::6A;A6A33
@VGCEX:00111:00010
CGTCCAAGCTTCTGGAGGGATGGTAAAAGGAAGTTGTACTAGTTCTAACAATTCACCTCTGCACGAATTCCTAG
+
1010+0+..82.=<@DDH9<<D@DDEE:B=CHFE@<<<DEDDD?DDD=BB79299929>;89;CCC>@<B88;9
@VGCEX:00112:00008
GTCCAAGCTTCTGGAGGGATGGTAAATTCTCCAGTT
+
666:D@DEDADCB@==>;=EEA:..).2...).888
@VGCEX:00112:00019
GTCCAAGCTTCTGGAGGGATGGTAACAATTTAAG
+
EDEAF@DDD@EECAFFG>D??6::3/.)./*/).
@VGCEX:00112:00033
GTCCAAGCTTCTGGAGGGATGGTAATTGACCAA
+
8.0).)...)65?:@ED>CA82./).)...).)
@VGCEX:00113:00004
GTCCAAGCTTCTGGAGGGATGTAATTCATCC
+
FDD=B=BBC>BFF@AAA;A1...).20...)
@VGCEX:00113:00005
GTCCAAGCTTCTGGAGGGGATGGTCA
+
CCD?EAEEE<=:?>....(.88)...
@VGCEX:00113:00037
GTCCAAGCTTCTGGAGGGATGGTAAGTAGAGT
+
EED?C>BCD<=>C@GGE>AA>7..).......
@VGCEX:00114:00027
GTCCAAGCTTCTGGAGGGATGGTAAATTTCCGTTCA
+
EFGAE@EDD@FDD>BBC??EDA655,55,50550.-
@VGCEX:00114:00032
GTCCAAGCTTCTGGAGGGATGGTAATCGAAGATTTATACTAGGCCTATAATTCACCTCTGCACGAATTCCTAG
+
>EIBE@AAA=BBE@DDE?FBC>BD?DDDD@DDDG>CAABDDC@C?CEEE?D>DDD?CDDDDDDCD?D?D?AAB
@VGCEX:00114:00044
GTCCAAGCTTCTGGAGGGATGGTAAATCGTA
+
><<06<>66065:9666,6;;6655,5....
@VGCEX:00114:00048
GTCCAAGCTTCTGGAGGGATGGTAACCTTTTTACG
+
>>=?E@CBC:<<=?DAD><A>901).)....(...
@VGCEX:00115:00021
CCAAGCTTCTGGAGGGATGGTAATACCAGCTTATG
+
6066BBI?CCE>CCF@DEDAC8).10)....)...
@VGCEX:00115:00022
GTCCAAGCTTCTGGAGGGATGGTAAATACTGGT
+
80/-.==DD?CDE@EHG?ED@>5..).....).
@VGCEX:00115:00037
GTCCAAGCTTCTGGAGGGATGGTAATTTTGGATTCAGCACAATTACACTATTCACCTCTGCACGAATTCCTAG
+
EDD@DAEDD9<>GADDC;DDEAED>BAA8?;?C;?=EEDDD9<9<DDCCBB=B<<3:?D???@::4<<B=>BB
@VGCEX:00115:00038
GTCCAAGCTTCTGGAGGGATGGTAATATTGGTAGT
+
DDDAE@DDD<==FAFDD>DEA=A?7...).)..--
@VGCEX:00116:00019
GTCCAAGCTTCTGGAGGGATGGTAAACGTGCACTTAGTATAGTAGTTTAATTCACCTCTTGCACGAATTCCTAG
+
..60:066:06?@;:::166:0655,66?BA>00*.//:CDEE??>E>D5=8=BB><//+1=1///).).)...
@VGCEX:00116:00034
GTCCAAGCTTCTGGAGGGATGGTAATTGAATTGAACAGTACAGT
+
80/).28;?055?:AED>CEDAC@450550:05>2::33333--
@VGCEX:00117:00029
GTCCAAGCTTCTGGAGGGATGGTAACATTATACCTGAGT
+
:660:066:0:::4=FF>DDD8::46666>8..).00..
@VGCEX:00118:00020
GTCCAAGCTTCTGGAGGGATGGTAACAGATGGATATACTGAGTACAAAAAATTCACCTCTGCACGAATTCCTAG
+
FED@D?DDE<==E>BCD?DDDADDACCBCEE8=>DBC@@<::::::::::*:4:::0:::@::66:4:@EADCC
@VGCEX:00119:00030
GTCCAAGCTTCTGGAGGGATGGTAAATGCCGATTTAAACTTAGGCCAAAATTCACCTCTGCACGAATTCCTAG
+
DDD@DAFDD@DDD@DDE?DBB>CEE?EEE@EDDE=BB=CE@DD@D-3::/:6:BB?BEEEEEDCC?C@E@CDE
@VGCEX:00120:00019
GTCCAAGCTTCTGGAGGGATGGTAAGACCGAGTACAATTATAAAACGACAATTCACCTCTGCACGAATTCCTAG
+
:66066>EE9<<<4::?<??A9::45550555333@8>066666)6>:6:0525=D?CCF==:A::4:3:A::<
@VGCEX:00121:00005
GTCCAAGCTTCTGGAGGGATGGTAATCCTAATTTCTAACCTAAGTACAACATTCACCTCTGCACGAATTCCTAG
+
ECEAEABBBAGDD@DDE>EFFA6525:2..)..)...).).606566:066505BB0<=DCCBCCE=C9=9<DE
@VGCEX:00121:00030
GTCCAAGCTTCTGGAGGGATGGTAATTCTTGTACT
+
DDEAF@DDD;=>D@DDG?DCD@C=+/)..).....
@VGCEX:00121:00038
GTCCAAGCTTCTGGAGGGATGGTAAACTCGGTCCAACATTTTTACAGGGATTCACCTCTGCACGAATTCCTAG
+
><<6@66669;::0:::,:6:0<CD>E???BDF@F=@:::::-:::::1:?:@?B:B<<:>>>;<:<@D@CCB
@VGCEX:00121:00049
GTCCAAGCTTCTGGAGGGATGGTAATTCGTTATTAGT
+
DEEAE@FDD>BCE@DDE?EEF@EC4:45..).8)---
@VGCEX:00122:00008
GTCCAAGCTTCTGGAGGGATGGTAAAAATTGCG
+
DDDAFABCC@DDD@DEE<EAEA00...(.)...
@VGCEX:00122:00023
GTCCAAGCTTCTGGAGGGATGGTAAAATTGGATCA
+
EEEAFAFDD@EED@DDD?DDA2....+1+1)..88
@VGCEX:00123:00014
GTCCAAGCTTCTGGAGGGATGGTAACCCAAATTGTTATACTATATCCAAATTCACCTCTGCACGAATTCCTAG
+
E==866>;B>BDH@DDF>GDD96:4::,66,60660666;;@?<<=*/0+0+--8288-8<>>BB?D>=>;9;
@VGCEX:00123:00018
GTCCAAGCTTCTGGAGGGATGGTAATGTCGTATTCTCGAAACTTCAGTTGAAATTCACCTCTGCACGAATTCCTAG
+
DCB>BAFDFAFDD>ECF?AAA2==+.......-)---33C)33-33331333)3-333-33=CC=B9922=C:AA?
@VGCEX:00123:00042
GTCCAAGCTTCTGGAGGGATGGTAAAAGTATACTGAGTTCATATATCCAATTCACCTCTGCACGAATTCCTAG
+
DDDAE>CBD>CCDAEEG:DDF@=<<<9=DDDEEEDECC>CDDBCBBB<A<>8>>><BCCCABB;<8:=D>;<=
@VGCEX:00124:00007
GTCCAAGCTTCTGGAGGGATGGTAACTTGTGTAC
+
E?>==AD<=;=BC=DLK?HD@:6.)..)......
@VGCEX:00124:00024
GTCCAGCTTCTGAGGGATGGTAACTTATTTGACTGTATTA
+
E@@0666606556CD;=CD<6506B6666,66......).
@VGCEX:00124:00044
GCCCAAGCTTCTGGAGGGATGGTAACTCTAGTTTTTGCCTTAGTTTAACTATTCACCTCTGCACGAATTCCTAG
+
:::16966606654:::1:66<6=<?DDBA:::::)66069=:/.)/6<1..).6C0:6CC?:::A4:5:>?::
@VGCEX:00125:00048
GTCCAAGCTTCTGGAGGGATGGTAATGTTACTCT
+
D::0606;?9=??::::1=D>2==)/..)..000
@VGCEX:00126:00005
GTCCAAGCTTCTGGGGAGGATGGTAATGTT
+
???BIADCC@CC<==4..+..>2==+....
@VGCEX:00126:00017
GTCCAAGCTTCTGGAGGGATGGTAATATAACTTCTTGCTAGCCAGTACATCATTCACCTCTGACTCACGAATTCCCTAG
+
EKG?C>BFFAECC>CCC<CFGAEC4....)..)--)......)...55553==<=53-3-----------)-)-52::D
@VGCEX:00127:00010
GTCCAAGCTTCTGGAGGGATGGTAATGTGAATT
+
DFF@D?DDD?DCEADDD?A<>21.)....-)-)
@VGCEX:00127:00038
GTCCAAGCTTCTGGAGGGATGGTAACCTTGTTTATACTCGTAT
+
DDDAFAFDD?BCE@DEE>DCGADC46060666,6.88......
@VGCEX:00128:00026
GTCCAAGCTTCTTGGAGGGATGAGATGTAAGTC
+
GCC?C@DKG<EDAE?DDC8=.........1880
@VGCEX:00128:00032
GTCCAAGCTTCTGGAGGGATGGATGAATCCA
+
H::06066:065:4:::1.88)....)..18
@VGCEX:00129:00027
GTCCAAGCTTCTGGAGGGATGGTAACTTGATTCG
+
GDG?BAB<><=BE@EEF<AAA?01).8)..8)..
@VGCEX:00129:00035
GTCCAAGCTTCTGGAGGGATGGTAATACTTAGTATAATAATTTTCTAGTAATTCAACCTTC
+
=>?BK>BCC<==F@EEF?EBC>?E4:::5955555:4::2:::/3::333-3-3/6<)/).
@VGCEX:00129:00040
GTCCATCTGGAGGGATGGTAATGCTAGTTATACT
+
<00+...889:==1:A<9A>*0.....64655..
@VGCEX:00130:00026
GTCCAAGCTTCTGGAGGGATGGTAACTAGACTATC
+
...).2...)6664:::166606<60......88.
@VGCEX:00130:00037
GTCCAAGCTTCTGGAGGGATGGTAAGTTCTTAGTAAC
+
F>=<=ADCD>BCD@DEE?HDEA=:45:4/.1....)-
@VGCEX:00131:00016
GTCCAAGCTTCTGGAGGGATGGTAACTGTCTTTGCATTGAGTTCAATATTCACCTCTGCACGAATTCCTAG
+
>6:066>6:06554:KF?CBCAED<=:DB:::166666BD?A;::4:6F>C:=:::BC::66605050565
@VGCEX:00131:00034
GTCCAAGCTTCTGGAGGGATGGTAAT
+
81/).).::05::4:::1...)..).
@VGCEX:00132:00039
GTCCAAGCTTCTGGAGGATGGTAATATATACTCGGCATATCTATTCTAATTCACCTCTGCACGAATTCCTAG
+
>?>>B=BBC?DEDADD>BBFADD>BDDDDDDB<<8<BBCCE=<<@CCC=B:@;;:;EDD<<<<E@C5;5;;9
@VGCEX:00133:00031
GTCCAAGCTTCTGGAGGGATGGTAATTGACTAGATG
+
::606>??A06::0::6,6FF@::21+.......--
@VGCEX:00133:00043
GTCCAAGCTTCTGGAGGATGGTAACATTATACTAGGTATATAAATTAAATTCACCTCTGCACGAATTCCTAG
+
EDEAEADDD@EDEADD@DDD@DEAFDEA><:@?==9:CA::::/:=CC8B3:0/*0---5338;@DAG@<<<
@VGCEX:00136:00005
GTCCAAGCTTCTGGAGGGATGGTAAATTTCTAATCGTACTGGGTATAAGAT
+
>?>ADACBB;6:?>:6:,6@B<:::,55,555055=353333)33--)---
@VGCEX:00136:00019
GTCCAAGCTTCTGGAGGGATGGTAATGCTA
+
C::060666065:0:66,66A68<+.....
@VGCEX:00137:00042
GTCCAAGCTTCTGGAGGGATGGTAATGACTTGAGTTAG
+
>>>?B@DDE@CDE@EED>DDEADA).0<0.)....288
@VGCEX:00140:00037
GTCCAAGCTTCTGGAGGGAATGGTAATCAAGTTTTAT
+
EED@D@FDD@DEEADDD,606C:==7.1.1....(.-
@VGCEX:00141:00017
GTCCAAGCTTCTGGAGGGATGGTAACTTTAACCAAGTACACAA
+
H:60606::06??:BB?8?:=5:@;:::1:06060.8.....)
@VGCEX:00141:00048
GTCCAAGCTTCTGGAGGGATGGTAATTACTAAGT
+
:::0:46;A0<=D@DDE>AA<1;<*0).8..)/0
@VGCEX:00142:00004
GTCCAAGCTTCTGGAGGGATGATAATACGTAATTCACTCA
+
DCCAFAEDD?DEDADDE?E<<6681......)-28>;;6:
@VGCEX:00144:00007
GTCCAAGCTTCTGGAGGGATGGTAATCACTTTGTCG
+
66:06@C6:8<BB=CDG>CDD>BB05.8...)..--
@VGCEX:00144:00014
GTCCAAGCTTCTGGAGGGATGGTAAAACTAGACTTAGTATAAGCAGCTAATTCACCTCTGCACGAATTCCTAG
+
DDD@D@DFE@EEE@DFE?EDD@=<<<9>CKLEEEADCCDDD>BBEEEEE>A=BDGADDCCCDDDD@D@D?DDD
@VGCEX:00144:00027
GTCCAAGCTTCTGGAGGGATGGTAACCCTCGT
+
8.0).>>8>2=00+.882./6965066,....
@VGCEX:00145:00043
GTCCAAGCTTCTGGAGGGATGGTAATACCTGGTACAAGCTTCAATACACATTCACCTCTGCACGAATTCCTAG
+
:660606@A6;::4::6,6CC@::45550550555=6:3:-3A2:3333::-3;B@DDEEEDD<<:;>B>;;;
@VGCEX:00146:00008
GTCCAAGCTTCTGGAGGGATGGTAACCTTAGTGTACATGATGATTCTTATAC
+
66@@E@AA>21/0)..828==9<?0:06066666..........).:35333
@VGCEX:00146:00016
GTCCAAGCTTCTGGAGGGATGGTAATATTAGACTGAGTTTAATATCCTGATTCACCTCTGCACGAATTCCTAG
+
DDD@FABBB<CCC?EEE?DDD?DEAECC?CCECCBDDAG?G@<=>C@CEEI>DBB=BCCCBBBBB?D:B;BB@
@VGCEX:00146:00024
GTCCAAGCTTCTGGAGGGATGGTAATGAAGTTTTG
+
>=>BLAF==<==D?DEG<AAA?==)...)..88(.
@VGCEX:00147:00006
GTCCAAGCTTCTGGAGGGATGGTAATCCAGCT
+
6669A:@6:06::4:??8::60/0)..)....
@VGCEX:00147:00020
GTCCAAGCTTCTGGAGGGATGTATAACT
+
CDD@DAFBB<6::0666,.;.....).8
@VGCEX:00148:00014
GTCCAAGCTTCTGGAGGGATGGTAATTTGTACTTTTG
+
>6:0<AD<=<=DCAFEE<CCAAAA6<<+.......(.
@VGCEX:00149:00031
GTCCAAGCTTCTGGAGGGATGTAAGACTT
+
DDD@EACCA@EDG<AAA6=0...)...0)
@VGCEX:00149:00044
GTCCAAGCTTCTGGGGAGTGGTAAAGCTGG
+
>??@E?CDE8</<<<400.==888)....)
@VGCEX:00100:00080
GTCCAAGCTTCTGGAGGGATGGTAAATGCTAGTTTTA
+
66606@6660655<BEE?>>==??C0:5.......(.
@VGCEX:00101:00054
GTCCAAGCTTCTGGAGGGATGGTAATTTTTACTTGGTATATC
+
==KAE==<<8<<E@FDE=CB==..-1===)..818)..8...
@VGCEX:00101:00064
GTCCAAGCTTCTGGAGGGATGGTAAGTCAAGT
+
GCFAEADDE>CCDADDD?DAA)0.)....)..
@VGCEX:00101:00079
GTCCAAGCTTCTGGAGGGATGTAAATCGAGT
+
:66069??B8<5B7::?6?666..)......
@VGCEX:00101:00088
GTCCAAGCTTCTGGAGGGTGGTAATTGCTTGGCATTCA
+
:669C<CDD@D@C:::6,6606@9=05560505..)..
@VGCEX:00102:00052
GTCCAAGCTTCTGGAGGGATGGTAAATTATTT
+
EDDAEAFCB?DEE@DEG?A=>6../*.)...)
@VGCEX:00103:00058
GTCCAAGCTTCTGGAGGGATGGTAAGAAACTCTTAGTGATTCGATTCATATTACTACCTCTGACCACGAATTCCTAGATACTCA
+
DDD@E@DDDACCCAFEG8=>D:AC05..)....)..---8+00-8188@-8488-5@25;5---)--55)-)-25--6A@@C2-
@VGCEX:00104:00052
GTCCAAGCTTCTGGAGGGATGGTAAAAATTTTATTACTGTACATCGTCTCTTCAACTTCACCTCG
+
DCC=>9C<=<<CC4:::1:;?@??;;;-:::/..)...---333333333399A-884---25--
@VGCEX:00104:00086
GTCCAAGCTTCTGGAGGGATGGTAATACAGAAACTA
+
66:9A;:<<8<5C;@?B==>=A==28.....82.--
@VGCEX:00105:00051
GTCCAAGCTTCTGGAGGGATGGTGATCCAGATTTTGCCTTTAGTCTAACATTCACCTCTGCACGAATTCCTAG
+
D>>;=?DDDADDD@BCB<B:=9>=DDI@CECDDC8?C3::/::CC:92:::39>B9BDEDCDEBB>B?D?BBB
@VGCEX:00105:00055
GTCCAAGCTTCTGGAGGGATGGTAATAACTCAGTCTACATTA
+
====B>BCDAEEEADDC=CCKAFC4:50555...-----818
@VGCEX:00105:00086
GTCCAAGCTTCTGGAGGGATGGTAATTCTTGCACTC
+
CELAEADCC?DDDAED?8=::06505055055....
@VGCEX:00106:00069
GTCCAAGCTTCTGGAGGATGGTAACTAAGCGTTATACCGAGTCTATTCATTCACCTCTGCACGAATTCCTAG
+
ABB>B@DDD<60<6//+..>200)<=:ADD==8=D??:??:::::C:::=4=:E7<<CCCEEDD@DAL@?>:
@VGCEX:00107:00051
GTCCAAGCTTCTGGAGGGATGAGATGGAATTTTCTGTACGAAGTACAACATTCACCTCTGCACGAATTCCTAG
+
KDD=><>FG@CBC>BBD?DD=><@@?4:4:B?8CFDBBDDD@BBCDE@CCC@<<<=BBCC::<<<7:;?><><
@VGCEX:00107:00078
GTCCAAGCTTCTGGAGGGATGGTAACAACAAGATTGCATTAAGTCTAACATTCACCTCTGCACGAATTCCTAG
+
6660:3666=ACD@DDD>CCE@DF@EEB><4:??4:::B9@::::??4:::45::2:::::A?::2:3:;::<
@VGCEX:00107:00084
GTCCAAGCTTCTGGAGGGATGGTAACCTTATACTCGGTCGAAAATCTTGATTCACCTCTGCACGAATTCCTAG
+
CED?C>CCD>B?C<6::1:?C<6:0:3:5=DDDDEE;@@::::/5::6:BD=CCE@DDDDDDC=<8<?D>DDE
@VGCEX:00107:00087
GTCCAAGCTTCTGGAGGGATGTAATACTTTA
+
6<B<BAD>><=CG@AAA;=...81.....).
@VGCEX:00109:00050
GTCCAAGCTTCTGGAGGGATGGTAATCGTACAGTCAAATTAATAACTTCACTCGCTAATTT
+
>::06?CCD?@CC4:::,6666650555555333333)3-3-3@?6.).88....88)55,
@VGCEX:00110:00085
GTCCAAGCTTCTGGAGGGATGATAATGTCGTAAC
+
EEE@D@DDD@EBB?666,6;<8==+//....-)-
@VGCEX:00110:00090
GTCCAAGCTTCTGGAGGGATGGTAATTACGTACCG
+
CCC>BAE=><=CC?DEE?D=:4:@3:0.8.../).
@VGCEX:00110:00094
GTCCAGGCTTCTGGAGGGATGGTAATTTTGATTTCGCATCACCCGATCAATTCACCTCTGCACGAATTCCTAG
+
>>>)..).82===7<<:1:AB?EE?CGC:ECCC?CCCCFFFHH?CDDDD9=9=DE@ECCCDCBBB=B@D=CBD
@VGCEX:00112:00079
GTCCAAGCTTCTGGAGGGATGGTAATTGTCCGGTT
+
CCC?BACBB?EDGADDD>DDB<::4:0...).)0.
@VGCEX:00112:00081
GTCCAAGCTTCTGGAGGGATGTAATAAACT
+
...).)...).8B<::6,666.81...)..
@VGCEX:00114:00056
GTCCAAGCTTCTTGAGGGATGGTAACGCTAAATTATTA
+
:6:0<@@AC>::8:6DE>B?GA=;+....88).)..28
@VGCEX:00114:00082
GTCCAAGCTTCTGGAGGGATGGTAATTGTAAATGTGGCCTACTGGTATATATTCACCTCTGCACGAATTCCTAG
+
<=LAD@DDD<=>K@EDC:C:6065050555:6?:5:2:<:3:33633-----)-550:3?B@:<:?;@=C;>>:
@VGCEX:00114:00098
CGTCCAAGCTTCTGGAGGGATGGTAACAAAACCTTGTACTAGGACCAAGTATTCACCTCTGCACGAATTCCTAG
+
===>BI@DDFA==<@EEF=DDD@CC?CCCD:D=A=BBCCDDE@AB=B>BBBB<BBE8;<CCCEDBB=B=B=BCD
@VGCEX:00116:00055
GTCCAAGCTTCTGGAGGGATGGTAATGTCACT
+
CCC?BADDF@CBB@EEF911K2==+.....-.
@VGCEX:00116:00083
GTCCAAGCTTCTGGAGGGATGGTAACTA
+
><6??<6<=<==E@A>A+1..)..)...
@VGCEX:00116:00092
GTCCAAACTCATGAATTCACCTCTGCACGAATTCCTAG
+
DFF0::,666:?::4:455505>:0/0.8818;==DDB
@VGCEX:00116:00095
GTCCAAGCTTCTGGAGGGATGGTAAGTCGATTTT
+
CBB=B>CBB=>==?CEG?C8>2..*.../8888(
@VGCEX:00117:00051
GTCCAAGCTTCTGGAGGGATGGTATG
+
666<C066606550::A81/0)....
@VGCEX:00117:00055
GTCCAAGCTTCTGGAGGGATGATAAGCTTAAACCGGGTACACGTTTTAGATTCACCTCTGCACGAATTCCTAG
+
ECC>B@EEE@DDDADED>D?>>DE>C?@5::,6066,6===B::::/655:;BBE=BBEEFEE<<8<<?<DBB
@VGCEX:00117:00065
GTCCAAGCTTCTGGAGGGATGAGATGGATTTTTGCACCATGTCCCAAGTAATTCAC
+
HDD@B466606==;CDD=DD>==DDD=A>>>>0?:::4:??:::)-)--8)-)---
@VGCEX:00117:00075
GTCCAAGCTTCTGGAGGGATGGTAAAATTTGTG
+
>>>AFADDD@DDE@BCC?B>>7....(.8)...
@VGCEX:00117:00077
GTCCAAGCTTCTGGAGGGATGGTAAACCCCCTACTTACACTCGATTCAAATTCACCTCTGCACGAATTCCTAG
+
ECC?E@EDD@DEG@DDD>DEEADDD0::::-:FEGADBCBDCBBB@BBB=B?CDD?DDDDBBDCC?CBGADDD
@VGCEX:00117:00078
GTCAAGCTTCTGGAGGGATGGTAAATCAATCTCTGCACTTGGTACATAATTCACCTCTGCACGAATTCCTAG
+
>>>DAFDD?CDD@DEE>DDEADCD>DDE@EED;==CE><<>AEEFDDD<=<<DC?CCDDDDDDD?D=B<BCC
@VGCEX:00117:00079
GTCCAAGCTTCTGGAGGGATGGTAATCATTATT
+
>>A>AAA=A)<=EAEGG?D>>30=*....)...
@VGCEX:00118:00068
GTCCAAGCTTCTGGAGGGATGGTAATTCAATTATCATAATTTTTACCTAATTCACCTCTGCACGAATTCCTAG
+
IFEAE>CBC>CFE@EEG>DBCAEDADA::4:455355505:::-:60:606AB?B>CBCBBB>>H4:4:5:::
@VGCEX:00118:00074
GTCCAAGCTTCTGGAGGGATGGTAATTGCCGTA
+
>==@D?BBC>DCG@HIE>A8>2/0).)..)...
@VGCEX:00119:00060
GTCCAAGCTTCTGGAGGGATGGTAAATCCAGTA
+
C@B0606;A@DEC@DEG>DDA111/)..)....
@VGCEX:00119:00099
GTCCAAGCTTCTGGAGGGATGGTAATTTGTACTAGGTCTCAGAAATCGTTCACCTCTGCACGAATTCCTAG
+
6666@;A::8<<=AEEE?=>1?A=1;;)/......)..-----8)--8A<@88-55553::::05:=6:::
@VGCEX:00120:00060
GTCCAAGCTTCTGGAGGGATGGTAAGTCCGTATTATACCAAGTAAAGAAATTCACCTCTGCACGAATTCCTAG
+
:6@6B?DEG@DDC@DDD?DDDADD@DDD@EEED>BBDD?C@DDDE>;;:4;4;DE@ECCCDDCCC>E>E>DCC
@VGCEX:00120:00065
GTCCAAGCTTCTGGAGGGATGGTAATACCATCATAGACTCAGTTTAAAAATTCACCTCTGCACGAATTCCTAG
+
CCC>B@DDDADDD?CCG>DC??DGADDB?BCCDDCCDDDDD;;9.:>>>0@7<<D?EBBBDEDDC>D@E@DCC
@VGCEX:00120:00088
GTCCAAGCTTCTGGAGGGATTGTAATTTAGACCCGGTGCACTTTCGCGAATTCACCTCTGCACGAATTCCTAG
+
DCGAE@EEE@EDD?<<:8=D=BCE@DD=AB:::0:;A??B<<<8<BDEE@D?C;829>?9;<;EE=B=B?EEE
@VGCEX:00120:00096
GTCCAAGCTTCTGGAGGGATGGTAAATGTCGTTC
+
:660:0:<6065A4::A8@6:3:::05.....)/
@VGCEX:00121:00061
GTCCAAGCTTCTGGAGGGATGGTAATTTTGAACCGAGTTAACTCGATAATTCACCTCTGCACGAATTCCTAG
+
C>><=ADDD>CCD@DEG?EDA<::4555)55>C0..--)-)------348@CBE>DCCEDEDFD@E=B=BFF
@VGCEX:00121:00072
GTCCAAGCTTCTGGAGGGATGGTAATCGATGATATAGT
+
1.0).)..8)..?4:::16BB:B=7.....-..8....
@VGCEX:00121:00091
GTCCAAGCTTCTGGAGGATGGTAACAGATTACTAGACCCAGTAAAAAAAATTCACCTCTGCACGAATTCCTAA
+
66606066D065?4::3:???FD@EAD:<8::CC::::0:C=AAAA=;8&.)--828888;8B<<43;A2:::
@VGCEX:00122:00075
GTCCAAGCTTCTGGAGGGATGGTAATTTTAGACCGAGTGTAAATATGAATTCACCTCTGCACGAATTCCTAG
+
/..).)...)..=2::6,66?06>@DHE;==::4:::33:::/:?999?D7;<D>@@;99>99929181?CD
@VGCEX:00123:00078
GTCCAAGCTTCTGGAGGGATGGTAAGACCAAATTTTATACTAGCTACAATTCACCTCTGCACGAATTCTTAG
+
=66=B@:<=;=<C=B?F8==>86CA===:AC,:55)5:::::<C:<=B:?999;29>?9999::3:;::39@
@VGCEX:00124:00082
GCCAAGCTTCTGGAGGGATGGTAATT
+
6606066;:ABA4:::1...).1+.1
@VGCEX:00124:00093
GTCCAAGCTTCGGAGGATGGTAATTCGATTTTTCGACTAGGGTTAAAATTCACCTTCTGCACGAATTCCTAG
+
DBB?CAHCC>BB=BC@DDD@DD@D>@@:5555-:CB??:::1:4:::/:5::H?D>DEEDCCBC>CAEBDED
@VGCEX:00124:00097
GCCAAGCTTCTGGAGGGATGGTAATTTAATTCAGTTC
+
..).)...)...)..8)66606::?C10+1+.///)-
@VGCEX:00125:00059
GTCCAAGCTTCTGGAGGGATGGTAATCTAGTTC
+
C::06?CDE@DEEAEEE?A01).8)......).
@VGCEX:00125:00062
GTCCAAGCTTCTGGAGGGATGGTAAAGACTTTA
+
=???CAFEFAGEE@CDB=?;;6655,5....).
@VGCEX:00125:00066
GTCCAAAGCTTCTGGAGGGATGGTAAAGTACTGTCGT
+
?66066,.882=/.+...).8<1<<=+.......555
@VGCEX:00127:00053
GTCCAAGCTTCTGGGGGATGGTAAACTCGGTCCAAACATATTGTTCATATTCACCTCTGCACGAATTCCTAG
+
GCGAE@DGF@DCCDCC7CBE>:::15>?CA==8<C0::::::?A;CECDD@BBB@DBBBD=<<C060:36:6
@VGCEX:00127:00063
GTCCAAGCTTCTGGAGGGATGGTAACGGACAATTACTATCGATTCGTATTCACCTCGCGCAGATACTTCAG
+
FFDAE@EED@CDDACCD>A>>7..+..)..8).).88....--288AAC@A8;7=0-------55--)3@3
@VGCEX:00127:00073
GTCCAAGCTTCTGGAGGGATGGTAAAATGACCT
+
ECC?B@D66065:4:::1:CA91...)....).
@VGCEX:00127:00074
GTCCAAGCTTCTGGAGGGTGGTAATTTTTGAACTAGGTATAATAATTTTTATTCACCTCTGCACGAATTCCTAG
+
...).)...)..8+::D6;;66<8<CCC7==;55553553:2:B9?@@@-:3-3339AAACEA<<<+0).)...
@VGCEX:00127:00090
GTCCAAGCTTCTGGAGGGATGGTAACTTAACCTGATTCAAGTACTTCATTCACCTCTGCACGAATTCCTAG
+
D=:06066606;A;CDD?ECC960+10+.).)..6@<CC>DBCCE;=>E==:>8::D@B=>>LAF?D=:::
@VGCEX:00128:00076
GTCCAAGCTTCTGGAGGGGATGGTAAGGAAAATACTGGACCCGGTATCCAATTCACCTCTGCACGAATTCCTTAG
+
KFE@C>CFEAEEDA<<<<8=DEAED?C;?CG;DD=?=@@AA8=8=DDG@E@D>BBD@DEDDACCED@D@D9<9<C
@VGCEX:00130:00054
GTCCAAGCTTCTGGAGGGATGGTAATAAACTTAAGT
+
CBB>B@DED@>==@EEE?CCEADD::..)..).)..
@VGCEX:00130:00076
GTCCAAGCTTCTGGAGGGATGGTAATAT
+
:6=9A:A6:065:4::6,.8>101*...
@VGCEX:00131:00050
CGTCCAAGCTTCTGGAGGGATGGTAATTTCGTACCAAGTCCATTGTTCCAATTCACCTCTGCACGAATTCCTAG
+
=?EE?B>C==9=DD@EDE>CCE@FI=BB?B==<<*/*--52@A45D?E@D@D@DDE>CBBBCCDCC=C@E@CBC
@VGCEX:00132:00084
GTCCAAGCTTCTGGAGGGATGGTAATAACATAACTACACTGAATTCAACATTCACCTCTGCACGAATTCCTAG
+
BCCAFAEDD>BBD@DEE?ECC?CEAEC<BBCC?CCDDDCABB@D@ED>DCD<BBD?CBBBDBBBD>D?B<BBB
@VGCEX:00133:00079
GTCCAAGCTTCTGGAGGGATGGTAAGTAAT
+
CBB@EADDD=BCEAAA>6=.1)..)...).
@VGCEX:00135:00050
GTCCAAGCTTCTGGAGGGATGGTAATTTTGGCCCCAGTTTAAATTTCGAATTCACCTCTGCACGAATTCCTAG
+
66:06:?::06;B4::B8@<=;>C@DDD8?2:::/::CD>EF>DD=CBB?C@DEE@CC==<DDEEAD@D?===
@VGCEX:00135:00066
GTCCAAGCTTCTGGAGGGATGGTAAATCGAATTTTGGACTGGATGATAAATTACTACCTCTGACCATCGAA
+
EDD@D@DEFAEDD@===;:CC>:::,55==0555)3-6...).......).).53:A<A::33-2-----)
@VGCEX:00135:00067
GTCCAAGCTTCTGGAGGGCTGGTAATCTACTCAGTAAACTGCTATTCACCTCTGCACGAATTCCTAG
+
B6:0606??6;B<9<A>+...)..)......-...882.5555556::=@:AAC:::::20+0)---
@VGCEX:00135:00082
GTCCAAGCTTCTGGAGGGTGGTAAAAAATGGCTGT
+
CCC@DAFEE=BBEAEEE?BA6655555)5505...
@VGCEX:00137:00069
GTCCAAGCTTCTGGAGGGATGGTAATCCGTTCTTTATACGGGATGTAACATTCACCTCTGCACGAATTCCTAG
+
GED@EAFDD@DEE@DDD>DEFACC?::4:@::::0::::::/:C?>A=C==8>>F@DCCCBBB::45;B:BDD
@VGCEX:00139:00079
GTCCAAGCTTCTGGAGGGATGGTAATTTTAAACTGAGTTTATCATTTAAATTCACCTCTGCACGAATTCCTAG
+
DCC@C@DDLAGCC=CEF?DAD@DG@DDD/::0:@@DDCC>DDDB::.33):;?CC?CDFEDDD>>=>@D>CCD
@VGCEX:00141:00060
GTCCAAGCTTCTGGAGGGATGGTAAGATCGAGTCTAATAATTTCGAGGAATTCACCTCTGCACGAATTCCTAG
+
>>>AD@DED?CCC8=:A8@<<;>K<==EEDDDCCCC?CE@DD:CCCC?D?D=BBC>CDC<<<DDD?D?D?CBB
@VGCEX:00141:00066
GTCCAAGCTTCTGGAGGGATGATAAACGTATTTG
+
=<<=CAGGF>BDD>A<>6=0/....).66666,5
@VGCEX:00142:00081
GTCCAAGCTTCTGGAGGGATGGTAATTCACTGATTTAA
+
CDC@E?EDD<=>E@DDD>D==9<@=;6;;....-0)-)
@VGCEX:00142:00087
GTCCAAGCTTCTGGAGGGATGGTAAAGACTATTTT
+
BCC@D@EDD=BBB<@?E>?<A1011).....=888
@VGCEX:00143:00059
GTCCAAGCTTCTGGAGGGATGGTAATTAGTAT
+
C::0606::06::0=?B6@6:06.).).....
@VGCEX:00143:00080
GTCCAAGCTTCTGGAGGGATGGTAATTGTT
+
GFF<><>FGADDD@EEE<;..)..).)...
@VGCEX:00144:00082
GTCCAAGCTTCTGGAGGGATGGTAACCGAAATTGTGGGCCGAGTATACTATTCACCTCTGCACGAATTCCTAG
+
:6606:666065?:@A?1:<C?CC?A8=:@8?4::??8?4::::==<::?C::===<==D@@C==7:@B;:::
@VGCEX:00146:00070
GTCCAAGCTTCTGGAGGGATGATAAATTAGACTTGGTGCAAGAATTCCAATTCACCTCTGCACGAATTCCTAG
+
:::0606?B@@@?::::1:?BDEDD>C>BBDDD@C?ACCCADC@C?C2;29:A>C?EDDDCCD;;;=AG@CCD
@VGCEX:00148:00076
GTCCAAGCTTCTGGGAGGGATGGTAATCGTACCGAGT
+
C==0606::06:::,6;;6;?E;::05....8).---
@VGCEX:00149:00060
GTCCAAGCTTCTGGAGGGATGGTAAAAATTTGCTATACTATGTAGATCAATTCACCTCTGCACGAATTTCCTAG
+
...).)..8)..?0:66,6;?6BBEEF7ED;==BCBBCCBBBC;:::>>29299@9@DC@@9999299.9@999
@VGCEX:00149:00075
GTCCAAGCTTCTGGAGGGATGGTAATAATTACTTGTACTGAGTTAATTCATTCACCTCTGCACGAATTCCTAG
+
>??@D?DDDAECC@CDD>DDD@DD@CD?D@DDD@DCCCDCCCE@E@D@DDD?DCC>C:::EEEEC=C@C@>>>
@VGCEX:00100:00143
GTCCAAGCCTCTGGAGGGATGGTAACGCAAAAATTTTAACTGAATCCATAATTCACCTCTGCACGAATTCCTAG
+
666@DAEE@>==CAIGH;?=B@B?:AC:::::)666)69=66<=BEADA<7=61..).8-0:0/11+.).)..5
@VGCEX:00101:00149
GTCCAAGCTTCTGGAGGGATCGTAAGGCAATCTGTACTGCGTCTAAACTATTCACCTCTGCACGAATTCCTAG
+
==>BG@EBC@CBD@BBB=BDCCCG?C=CEAFD;;=CBCDECBB88:4;DDE?CBB@CCCDDCDCC>C?D?CCC
@VGCEX:00102:00105
GTCCAAGCTTCTGGAGGGATGGTAAGAGTTATCTATCACGTCCATCTAATTCACCTCTGCACGAATTCCTAG
+
FCC@CAFBC>C=<2=CC8CDDADE@D=<<6:==3666666660555559B>BBD@DDEBC=>=C=C?D?CCC
@VGCEX:00104:00125
GTCCAAGCTTCTGGAGGATGGTAATTTTTTGGGCT
+
66606<>;;86.=900+.8>2=A+01100(1828.
@VGCEX:00104:00138
GTCCAAGCTTCTGGAGGGATGGTAAGGCCAGTATGGACCCAGTACAAAGATTCACCTCTGCACGAATTCCTAG
+
IEE?C>CDD?CCCACCC>DEEAEE@DAD@DEEDBB<==:1:BB?:::1:?@:CEIAEDEEEDDDDAE@D@DED
@VGCEX:00104:00143
GTCCAAGCTTCTGGAGGGATGGTAACAATCTAGTTG
+
:=:8<06BB=CDE?DDL?DDD@==7/0)......).
@VGCEX:00105:00124
GTCCAAGCTTCTGGAGGGATGGTAACATTGCTACCATCTAAC
+
>::066;;?=AEC?DDF?DDD=<<8=A>9>....).....18
@VGCEX:00105:00129
GTCCAAGCTTCTGGAGGGATGGTAAGAATTATTTGTACGGTGATACAA
+
DBD@D:==D?CCB@6::1:??:??45505053C)33--8)---8---1
@VGCEX:00107:00142
GTCCAAGCTTCTGGAGGGATGGTAAATTATGTAACTGAATTCCAAATGCGTTAATTCACCTCTGCACGAATTCCTAG
+
D==066>::06::4:::166:0:?@0:4:555508835>C4848D8?:@::4:<A3566066<5<=D;;;81;)-..
@VGCEX:00107:00148
TGTCCAAGCTTCTGGAGGGATGGTAATCTTATTTTTTGTACCCAGTTTACATTCAACCTCTGCACGAATTCCTAG
+
).882A>A>A=ACB>CDE?EDD@DD@DED9<:????0:::::0:BDC=:000*..).)......DDD@D@D@=<;
@VGCEX:00108:00120
GTCCAAGCTTCTGGAGGGATTGTAAAA
+
A=>:<@DDD@E::4:::1.8)...///
@VGCEX:00108:00147
GTCCAAGCTTCTGGAGGGATGGTAAATTGT
+
80/)606??6;::4::6,5660555,.)..
@VGCEX:00110:00110
GTCCAAGCTTCTGGAGGGATGGTAATACAACTCTTTCAACAGTACACTAATTCACCTCTGCACGAATTCCTAG
+
DCC?BAEED?DCB?CDD?DDD@DD4:555055533)-.)....-6666<ADA=<<>B===DEDDE@E@C@CDE
@VGCEX:00112:00122
GTCCAAGCTTCTGGAGGGATGGTAATTCTCTGTC
+
DCD?C@DDD?DDFADDD>ECFA:1).).....--
@VGCEX:00114:00113
GTCCAAGCTTCTGGAGGGATGGTAATCACTAGAGTA
+
:66:C:BBC?CCD@DEL?F>>9.<9<.......---
@VGCEX:00114:00128
GTCCAAGCTTCTGGAGGGATGGTAATTTATTTTTTGTACTCAGAAACAATCTAATTTCACCTCTGCACGAATTCCTAG
+
...).).8>)...1.::166818<)..)......(.88333:333)33-3833-33)333-3?;=@@>89-3-3-33@
@VGCEX:00114:00135
GTCCAAGCTTCTGGAGGGATGGTAATTGCACTAGGGTCAAAACTCGCGAATTCACCTCTGCACGAATTCCTAG
+
66606:??B065@4::F<B=<8:C4:8<??@:533)3::::/5AC>BBD@D?C<:2:::9999::23-3-3C?
@VGCEX:00115:00118
GTCCAAGCTTCTGGAGGGATGTAAGGTAA
+
DDD@DAE>><=EI@AAA6;.1..).)..)
@VGCEX:00116:00105
GTCCAAGCTTCTGGAGGGGTGATAAGACTTTTTATACCTAGTAGAAGCAGTTCACCTCTGCACGAATTCCTG
+
HCC?B@E=><=DI@DDFF;DCDCC;A::::::-:::5:3:::>::23??:9-8BB8?;98938888>:A:>A
@VGCEX:00117:00146
GTCCAAGCTTCTGGAGGGATGGTAAGCACTTGTTGGCCTTAGTATAAAAATTCACCTCTGCACGAATTCCTAG
+
=??@D@FDEAEFEA=<:1:??6BI>DCCDD@DD@D?D?C?C==A33339-3:BDD?D<;;BCCCGAG@B@BDD
@VGCEX:00118:00111
GTCCAAGCTTCTGGAGGATGGTAAAGTATACTCAGTATACGACTCCCATTCACCTCTGCACGAATTCCTAG
+
CDKAE@EDE>DEEAEE8=>FAEDE>EEDDDDDDE>>>ECFGEDDDE=DD@DCC>BDDEDEEEF@D<>;>EL
@VGCEX:00119:00113
GTCCAAGCTTCTGGAGGGATGGTAAAGCACTGAGTACAAATTTGAATTTCA
+
66606066D?C@C4:::,:;?<1..+//..8..-::33=6=C)33-33)3-
@VGCEX:00119:00138
GTCCAAGCTTCTCGAGGGATGGTAACAACTTAACTTACG
+
CCC@D@DDC:E<<=<DE>EDE@EGAGF4..).)..)...
@VGCEX:00120:00105
GTCCAAGCTTCTGGAGGGATGGTAA
+
GDD?CAAA>2=..).88288>2..+
@VGCEX:00120:00121
GTCCAAGCTTCTGGAGGGATGGTAATCG
+
6666@066;066;0::D9/.8200+...
@VGCEX:00121:00134
GTCCAAGCTTCTGGAGGGATGGTAAATCCCTCGT
+
C>>=>AEGGAEDC?DEE?A>>2../)..81....
@VGCEX:00121:00142
GTCCAAGCTTCTGGAGGGATGGTAATAAGAGTTTTGGATCGAGTACAATATTCACCTCTGCACGAATTCCTAG
+
FEEBGADCE?DED@DDD>CCC?>=?>H@EEDDDD:D?DDEDDDCCDDAEBB>BBB?C<==CECCE?B7=7<@C
@VGCEX:00121:00146
GTCCAAGCTTCTGGAGGGATGGTAAAAGTTCGTTTAT
+
EDD@EAIED@DDC?CDD>BBCA=;;;488)....).-
@VGCEX:00121:00149
GTCCAAGCTTCTGGAGGGATGGTAATTCGCTCGTATTCAAAGATTTTTCCCATTCATCCTCTGCACGAATTCCTAG
+
DCC?BADDC@EDD@DDE>DCDAD;).)/......--)-3:6333333)3C699-3@@@?DB89999::23<D?DCE
@VGCEX:00122:00108
GTCCAAGCTTCTGGAGGGATGGTAACCTTATGTGAACTCGGTATACTCTATTCACCTCTGCACGAATTCCTAG
+
:660:06?C0<<E<BBD=CCC@EE4:4:4::BBDDAD=>>AEB<><<::@B<@BB=BBBDDB>BB=B<@:9::
@VGCEX:00122:00148
GTCAAGCTTCTGGAGGGATGGTAATTCGTTATTTGTACTTGGTAGATAATTCACCTCTGCACGAATTCCTAG
+
>??C>CKE@DDE@BBB8B==9>FAFAEBB>CCD>B<;<B=B@EEBBBD=B:BCD?CBBBCCDBC@C@D?DDC
@VGCEX:00123:00124
GTCCAAGCTTCTGGAGGGATGGTAAATTACCAGTTCACGC
+
66:06AD;B>CDE@DED>=>=065C,50550.8828----
@VGCEX:00123:00147
GTCCAAGCTTCTGGAGGGATGGTAATCCCTGTTTTTGACCTAGTATAGCATTCACCTCTGCACGAATTCCTAG
+
C>>;<@DCD?FDD@DDE>==><>H@EEG8?:::::-:AA;ACC==>DDCBC>CCD@EECGDDDFF=?=>BECC
@VGCEX:00124:00122
GTCCAAGCTTCTGGAGGGATGGTAATGCTGTTATCACA
+
CCC@DAEDFACCCAEEE<CEEADC?:5....)....--
@VGCEX:00124:00136
GTCCAAGCTTCTGGAGGGATGGTAATTGTCTG
+
6666>:CCE@=@C;:::1..828<+1+.../.
@VGCEX:00125:00141
GTCCAAGCTTCTGGAGGGATGGTAACTTTTCTGCTAAACTCAGTCCATTATTCACCTCTGCACGAATTCCTAG
+
F>>066>6:06=?4<>K?=>A900*....(6>6656C:6<<;::;06605505;D@DBBB====E@D?C<:::
@VGCEX:00126:00144
GTCCAAGCTTCTGGAGGGATGATAAGCCAAAGTTTGGACC
+
8..-.=8>>20..2.01*::6==@<5.)..).88).)--1
@VGCEX:00128:00126
GTCCAAGTTCTGGAGGATGGTAATTTATTTGT
+
>CD>CACC>BCC;::56>82..)..)...)..
@VGCEX:00128:00129
GTCCAAGCTTCTGGAGGGATGGTAAGCATTACTAC
+
D::066>;B=CDD@EDD?DA==8=+....)...-8
@VGCEX:00129:00107
GTCCAACTTCTGGGGAGTGGTAAATGC
+
:6606066066555)6:.0)/01)...
@VGCEX:00129:00118
GTCCAAGCTTCTGGAGGGATGGTAAGAAATTTAAATCGAGCAGTC
+
ECC?DAEDD@EDDAEDE:DC@@DEADDD>DD=CC6---/......
@VGCEX:00129:00125
GTCCAAGCTTCTGGAGGGTGGTAATTCTGACTCAGT
+
CEFAEAEEE>DEE@DDD>DC@CC2:0......---3
@VGCEX:00129:00142
GTCCAAGCTTCTGGAGGGATGGTAAATACGTTAGTCGT
+
C>>;<AFDD?DDD@EDG?==<@AAA;=1..8)...---
@VGCEX:00130:00125
GTCCAAGCTTCTGGAGGGATGGTAAATTTTTTTAACTTAATTCGCTCCGCATTCACTCTGCACGAATTCCTAG
+
D<:066666066:46;;6;::06@@8??????)?4::3:05?CD=;=@HDDDA=>>?EFBBBC::5:4:3:::
@VGCEX:00131:00115
GTCCAAGCTTCTGGAGGGATGGTAATTTACCGGGTATATTACGGTGGATATTCACCTCTGCACGAATTCCTAG
+
6660606;B865?;:::1:AB;??:??8??8<<8<B:::<>>>8::20=00*./<6<<<DDDB??.9289@CE
@VGCEX:00131:00138
GTCCAAGCTTCTGGAGGGATGGTAATTTGAACCGT
+
DDE@DAEEEADBB=CEE?D>A=A=*..)..).)..
@VGCEX:00133:00138
GTCCAAGCTTCTGGAGGGATGGTAAATGAACCATTTA
+
C;<2>+/..)...)::D>DE8=AA=+/..).)...).
@VGCEX:00136:00130
GTCCAAGCTTCTGGAGGGATGGTAAATCAGGTTACCT
+
CDD?B@DDE?DEE@EEF=DDG@EAA2<8..).)..)-
@VGCEX:00137:00117
GTCCAAGCTTCTGGAGGGATGTAACATAGACG
+
CCCADACB?6;::01>82=10..)........
@VGCEX:00138:00128
GTCCAAGCTTGGAGGGATGGTAAACTGTACCAGTACAATTTATAGAGCATTCACCTCTGCACGAATTCCTAG
+
66606:@6:0606:C>>==?CCG;==DD::46666??066,666;;;;6505??6:>=D>=:AB4:5:5::.
@VGCEX:00139:00109
GTCCAAGCTTCTGGAGGGATGGTAAATATTGACCGGGTATAAAAGTTTTATTCACCTCTGCACGAATTCCTAG
+
=<==BACBD<=>E@ECE?D??:::5,5??:???2::/:A::::/::::/::2::?9@BBBFEDCB=B@E?BBB
@VGCEX:00139:00118
GTCCAAGCTTCTGGAGGGATGGTAATCAAATTATGATCCAGTATATATCACCTCTGCACGAATTCCTAG
+
CCE?D>CCE?ECD@DEE>ECD@DE;=/.8).)..-...2.--........828;DDEEC@B>C?CACCC
@VGCEX:00140:00116
GTCCAAGCTTCTGGAGGGATGGTAAAGGAAATTTT
+
?>>@E?CCC;=<DADDL>CBB<::5,.).8)...(
@VGCEX:00140:00132
GTCCAAGCTTCTGGAGGGATGGTAACCGTACGACT
+
EAF=82...)..87:6:1/1/+1.)/)...88A=8
@VGCEX:00140:00134
CGTCCAAGCTTCTGGAGGGATGGTAACTCTTCGCTTGTACTACGTATAATATTCACCTCTGCACGAATTCCTGG
+
:::66>6:6505556:==6B883:B;::5:-333:-333A39999899--00*.-;7<@@;8::::5:5:5:C4
@VGCEX:00143:00127
CCAAGCTTCTGAGGGATGGTAAAGAT
+
66>66660666.881810)..A60..
@VGCEX:00143:00147
GTCCAAGCTTCTGGAGGGATGGTAAATTACTGGA
+
DED@D@DDD@DDD@EEE?AA>7//0).).8.505
@VGCEX:00144:00114
GTCCAAGCTTCTGAGGGATGGTAACGCAAAAGATACATCTAGTACACCATTCACCTCTGCACGAATTCCTAG
+
CCCBE?DDD?CBCBBB?CDEAEH@EF::::/:FEEECDCABBDGGCC?CE@BBB?DDDDDDEDC?C?D?DDD
@VGCEX:00144:00124
GTCCAAGCTTCTGGAGGATGGTAATTCTGAATCGGGTTCAATTTACTCATTCACCTCTGCACGAATTCCTAG
+
...1818..)..5066:66606=;@9>>DE;?:::/:3::AEE9>>=::D4:::5::CFEC??>AE@D@BA:
@VGCEX:00144:00146
GTCCAAGCTTCTGGAGGGATGATAATTATATCTGGTACAAGTTTTCTTGATTCACCTCTGCACGAATTCCTAG
+
FDD@E;CCEACD@>CEE?DDDD==;=@DDDDDDD?CCDEAEGGG:DCACDD?D;<;<CCCECCCD@E=B=BDD
@VGCEX:00146:00121
GTCCAAGCTTCTGAGGGATGGTAAATCGTATCGTC
+
DDD@D?D?B=B===DE?AAA===;*...88.----
@VGCEX:00146:00125
GTCCAAGCTTCTGGAGGGATGGTAATTAGACCTAGCTAATAATTGCCAATTCACCTCTGCACGAATTCCTAG
+
>CCAEADDD@D<<8=BB8CDC?@E8:8<:CC<=;=<DD<DD2:3:@;@5:8=CDAEDDCDCCCD@D@D@DDD
@VGCEX:00146:00134
GTCCAAGCTTCTGGAGGGATGGTAAATCTAGTTTACTTT
+
=<69?;:<606:@;A?A<@::5:::,55@5..818.--)
@VGCEX:00147:00141
GTCCAAGCTTCTGAAGGGATGGTAAGTACAACTCTGCTCTGAGTACATAATTCACCTCTGCACGAATTCCTAG
+
:666>6BEDAE==>?CC=DDD@DA=<<=0.)-.-8--.93339@:::::4:4<DE;>>EEDCCDDAG@D?DCD
@VGCEX:00148:00101
GTCCAGCTTCTGGGGAGTGGTAATTCTTAGAATA
+
.10)0.8A2=A@@@4==<DACC0:4./)...)--
@VGCEX:00148:00149
GTCCAAGCTTCTGGAGGGATGGTAAGCTTTAGTTACCTACATGTCATCCT
+
6666>066;6;??4::A1:66:::45566,666ACC:8..........18
@VGCEX:00149:00123
GTCCAAGCTTCTGAGGGATGGTAAATAAATTGTAATCGTCAAC
+
A::06688;18.0...).8C@:<<8:CC8?3::50333---)-
@VGCEX:00149:00144
GTCCAAGCTTCTGGAGGATGGTAAAACCATTCTTATACTGACATATATAATTCACCTCATCGCACGAATTCCTAGC
+
A::0606BB9=::4::46;A6::::/:6>>9@?066......8.-33::6:?C882=0-/----33C>=>B:----
@VGCEX:00100:00151
GCCAAGCTTCTGGAGGGATGGTAATAATCAATTGTACTAGCTATAGAAAATTACCTCTGCACGAATTCCTAG
+
/8).)...)...).0/)6669::56;9@/0+/+.//-:::333::>>>>):23A?3:::9::::4:36;AAA
@VGCEX:00103:00154
GTCCAAGCTTCTGGAGGGATGGTAATTCTAAAGA
+
;AG>C>FDD=BBEADDD?DAC9::250....)..
@VGCEX:00104:00160
GTCCAAGCTTCTGGAGGGATGGTAAAAAAATTTGCTCAA
+
:6:0:0666065?;AAB1:::6:::::::)5;,.....)
@VGCEX:00104:00164
GTCCAAGCTTCTGGAGGGATGGTAAACTGAGTTAAAAAAAAAACGCTGCACGATTCACCTCTGCACGAAATTCCT
+
:6606066606554:::166;68<8)....6606BBBDDDDD!<<AB<55CC557<017=0.-..5555,3-3-3
@VGCEX:00105:00155
GTCCAAGCTTCTGGAGGGATGGTAATTTATACTAAGTATAAACGCTACTATTCACCTTACACGAATTCCTAG
+
=>>AE@DDD?CCC?CEG>DDD?:54::0:?BDDD@DCC333):>BEEEEED@DDD?D@DDDDDD@D?C@DED
@VGCEX:00105:00186
GCCAAGCTTCTGGAGGGATGGTAAAAAG
+
>>BE-=<B066:4:::1:881/.01/(.
@VGCEX:00105:00189
GTCCAAGCTTCTGGAGGGATGGTAATTTGCGTCCCGGTATACATTCCGTCATCCTCTGCACGAATTCCTAG
+
ECC?CAHED8<>E@EDD?CCDACC2::0588...).)-----88)-)---5-923839398<C?C@E@DED
@VGCEX:00105:00192
GTCCAAGCTTCTGGAGGGATGGTAAATTTACTCGAACTTAATTATCGAAT
+
DEEAEADDD?ECDADDD>DDC@:55,5;,55@C==05505056?</--)-
@VGCEX:00108:00185
GTCCAAGCTTCTGGGGAGGTGGTAATTGTAATACTT
+
=>>ADACCC;==@@@4::068288286...)....)
@VGCEX:00108:00198
CGTCCAAGCTTCTGGAGGGATGGTAAGATCTTTTTTATACTAGGTTCAATGATTCACCTCTGCACGAATTCCTAG
+
::::4:46;;68;=7//0+--82882--8;C@@BC1AAAAA88-398818333-3@@29<BBCBD::5:5:5:C:
@VGCEX:00110:00157
GTCCAAGCTTCTGGAGGGATGGTAACTTA
+
6666>9?6:066:4:AA8/1.2.1)..).
@VGCEX:00111:00195
GTCCAAGCTTCTGGAGGGATGGTAAATCGTTACAGT
+
DCC>B<?<<<=DFAEEE>CDEAB<8)....)..---
@VGCEX:00112:00150
GTCCAAGCTTCTGGAGGGATGGTAATTTTATACCAAGGATAAAAGATCTATTCACCTCTGCACGAATTCCTAG
+
:6:6>6>ED?DCB>CDD=DBB:?B2:::/::CC03-:2:::::/:CC?B??:?::4::::CDCCE?B?B<>??
@VGCEX:00112:00155
GTCCAAGCTTCTGGAGGGATGGTAAATAAACTTGGTCCGAATGATTCGAAGA
+
.11-.==ED@DCC=<==8=@@9BBB8?CE9=>AG7::4::066..28..)..
@VGCEX:00113:00164
GTCCAAGCTTCTGGAGGGATGGTAATACTGGACTCAGTTCAGTGAATTGATTCACCTCTGCACGAATTCCTAG
+
DCC?B@DDEAECB?CEF?DDD@DE@DDBCB?CBDDCCB=BDEEDD@D?D<<8<CC>DDEEBB<<<>C@E>BB;
@VGCEX:00113:00197
GTCCAAGCTTCTGGAGGGATGGTAAAAGATTT
+
==<AEA===<==EAEEE<CA>6/.//(.....
@VGCEX:00114:00154
GTCCAAGCTTCTGGAGGGATGGTAAATGCACTCGGTTATA
+
EBB=>6BCE?DCDABBD?BEEA:5:055555533-363:-
@VGCEX:00115:00165
GTCCAAGCTTCTGGAGGGATGGTAAAAATTGACTAGTACTA
+
ECD@DAAA>2=/.).882=AD@DEKIE1>9:.......---
@VGCEX:00117:00157
GTCCAAGCTTCTGGAGGGATGGTAAACTTATTTATACTTGGTT
+
66A9?9C;;865?9BBC=:::@:::,66066@,666.8).)..
@VGCEX:00118:00170
GTCCAAGCTTCTGGAGGGATGGTAATGCAAAACTTATACTGTGTACCCCATTCACCTCTGCACGAATTCCTAG
+
:6:069666065?:@AB1::?6?@9@5:5:5)55053=@:::??9:::/::4:?B9?DDB?B@<<2<@B3;;B
@VGCEX:00119:00163
CGTCCAAGCTTCTGGAGGGATGGTAAAGCTTTTTTGGATCGGGTATACCAAATTCACCTCTGCACGAATTCCTAG
+
B==>=><>EFADDD@DDE9==D?DB?6?::::::)3>ADEDD>EEFDD?CC1:8=>FAFEDEEEDDDAG?D?CDD
@VGCEX:00119:00175
GCCAAGCTTCTGGAGGGATGGTAATCTCTACTTCG
+
>>>CAA==2=/.)/..).8C@DE85.......)--
@VGCEX:00119:00194
GTCCAAGCTTCTGGAGGGATGGTAAACTTTTAGTT
+
D::06066:06CC?DFE?EBCA655,....(...)
@VGCEX:00120:00186
GTCCAAGCTTCTGGAGGGATGGTAAGTAAACCTTAGACTCCGTGCACATATTCACCTCTGCACGAATTCCTAG
+
KCC?BAECC>BDC>BEG?DDDADC6::::,::D?CB??::2::>?CDDCCC<?BB>BDDDEDDDE@D=B<===
@VGCEX:00121:00197
GTCCAAGCTTCTGGAGGGATGGTAAATTCTTGTAA
+
66:9B06<<@DDD@BBC=BBE4:==,50..)...)
@VGCEX:00123:00165
GTCCAAGCTTCTGGAGGGATGGTAAAGGCTAATTTTGACCTGAGTGCAAATTCACCTCTGCACGAATTCCTAG
+
=>>>C>BEE>CCE;=>L?FDC@BDE9>9=EF;BCC;CCEAGEFD<5:::0:4:??;CCCCDEEBB=BAGADCD
@VGCEX:00123:00171
GTCCAAGCTTCTGGAGGGATGGTAAAAATATGTGTATTGGTATATGTATTCACCTCTGCACGAATTCCTAG
+
CCCAGA>==<<5B:::=9:BBA:::::)58...---;).)-----3333-3397;9>@?>>99292;@DEE
@VGCEX:00123:00188
GTCCAAGCTTCTGAGGGATGGTAATTAGACCAGATCCAGTTTTGATCAATTCACCTCTGCACGAATTCCTAG
+
810-<AC=@:@:::66,5;<2=8).)...-)---..).8===)55553-3:3336::3:;;DDE@D>B:9::
@VGCEX:00123:00195
GTCCAAGCTTCTGGGAGGATGGTAATTGCCA
+
DDDAEAEGGAE=5:0::466C<88).)..).
@VGCEX:00124:00174
GTCCAAGCTTCTGGAGGGGATGGTAACTGCTTAGTTATACCGGGTCTGGAATTCACCTCTGCACGAATTCCTAG
+
=>=?D?===;=>F=BBGG;CCD@CC>CDEGEAE====DDE@DD>DDDD@D@D<BBE@CCCDDDDDDAEAEADDD
@VGCEX:00124:00192
GTCCAAGCTTCTGGAGGATGGTAATTGGACCTGGTATAAAGCTTCGCCTATTTCACCTCTGCACGAATTCCTAG
+
:::06066:068<901*.8828A<C@I<>=@EE@EE;;;6:@C3:::-3333)3-;2;<--0----)-7=7093
@VGCEX:00125:00159
GTCCAAGCTTCTGGAGGGATGGTAAAATTTTAACCGTTATAATGATCCGATTCACCTCTGCACGAATTCCTAG
+
DCDAEADDD@EDD@DDD>DDD@DDCC;DDD;D?C?==<=GF@DCDDD@CDDAEEE@FEEDDDDEEBD@D@DDE
@VGCEX:00125:00165
GTCCAAGCTTCTGGAGGATGGTAATGGCAGTTGTACACTGAGTATAACATTCACCTC
+
>??>BAB??665506:566;<BD?B?:::::45333333:>9=5..)---28--)-8
@VGCEX:00125:00177
GTCCAAGCTTCTGGAGGGATGGTAAATGCTTTAT
+
>>HAE@F>><==GABBC>A<A701/).....).5
@VGCEX:00125:00182
GTCCAAGCTTCTGGAGGGATGGTAAACCCCAGAG
+
C?>==ADDD@EDC>CCF=EEE@:./)/..(....
@VGCEX:00125:00192
GTCCAAGCTTCTGGAGGGATGGTAATTGAACTTGGACTC
+
F==066>6:06::4:::1=EC<EC2:2550.8).)...-
@VGCEX:00125:00196
GTCCAAGCTTCTGGAGGGATGGTAAATCAGTACGTCGT
+
D==066>::06::8=EG?CCC@B??8?0/.0..-----
@VGCEX:00128:00157
GTCCAAGCTTCTGGAGGGATGAGAAATTGTAACTTCGTAACTCGGT
+
C>><<@D?;6@::2:::1:666555,5:::>0550553363--8)-
@VGCEX:00130:00152
GTCCAAGCTTCTGGAGGGATGGTAATCCCAGTCTTAG
+
C>><=AEDD@DDE@EDD?DFEADD?://*0<0.-)--
@VGCEX:00130:00172
GTCCAAGCTTCTAGGGATGGTAATTATTCTTAGTACAACACAAGATCATTCACCTCTGCACG
+
..:0606;?6;?:::0::1)01).)..28;).=CC8<<?CCG=B@B:9/4<./)---;33-5
@VGCEX:00130:00197
GTCCAAGCTTCTGGAGGGATGGTAAATACGACTCAGTATCAAGTACTCTACACTTCAATCCTCTGCAC
+
>==8<@66<?DDF@DEG?HFCA6::,555....-...6665655555555::3:-33-33-3333-..
@VGCEX:00131:00169
GTCCAAGCTTCTGGAGGGATGGTAATTGGAC
+
DCC?DAHDD@DFE@EBB<A//+1=+/).)..
@VGCEX:00132:00178
GTCCAAGCTTCTGGAGGGATGTAATTATACTCGT
+
FEE@DADDDAF<:4:??8?::65054:<00.---
@VGCEX:00132:00193
GTCCAAGCTTCTGGAGGGATGGTAATGATTTCT
+
KDDAEAFDD@CCD@DDE>;;A1//)....8).-
@VGCEX:00135:00169
GTCCAAGCTTCTGGAGGGATGGTAACATCTTCGAACTC
+
G?>;<AGFG<CBCADDD8DDEADD@E1...)...)...
@VGCEX:00135:00190
GTCCAAGCTTCTGGAGGGATGGTAATCTTAATTACACTCAATACATCAAATTCACCTCTGCACGAATTCCTAG
+
>??@D8<=B=BBD@DDD>CCC>BD@=>?@E@D?CDD<;=E?BCDEDEDE?DACBC9==D:::<<<7<AG@<>=
@VGCEX:00136:00167
GTCCAAGCTTCTGGAGGGATGGTAATCTTAT
+
...).2...-..DAFEI;=6:0.0+...)..
@VGCEX:00136:00183
GTCCAAGCTTCTGGAGGGATGGTAAACT
+
6::06@?66055:<A==*...)...)..
@VGCEX:00136:00189
GTCCAAGCTTCTGGAGGGATGGTAATATAACTCTAG
+
DCC?DAEDD?DCE@DDD?DBB6??2/...)..--..
@VGCEX:00138:00151
GTCCAAGCTTCTGGAGGGATGGTAAGACGT
+
?>>=>>CBE<>>C4::E8<..288).....
@VGCEX:00138:00179
GTCCAAGCTTCTGGAAGGATGGTAAACCCAATTCAAATTTTTCAGTTCGTATT
+
666066>6:0<5CAF3<8:::0:??6AA8@;D=BBC=A===)<1/0)....8)
@VGCEX:00139:00163
GTCCAAGCTTCTGGAGGGATGGTAAATGACTTACAGTAATTAATC
+
:6:06688;)./0+...)..;<6::,555550555:::--)-2--
@VGCEX:00139:00190
GTCCAAGCTTCTGGAGGGTGGTAATTAACCTT
+
6660:066;9@@C4::6,<?AD8).+.).).)
@VGCEX:00139:00191
GTCCAAGCTTCTGGAGGGATGGTAATTACGTATCG
+
D=>8<?C==96BA;:::1:CCA6:450...8..--
@VGCEX:00140:00151
GTCCAAGCTTCTGGAGGGATGGTAATTCTACTTCTGAATTCAGTTTAAATTCACCTCTGCACGAATTCCTAG
+
FKC?BAEEEADDD@DDD>DBB>CD?C@DDDDD@DDFFAEAEDDDE?FG>B>CDGAEBBBDDDEEAE@D=BBD
@VGCEX:00140:00188
GTCAAGCTTCTGGAGGGATGGTAAAATTGTACCTAGTATT
+
?6:6@D::;=DC<@BE8>>>AHEEE4?4555.)//..--)
@VGCEX:00141:00193
GTCCAAGCTTCTGGAGGGATGGTAATTCCTTTGAACTGGGTTTACTTTTATTCACCTCTGCACGAATTCCTAG
+
DDD@FAFEE@DDDAEDD?DDDADD?C?C8<=;>E@FEDD>DDAD;833)::2<CC>CEEEEECCC>C>C?CDD
@VGCEX:00142:00160
GTCCAAGCTTCTGGAGGGATGGTAAAGTATATCTGTCTAAATCAGAAAATTCACCTCTGCACGAATTCCTAG
+
FDD@E@DEE@EDGADDD?DC?;:::0:555=880....5:,::55555)3?CAD@DDEDCCCDE@F@D?BBC
@VGCEX:00142:00184
GTCCAAGCTTCTGGAGGCTGTGATAAG
+
FEEAE?CCFAGD;288)........)5
@VGCEX:00142:00195
GTCCAAGCTTCTGGAGGGATGGTAATGAACTAGTTTTA
+
>>>@DAFEE@DDE@DDE<DCA=A=6<10)..8//00+.
@VGCEX:00143:00168
GTCCAAGCTTCTGGAGGGATGGTAATTTTATCTGGAGCT
+
>>B?BAEEEADCD@DDG>ECFAFD3:::)5...-)....
@VGCEX:00143:00176
GTCCAAGCTTCTGGAGGGATGGTAAAGTCAGACGTTACTAATTACAT
+
DAD@EAEFD:BAC?CCD?C=A=A==+.....88--)----)-)333@
@VGCEX:00144:00191
GTCCAAGCTTCTGGAGGGATGGTAATACGT
+
KEEADADDEAE??::::,/8>20.*.8...
@VGCEX:00145:00157
GTCCAAGCTTCTGGAGGGATGGTAAGTTGTACCCGGTATAAAACATTCAATTCACCTCTGCACGAGTTCCTAG
+
ECC>BAGED@EDE@>>=8=::8>C@CC@EEEEE>D?B>::::/9?@9BC=B@EDD>CDDDDDCFFEE?F@DDD
@VGCEX:00145:00164
GTCCAAGCTTCTGGAGGGATGTAATTCTATCCAGTTATATGTGTGTATACCTCTGCACGAATTCCTAG
+
EDE@D@DEE@DDHA=:<101../*.)...5506>82888....---8--3-338?CBDCD>C:A9?@@
@VGCEX:00145:00173
GTCCAAGCTTCTGGAGGGATGGTAAGCGGCTACG
+
A::866>CDAEEB@EEG<==>A==+...)....-
@VGCEX:00145:00192
GTCCAAGCTTCTGGAGGATGGTAAT
+
<<F@D<D6:06./+/.)...)..).
@VGCEX:00145:00197
GTCCAAGCTTCTGGAGGGGATGGTAATGCAGT
+
=>=:<?CDH@FEA>::::/08>61.)...8..
@VGCEX:00146:00180
GTCCAAGCTTCTGGAGGGATGGTAACCCGAATTTTGAACCCGATTCTAATTCACCTCTGCACGAATTCCTAG
+
D::069?FFACB?::::1:;;06<@DD;DD;?B?/6:3::16;;065?::2<<A::C<;;ABCC4:0503>:
@VGCEX:00147:00158
GTCCAAGCTTCTGGAGGGAATGGTAAT
+
DEE@D@DEEADD;?888).).>20.)1
@VGCEX:00148:00177
GTCCAAGCTTCTGGAGGGATGGTAATTGCACTTGGTTACAGGCTCAACCTGATTCTA
+
66606:@6=<=DE@FED?DDDA=:4:2555550503-33==93333-318988155-
@VGCEX:00100:00204
GTCCAAGCTTCTGGAGGGATGGTAACTCTGTACTAAGTATAAATAGCGCATTCACCTCTGCACGAATTCCTAAG
+
:6:8=06;?06<B<B?F8=<=8:C@C>>?DDD==<4::::::0::::::::4::?8??:::?@::4:4:5::<<
@VGCEX:00100:00238
GTCCAGCTTCTGGAGGGTGGTAATTTG
+
1..)0.8A=;==9:::1.8288)..+.
@VGCEX:00101:00202
GTCCAAGCTTCTGGAGGGGATGGTAATTCGTAATCAT
+
>??ADAFED@DDC>6:::/:;?6?A).)....1.-6.
@VGCEX:00101:00233
GTCCAAGCTTCTGGAGGGATGGTAACCGAAGTTATT
+
>?>?B@DDH<=>DADDD>DGGAA@2:06.)..)..)
@VGCEX:00102:00234
GTCCAAGCTTCTGGAGGGATGGTAAAATCATCTGAA
+
:6:0606;;9=B?::::1:?C06555)5.8...-.)
@VGCEX:00102:00235
GTCCAAGCTTCTGGAGGGATGGTAAACAATACGTAGTAACTCGATGAT
+
>::060...)...)...).=D=BBC;>C6>6666665.)......---
@VGCEX:00103:00206
GTCCAAGCTTCTGGAGGGATGGTAACGAGATTACTTATATCAGGTATATAATTCACCTCTGCTACGAATTCCTAG
+
CCEAE?DDD?CBD@DDF>EDD@DEA>:6@660665055555:3-3::33:-3-333-39//--...50503-33C
@VGCEX:00103:00207
GTCCAAGCTTCTGGAGGGATGGTAAATAAACTGAGTGTAACAGATCAGCATTCACCTCTGCACGAATTCCTAG
+
>?>@F@CBC>BCD@DEE?DCC?CEG?===;>EEDDBBBB=BDDDCDBBBBD<>>DAEEDFCBBEE>C>C?CDD
@VGCEX:00106:00200
GTCCAAGCTTCTGGAGGGATGGTAAATGTCTACGT
+
DDD@DAEED>CCD@DEG?E==?888)........-
@VGCEX:00106:00206
GTCCAAGCTTCTGGAGGGATGGTAAACGTAGGTATA
+
CCC?B@D>><6?C=:::166;:6::,.....188..
@VGCEX:00106:00210
GTCCAAGCTTCTGGGGGGGATGGTAAACTAACGTTTGATGTGAGTTCGAAAATTCACCTCTGCACGAATTCCTAG
+
:6:06066@065::5555)6@C0::@8@::4::::16@?::::::4:::::/:46:A;::==E<=>C>B?E@DC:
@VGCEX:00106:00214
GTCCAAGCTTCTGGAGGGATGGTAATCTTACTCA
+
CCC@D@EDD?CCC<BDG?E<:0:/)00.).....
@VGCEX:00107:00206
GTCCAAGCTTCTGGAGGGATGGTAAACCATGATATACTAGGTACAATT
+
E::06066:065:4:::16;?6;==)0)..88666::?00+0..-288
@VGCEX:00107:00244
GTCCAAGCTTCTGGAGGGATGGTAATACTTGTTTTATACTTGATGATTGAATTCTACTTCACCTC
+
>>?@DADDF<==E<BBD>AD>2=8)...828888(.5..82------)-82515338B43-51--
@VGCEX:00107:00246
GTCCAAGCTTCTGGAGGGATGGTAATTCTCTTTTATATTAAGTATATTATTCACCTCTGCACGAATTCCTAG
+
DDDAG@DDD?BBD@CBB=AA82=;).).;.:::/::::;?;<<=BCC@DDACDDAC===E>==E@D<C=<=:
@VGCEX:00108:00227
GTCCAAGCTTCTGGAGGGGATGGTAAGAAAAAACCTAGAGCGGGTACAATATTCACCTCTGCACGAATTCCCTAG
+
1..).)..818<@4::66)6??9@A:::::::*59@CKECDDD>CCBC=B@@2;;;5;@000<<00*-)--)---
@VGCEX:00109:00230
GCCAAGCTTCTGGAGGGATGTAAAGAA
+
:606A666066@40/8).....0).;1
@VGCEX:00110:00220
GTCCAAGCTTCTGGAGGGTGGTAATTATTC
+
66::C36660655@EEF>B=-..).*..).
@VGCEX:00111:00216
GTCCAAGCTTCTGGAGGGATGGTAATACTT
+
>>?BI@DCD>BDM@DDD91.A1.0*....)
@VGCEX:00113:00207
GTCCAAGCTTCTGGAGGGATGGTAAAGTCGATTTTGGATTGGGTCTTTAATTCACCTCTGCACGAATTCCTAG
+
666?C?:<<66::::::1:6A=BBM?BBB:::::):-::4:6,66::1:0:25:?:??B>?:<:B:B=C=CEM
@VGCEX:00114:00236
GTCCAAGCTTCTGGAGGATGGTAAAAGCAATTTAAACCCGGTTTACACATTCACCTTGCACGAATTCCTAG
+
<::0:066C9CCG?DD<>?F@DDDD;CCC@EE7=>9<G=E?CC>CEDDDD=BBD@D@EDED<<:<>D>DDE
@VGCEX:00115:00233
GTCCAAGCTTCTGGAGGGATGGTAATCTATA
+
8=D8=:=DD@DDC?666,66606@9......
@VGCEX:00117:00224
GTCCAAGCTTCTGGAGGGATGGTAATCATGTACTGTGCACAGGCTAAT
+
.11).)..81;<A@FEF?AAA2=8)....5553::3333333-333-3
@VGCEX:00117:00238
GTCCAAGCTTCTGGAGGGATGGTAATCTTAGG
+
>?>?C=BBB<=>F@>A>6=..).818<8)...
@VGCEX:00118:00208
GTCCAAGCTTCTGGAGGGATGGTAAATTGACTCGGTATA
+
>==8<?DEEAHDDADDF?EGE<:::,:0......28.--
@VGCEX:00119:00211
GTCCAAGCTTCTGGAGGGATGGTAATGTCGTTT
+
CDD>BADBB=A??3:=D>@A>7..).......)
@VGCEX:00119:00213
GTCCAAGCTTCTGAGGGATGGTAATCGTATACTGAGTCTGATATTACCATTTACCTCTGCACGAATTCCTAG
+
CCC@D@D8A2=0..==;=AA7=8)......---------8---D:881333)39:88ACCDBBB=><B<8;9
@VGCEX:00121:00246
GTCCAAGCTTCTGGAGGGATGGTAACTAAATATTGTATCGAGGGTAAATATTCACCTCTGCACGAATTCCTAG
+
BBCAD@DDD?DDF@DDD?DDE?DD@EFFF?EEE?D===CCCCD>CDD?DDEADDD@CDDDDBBBE@E?D?DDB
@VGCEX:00122:00206
GTCCAAGCTTCTGGAGGGATGGTAAATAG
+
CDCBE?DCD?CCE@AA>6/..).88)...
@VGCEX:00122:00217
GTCCAAGCTTCTGGAGGGATGGTAAATACTATATATCAC
+
666069?6606;?3::6,6CF=AAA;..........---
@VGCEX:00123:00207
GTCCAAGCTTCTGGAGGGATGGTAAGTAATCCGTTA
+
KDGAE>BCD=CCC>CCK?EED@CA;=5.)..)..)-
@VGCEX:00124:00209
GTCCAAGCTTCTGGAGGGATGGTAAGTCAATTTTGTA
+
..>>AA>>>)...28>>;DCC=B@;::5.)...(..-
@VGCEX:00125:00208
GTCCAAGCTTCTGGAGGGATGGTAATCGGGGAATTATATCGGGTTAATAATTCACCTCTGCACGAATTCCTAG
+
CCC@DAFEE@DDDAEDD:ECCADDAC<<<<9<@E@FBBB;;;8<AFAEG?D;BBC@EEEEDDDDE?B=B?DDD
@VGCEX:00125:00209
GTCCAAGCTTCTGGAGGGATGGTAACCCAATTAGAAAACTT
+
...1<+..8)..B8::A6:6606C0::1:;A5:6...(..)
@VGCEX:00125:00221
GTCCAAGCTTCTGGAGGGATGGTAATTTTTTGGTAGTGGACATTGGTTAAATTCACCTCTGCACGAATTCCTAG
+
?CC@D<>==AGDDADDD=CCC>CB4:::::*505==CD@DCBC3:4:4::1:06??:BBC????::4:060666
@VGCEX:00125:00223
GTCCAAGCTTCTGGAGGGATGGTAATCGGACTCGGTATAATATCATCATATTCACCTCTGCACGAATTCCTAG
+
=>>?EAEEE@DCC?DEE?CCDAED;=>>HDCCDD@DDDD@DBB<;;;DDDE?BBA?DDEDBEGFE;=8=;::=
@VGCEX:00125:00230
GTCCAAGCTTCTGGAAGGGATTGTAACCCTGTACGGTAGTTAGCATTATCACCT
+
66:060666065;0:066,660668)..)..88..-.B;;<;:8..).....).
@VGCEX:00126:00207
GTCCAAGCTTCTGGAGGGATGGTAAATCGCTATACTAGT
+
:??@D@EDE<=>E@DCC<B=>86CC055..888//----
@VGCEX:00126:00232
GTCCAAGCTTCTGGAGGGATGTAACCAGAATTCCTGGACTTGGTATAGATTCACCTCTGCACGAATTCCTAG
+
FDDAE@CDDAECB=<<=9>EGED@DADBB>BAEAEE@D@@@DAFDDDCCC@DED?CBBBEDDDE@D9=6=<<
@VGCEX:00127:00222
GTCCAAGCTTCTGGAGGATGATGATTCGCCAAATTCGCT
+
ECC?B@EGE@D::2::4:66:6???05556;=+-)----
@VGCEX:00127:00249
GTCCAAGCTTCTGGAGGGATGGTAAATTTTGCTTCTAGAGTTTGATGTAC
+
DDD?D@DDEAEED@DDD;DCFA:::0555)5..1...88-33)3:3336.
@VGCEX:00128:00206
GTCCAAGCTTCTGGAGGGATGGTATGAT
+
66606066:8<AC;A<<6001)......
@VGCEX:00128:00215
GTCCAAGCTTCTGAGGGATGGTAAGTACTACCGT
+
CCEAE@DDE@E:::==8:DA<=8).......)..
@VGCEX:00128:00234
GTCCAAGCTTCTGGAGGGATGGTAAAAAATCGATCGGCTTCCTCTAGTATCACCTCTGCACGAAATTCCTAG
+
:6:6@:>6606554:::1:::9>EGHGG1CB:::::3:>9=7//--------525559??9999)318-327
@VGCEX:00128:00245
GTCCAAGCTTCTGGAGGGATGGTAAAGACTTTAAGTA
+
BBCAEACBC>BCE@DDE?EDA=A;;6.....).)..8
@VGCEX:00131:00208
GTCCAAACTTCTGGGGAGTGGTAATTCTTAGAT
+
===AFI>CC@DDEGG:CDA>701+0*..2....
@VGCEX:00131:00210
GTCCAAGCTTCTGGAGGGATGGTAATTATACTAAGATCATTGATCGCATATTCACTTCTGCACGAATTCCTAG
+
DDEAE@CCEAHDD@DEE?DDD@DEAE>BBDBBCADBCCDD;@??:::5:::-3:::4:A::3BBD@D?D?<<:
@VGCEX:00132:00208
GTCCAAGCTTCTGGAGGGATGGTAAATTTACTACTACAATATGAATCGAGACTTACTC
+
C::06066:06552::6,66?<8==+01).........).6666066655:5.)...-
@VGCEX:00132:00214
GTCCAAGCTTCTGGAGGGATGGTAAAGCTAGTCGGTCAAACGCGCCATGACTTCACC
+
D>=8<@CCD@ECC>BCG?DBFAD;;28.......)....).@5556:5...82---1
@VGCEX:00132:00230
CGTCCAAGCTTCTGGAGGGATGGTAATTGAACTGGGTCTATCGTTGGCGGATTCACCTCTGCACGAATTCCTAG
+
::::0:066=9=BD>BAG=B><:<E@D@ED;A333.9>>>B9992929C=:=<>>=AGDFECEDGHAF:=8=::
@VGCEX:00133:00212
GTCCAAGCTTCTGGAGGGATTGGTAAATAA
+
>=B6>6>6606=@=>A>611).)...).@9
@VGCEX:00135:00230
GTCCAAGCTTCTGGAGGGATGGTAAGAAAATTATTGAACCATGATCCATTCACTCTGCACGAATTCCTAG
+
BCCAE:@<<8<5D@EFE;DELADC45555)59::-3:4:3::66668..28.0/..----..)6060666
@VGCEX:00135:00234
GTCCAAGCTTCTGGAGGGATGGTGAATCCGTAT
+
===:=ADED@DBC;@>>;A>>1...)..)....
@VGCEX:00135:00248
GTCCAAGCTTCTGGAGGGATGGTAATGTAAGCTTACG
+
CCCAE@EED@DDD@DDD?DD==A?2;...)...)/--
@VGCEX:00136:00201
GTCCAAGCTTCTGGAGGGATGGTAAAAAAACTTGACTAGGTATAAGCCTATTCACCTCTGCACGAATTCCTAG
+
CCEBEABBC?DEDADDD?EFD<:55555:):B;CBCDDD@DCD@?<<8=CC?DED@DBBDBCBBH?D@B?BEF
@VGCEX:00136:00202
GTCCAAGCTTCTGGAGGGATGGTAACGCTGTATCGGGTACAATTAGGTAATTCACCTCTGCACGAATTCCTAG
+
CCC:=:<CD?DDD@FDE>DDD@DDAEEDDDBBBBBB=BEDD>B>BD@DE989<=<8=CCCDFFGF@D@DAEGE
@VGCEX:00137:00230
GTCCAAGCTTCTGGAGGGATGGTAACCTAACGTTG
+
6669B3<<E=B?C=BBE?EEE@==+/)..)...).
@VGCEX:00138:00244
GTCCAAGCTTCTGGAGGGATGGTAATATTAGATC
+
666060666065:4>IF?GFA901*...)...--
@VGCEX:00139:00241
GTCCAAGCTTCTGGAGGGATGGTAAGAAATTGTTATACTAACTTTATTAATTCACCTCTGCACGAATTCCTAG
+
BBBADADDD@EDE;?CG?EBB?BE@>B:0:4:?:B<==EE@ECC=CD?E=A<ABB<BBCBBBDBC@C@D?DCD
@VGCEX:00140:00233
GTCCAAGCTTCTGGAGGGATGGTAAGAAAACTTTTGTATCGAGTCCGGAATTCACCTCTGCACGAATTCCTAG
+
DDDAD@DDD@EDD>CCF?DCCADDA<555/::::/:??BDBABDC?D=C?A@DDD@DDDDAABCE@F?D?DDD
@VGCEX:00140:00236
GTCCAAGCTTCTGGAGGGATGGTAATTTACCTATTACG
+
DCC>C>CBKAGDB9:::1::FA::255,550...)...
@VGCEX:00141:00238
GTCCAAGCTTCTGGAGGGATAGTAAATTTAATCTTATACCCGGGCGTGTATTCACCTCTGCACGAATTCCTAG
+
66:9A566?06554:??8??@@@AA1::1:;@CE:@@:::1:E:E<>=DC@;@::3::@CDEEEE?C?C@DED
@VGCEX:00142:00217
GTCCAAGCTTCTGGAGGGATGGTAAACGTTAGAGTAC
+
:==8<AEFEAF=<8=CC<EGE<:::,66606......
@VGCEX:00143:00210
GTCCAAGCTTCTGGGGAGTGGTAAGTTCTATGTAT
+
DDE?C@C<=<=DEGD:>=6;688)..).....-..
@VGCEX:00143:00237
GTCTAAGCTTCTGGAGGATGGTAACTTTTCACCAAGTTCATAATTCGAATTCACCTCTGCACGAATTCCTAG
+
CCBEDADEE@DCC@DD@DCD@DEAHHHH4DDE@D@==;=EEE@E@E=<;=ABBC@DCCCGEEDD@D?D?BCB
@VGCEX:00144:00220
GTCCAAGCTTCTGGAGGGATGGTAAACTTAACAGTCT
+
=>>AFADED@DDD@===;:BA;:::,.8).)....8.
@VGCEX:00144:00226
GTCCAAGCTTGGAGGATGGTAATATTGTACTTGAGTGTATCGAACTTATTCACCTCTGCACGAATTCCTAG
+
><<>B<E?A0:0656?AC=AC;::.).88..).....5::338433<:8-888@CBCDCCBBE<@9>2999
@VGCEX:00146:00206
GTCCAAGCTTCTGGAGGGATGGTAAATAACTGTACG
+
CCCAEAEFF=BBE?CDF?AAA====+1.)....8..
@VGCEX:00146:00209
GTCCAAGCTTCTGGAGGGATGGTAAATGCGTAATGTT
+
66:6B6@;;065;::::1:?B=BA=*11/...)---1
@VGCEX:00146:00213
GTCCAAGCTTCTGGAGGGATGATAAGCGGAAAGTCAGACCGAGTGTATTATTCACCTCTGCACGAATTCCTAG
+
==>;<ADED>DBC?BBB=BEEHDD@DDD>CC>BDFFEDD@DDDDCCDC@DD@ABB>BDDDDDDDD?C?C?CDD
@VGCEX:00146:00238
GTCCAAGCTTCTGGAGGGATGGTAATTTATACCCAGTGTATTCTATGCTATTCACCTCTGCACGAATTCCTAG
+
CCC?B>CEEAECC@DDE?DDEADD;<5,:?::50:??CCCD@EDBAADDDD@DDE@DCBDCDDDD@D@D@DDD
@VGCEX:00146:00239
GTCCAAGCTTCTGGAGGGATGGTAATTAGATCCGGTACAACTACTATTGATTCACCTCTGCACGAATTCCTAG
+
>==?DACBB@EEE@CBC?CEC?CD8:8<<DCD?C=BBBB<CCBEEEE@DEE>CCE?CCEIIDDCC?C:=;=DD
@VGCEX:00147:00213
GTCCAAGCTTCTGGAGGGATGGTAATTAAACT
+
...).)666066:4:::,6>?6;<+1)00)/.
@VGCEX:00148:00210
GTCCAAGCTTCTGGAGGGATGGTAATACATACAAGTAC
+
DCC>C?CDD@DDDAEEE?ECD@A=601.....-2----
@VGCEX:00148:00226
GTCCAAGCTTCTGGAGGGATGATTCACCTCTGCACGAATTCCTAG
+
>::6B>>BBA>?=AEDD<>>DDD?=>>@EDDDCEC660:0::BDC
@VGCEX:00148:00243
GTCCAAGCTTCTGAGGGATGGTAAAAGGCTATTTTTGTGGATCATTC
+
====>68>>2=....=28AEAC@@@/:056>>>>>08..).....).
@VGCEX:00149:00211
GTCCAAGCTTCTGGAGGGATGGTAATATTAGTTTACAAGTC
+
EDD@FADFD?DCD@DDG?DBB>BGA=>.;;888)---)---
@VGCEX:00149:00228
GTCCAAGCTTCTGGAGGGATGGTAAAGACTTCGGTAT
+
GCC?B@EBC>BEC4::=8:?AA65505..0+..)..-
@VGCEX:00100:00272
GTCCAAGCTTCTGGAGGGATGGTAACTTAGAT
+
ECC?CAEGEAEDC@DDD>=>87..*..).8..
@VGCEX:00100:00276
GTCCAAGCTTCTGGAGGGATGGTAAGAAACGGGTT
+
6666@6@DC8:5>::::1688)..)...)..8).)
@VGCEX:00101:00254
GTCCAAGCTTCTGGAGGGATGGTAAAAATCG
+
EDEAE@DEE@EDC@DDD:==82..../(...
@VGCEX:00102:00250
CGTCCAAGCTTCTGGAGGGATGGTAATCGAATTTTTTTTACTGTCTCTAAATTCACCTCTGCACGAATTCCTAG
+
DDDD@D@DDDABBBADDE>BBB@ED?DDDD?@@@@@<<&</00<==9;;?4A9ACC@DCCCCCCDD@E@DACBB
@VGCEX:00102:00272
GTCCAAGCTTCTGGAGGGATGGTAAACATTAGACTGGGTCTATCCTTTTAGATTCACCTCATCGCACGAATTCCTAGC
+
ECC>B@DBB>BFD@DEE>C::065:,:66<6666...)......)...(.333<:::-33333388?:C9:6:-----
@VGCEX:00102:00289
GTCCAAGCTTCTGGAGGGATGGTAATACTTTCCTGTATCGGTCAGACATTCACCTCTGCACGAATTCCTAG
+
FED@D?DDDAFEE@DDE?AAA===)....8).).....88188------)-5A9CDE<;;A9929:@:B?C
@VGCEX:00103:00273
GTCCAAGCTTCTGGAGGGATGGTAAATCTTCGCGTACTTTCATCAA
+
A6:06<C=><=DD?CBB??FE4:::,55505555333--)---88)
@VGCEX:00103:00282
GTCCAAGCTTCGGAGGGATGGTAAAAAATTCTGTACTAGGTGTAGATGATTCACCTCTGCACGAATTCCTAG
+
66:>C>@BB96:055=6?@B;@?????0?@E@BB=<:?B<BCCCEEDBBB>CCE>CDDDCCCCC?D?D?DD<
@VGCEX:00104:00282
GTCCAAGCTTCTGGAGGGATGGTAACCAAACTTTA
+
=DA2A<B::05;:::::,56D?8=+/).8)...).
@VGCEX:00104:00288
GTCCAAGCTTCTGGAGGGATGTAACTGTCTATTACAAAC
+
66:06066@66<>9=:A8@:=<5@F8......)....).
@VGCEX:00105:00295
GTCCAAGCTTCTGGAGGGATGGTAAACTAGGTCTAAAATTTCTCATTGGATTCACCTCTGCACGAATTCCTAG
+
:660606669:::;:6:1:6A:??B8==DF;@@::::/::1:@@::9=4:C:<<<=CC<=>DC??2:-32:33
@VGCEX:00106:00275
GTCCAAGCTTGAGGGAGTGGTAATCCCAGAATTGTTATTTAGTTTAATATTCACCTCTGCACGAATTCCTAG
+
>=>86@B6:06655,55::;::4:??0:33-3633-39929399.:2:AC9CDD:=:E=>>ECGAE?C8==:
@VGCEX:00106:00290
GTCCAAGCTTCTGGAGGGATGTAATGCCTG
+
...28)0.8)..56@?A1.././)..8)..
@VGCEX:00107:00280
GTCCAAGCTTCTGGAGGTGGTATTACACTCAGTCTATTTGCACACGATTCACCTCTGCACGAATTCCTAG
+
CCFAD<==EA=::;::31/)...18....5@@B@B>??6:3:333<<<6BDD>CCCFEEBBB@D@D@DE=
@VGCEX:00107:00281
GTCCAAGCTTCTGGAGGGATGGTAAACCTCGTTATAACT
+
GKEADADDE@FEG@DDD>DCCA:::,:06666066.)..
@VGCEX:00107:00283
GTCCAAGCTTCTGGAGGGATGGTAATGGCAGA
+
>==>C>CFH<=<CA:::1:6:0.1+.82...8
@VGCEX:00107:00292
GTCCAAGCTTCTGGAGGGATGGTAATGACAGCTAAT
+
6669?<B::8<<C;DEF;>?A18<*.........18
@VGCEX:00108:00269
GTCCAAGCTTCTGGAGGGATGGTAACGATATAATTGTTCTCGATTCAATATTCACCTCTGCACGAATTCCTAG
+
>>>@D:BCC9<<C4:::1:::0<D@DDC????4:4::4:?CCEG<::4:::5:HL:>>F>>::AA4:4::@FF
@VGCEX:00108:00270
GTCCAAGCTTCTGGAGGGATGGTAAATTTATTACTTCAATTCATGTTACATATTCTACCTCTGCACGAATTCCTAG
+
=<69A8==DAHEDADEE?=:09000+.8)..)...)-.2C06<66D06<<6?B3:666066B=>>GKFAG@F@DD>
@VGCEX:00110:00278
GTCCAAGCTTCTGGAGGGATGGTAAGCAAATTTAGACCGGAG
+
BCC;=;=CDADDC=CGG?DBC>BC4::::0.8)...-)-)--
@VGCEX:00112:00290
GTCCAAGCTTCTGGAGGGATGGTAACGAATTTTAGACTTGGTTTTACAAATTCACCTCTGCACGAATTCCTAG
+
KCCADAEBB=CEE@DDD=CCG@CC>AFF4:::/:?@CG@E@DGG;EDCC8<9=DD@EDDDCC===?CADAEDD
@VGCEX:00112:00299
GTCCAAGCTTCTGGAGGGATGGTAATCTACG
+
EDD@DAEDD@EDD@DGG?8./)..*......
@VGCEX:00113:00269
GTCCAAGCTTCTGGAGGGATGGTAATCTAATA
+
DDD?DAEDD?CCG=CDL?=/.)..)..88)..
@VGCEX:00113:00295
GTCCAAGCTTCTGGAGGGATGGTAAATTTCCTTGATCCAGTGTCATTATTCACCTCTGCACGAATTCCTAG
+
D==:<?CBC?BBB=BBB>CDDADA;6==+0).)....).-3333::-33-38=9BCEEDCDDD?E@F=BBC
@VGCEX:00114:00284
GTCCAAGCTTCTGGGGAGTGGTAAAGACCATGTA
+
:660:066?065555)::6.2888)...).....
@VGCEX:00114:00299
GTCCAAGCTTCTGGAGGGATGGTAATCTCGATTGCTACCT
+
=>>>C>BDD@EDEABDC>BBB=??:?1.....)-----)-
@VGCEX:00116:00269
GTCCAAGCTTCTGGAGGGATGGTAAATTCGACCAAGTATAAACACCCCAATTCACCTCTGCACGAATTCCTAG
+
88<)1).0/)...9:::,66:0655,5955553:9?3::::/3:>:>4>-3-33318??A:33AD-3-3133-
@VGCEX:00116:00281
GTCCAAGCTTCTGGAGGGATGGTAATTTTACCAGATATACGTTTTTGTCATTCACCTCTGCACGAATTCCTAG
+
LEEADAEEDADDC>DEE>DCD@DC0555)::4>DDED;8::::::1<EEEE<>BEADCCCCDDDA<AAC;>>C
@VGCEX:00117:00264
GTCCAACTCTGGAGGATGGTAAGTCCTATATCTACACTAAGTATAGATTCACCTCTGCACGAATTCCTAG
+
DCB?D>BBDDB>CMADDD@DEABCD;=<C5::<=<BADH@DDDDDEFF>BBB@EEDDDDDDD?D@G@BCC
@VGCEX:00117:00270
GTCCAAGCTTCTGGAGGGATGGTAAAGAGTCTTTGTACTTAGGCCAAATATTCACCTCTGCACGAATTCCTAG
+
D==8<9C;B=A??::::1:??6?B;<BDCCBCC/<<::?;:8-:9>?6:9999::4::?:::<<C?C2:2:::
@VGCEX:00117:00276
GTCCAAGCTTCTGGAGGGATGGTAACGTTTTGTTTTTGTATTGAATTTCA
+
66>6>:A::0<AD>CDD1:6?0:506::::):::::)666.188)..)..
@VGCEX:00117:00288
GTCCAAGCTTCTGGAGGGATGGTAAACCTATTTTGTACCCACTCTACCAATTCACCTCTGCACGAATTCCTAG
+
DCC@B@DDC?D>=;>EH?EDDADDD?E==?EDB4BB:::1:??CBEE?C?C9=<@?C@<<<<<BC@D@D?<;;
@VGCEX:00118:00271
GTCCAAGCTTCTGGAGGGATGTAAATGTTTCGT
+
CCD@D?CDD@DEEAAAA6</....)...81...
@VGCEX:00120:00274
GTCCAAGCTTCTGGAGGGATGGTAATTGTACGTCTACT
+
DDC?D@DDF?DDG@DDE>D==?=8).+/.....-----
@VGCEX:00120:00288
GTCCAAGCTTCTGGAGGATGTAACATTCTTT
+
6660<@CDDAD882..).....)6660666,
@VGCEX:00122:00256
GTCCCAAGCTTCTGGGAGGGATGGTAAGCCTGTTTGTCGGACTCAGTTATAACATTTCACCTCTGCACGAATTCCTAG
+
8.1.).280/)65::,:::16;@98=901+....)666606:/==0/)...).:::6:AA4::>:::-.=)/*-2---
@VGCEX:00123:00298
GTCCAAGCTTCTGGAGGGATGGTAATTAGACTGAGATCAATTTTTAGAAATTCACCTCTGCACGAATTCCTAG
+
F::0666666???:@CB1::?<::3:0::::C:::::::36;;;0;???0:455:6::38<BDCD?B=::B>:
@VGCEX:00124:00270
GTCCAAGCTTCTGGAGGGATGATATGATGTT
+
FEEAH?A=82=/.).8828/........;:8
@VGCEX:00125:00255
GTCCAAGCTTCTGGAGGAATGGTAAATC
+
66:06066606CC>@?51).81...)..
@VGCEX:00125:00263
GTCCAAGCTTCTGGAGGGATGGTAAACGTTAATTGGACTGAGACTACTTATTCACCTCTGCACGAATTCCTAG
+
DDD@EAFEEAEEEADDD?DCB:::50:::5:;?;@8>>@?CB===E==5=C@==>@E>==B===B<>:?::::
@VGCEX:00125:00297
GTCCAAGCTTCTTGGAGGGATGGTAATTGTT
+
CDA>E?A<<1/0).28>>6A:.).8*.).8)
@VGCEX:00126:00257
GTCCAAGCTTCTGGAGGGATGGTAAATCTCGT
+
EEDAF>CCEADCC?BCC=AA81./.)......
@VGCEX:00126:00259
GTCCAAGCTTCTGGAGGGATGGTAATCTAACTAATGAT
+
DED@D@EDEADDH@DDF>DBC>CC;..00)...)--.8
@VGCEX:00126:00270
GTCCAAGCTTCTGGAGGGATGGATAACTGTAA
+
66:6>6>6:06=?;>>>6000)...).....)
@VGCEX:00126:00289
GTCCAAGCTTCTGGAGGGATGGTAATTGGAAT
+
CCC@D@DDD>CDE@DDD?D;810/).).).).
@VGCEX:00128:00267
GTCCAAGCTTCTGGAGGGATGGTAATCCGAAACTTAGGATTCGATATAATATTCACCTTCTCGCACGAA
+
ECC@B@CBC@DCC@CEL>AA====*..)...)..)--)->6666:655055C95660605555.--..)
@VGCEX:00128:00271
GTCCAAGCTTCTGGAGGGTGGTAACTCGACTATATAATGCTTCACCATTCACCTCTGCACGAATTCCTACG
+
DCC?C@>BB@<5:>:::8:A<AC>C:66666.....)....)...)..)566<C6666666C060666666
@VGCEX:00130:00256
GTCCAAGCTTCTGGAGGGATGGTAAAGCCAAAAATAGACCGAACATAAGATTCACCTCTGCACGAATTCCTAG
+
>=CAE@ECDAEED@=<:1:::8>DC8BC4::::-5::?C@DC=CC<<8<CB@CDC=BBEEDCDDD@D?C?DDE
@VGCEX:00130:00274
GTACAAGCTTCTGGAGGGATGGTAACCTTTTAAGC
+
D<<<6<CDD@DEEADDE>A>>7..*.)...(.)..
@VGCEX:00130:00280
GTCCAAGCTTCTGGAGGGATGGTAATGACTAGTTTGA
+
66:;=@EEE?BCDADDE>ADA7==+........81-.
@VGCEX:00131:00262
GTCCAAGCTTCTGGGGAGTGGTAATTGAA
+
CCC?C@DDE?DCEDD;=<.=2/0).)..)
@VGCEX:00131:00264
GTCCAAGCTTCTGGAGGGATGGTAAAA
+
C=:06<B==8:@@4:::1:..).....
@VGCEX:00132:00269
GTCCAAGCTTCTGGAGGGTGGTAAAACCAACTGTAATACATTCATCTCTCTCACCGAATTCC
+
E==8<@DDE@DDE?CCF=CBA<<55)66>066666066655055555..--8..)..18181
@VGCEX:00132:00276
GTCCAAGCTTCTGGAGGGATGGTAAAGACTAGTTACTTACTGAT
+
:6:06A?CC@EBB<BB?8?::3:AA0::B;5550553-53:3--
@VGCEX:00132:00285
GTCCAAGCTTCTGGAGGGATGTATGACTACTAA
+
66:0<@DDD@DDE>CCE<F0..........5.)
@VGCEX:00132:00287
GTCCAAGCTTCTGGAGGGATGGTAATCTCGTTTCCGGA
+
A=:8<ADDDAEED>BBE=?::06:0:://===+0).).
@VGCEX:00132:00295
GGTCCAAGCTTCTGGAGGGATGGTAAGGTCTTTATTTCAACCGAGTCCATATTCACCTCTGCACGAATTCCTAG
+
.).828AA0/-=ECA<<<,::60<C=?AD;??85::05:5:;AACCC8=:::3=::<E=>?>>FEE@D<=4=BC
@VGCEX:00133:00258
GTCCAAGCTTCTGGAGAGATGGTAAATTGACTCGGTTTATTGTATATACATTCACCTCTGCACGAATTCCTAG
+
><H@D=CBD9<5E::::::5C::::,:4:???>C8??0::3:?E=::<C<<8=CC4=?=<DEC@B=B=?=BDD
@VGCEX:00133:00275
GTCCAAGCTTCTGGAGGGATGGTAATTGATCGAGTGCA
+
FEEAD@DDE>DDDACDD>DDD?DD;?8/0...------
@VGCEX:00134:00289
GTCCAAGCTTCTGAGGGATGGTAAGTTTAAATTTCGTTACTC
+
CEEAFAAAA=A/..A=;A8C>DDADC=6;A;A=*/..)----
@VGCEX:00136:00285
GTCCAAGCTTCTGGAGGGATGTAATCTAACGTTCATTCACATACGATTACTAAGCAT
+
6669C?DEGADDD?AAA6<00..+....).55056>066666;;;;8)....)-8-.
@VGCEX:00137:00254
GTCCCAAGCTTCTGGAGGGGATGGTAAAATTAAATTATACCA
+
6666,6066C<B8=)0...(.8<11::<802;;68)..--)3
@VGCEX:00138:00278
GTCCAAGCTTCTGGAGGGATGGTAATTTGATTTGAC
+
66.).)..82.0.18<A;CEEA::2::05...)..-
@VGCEX:00139:00278
GTCCAAGCTTCTGGAGGGATGGTAAGACTTACATTATCAACATTATTCACTTCACCTCATT
+
CB@6B@CCC?CDD;>>H?EIF@B?4/...)...-)3333-333-33-333918852----)
@VGCEX:00140:00256
GTCCAAGCTTCTGGAGGATGGTAACGCGTATTGT
+
DDDAK<>=D<:::2:::?<:4:=).......).5
@VGCEX:00141:00258
GTCCAAGCTTCTGGGAGGATGGTAATAATTATTGACGA
+
DCGAF@DDF?D=::0::06660650..18)..)-6666
@VGCEX:00141:00292
GTCCAAGCTTCTGGAGGGATGGTAAGATGCACTAATGTCTAAGTACGTTCTAATTCATCCTCTGCACAAATT
+
EDDAE@EDE@=::;:::1:BB<B=)1....>6660655...).....8)...;8255<503:33-....).)
@VGCEX:00142:00272
GTCCAAGCTTCTGGAGGGGTGGTAAGTGACATTGAA
+
>6:06066606@@2=>DD8B=711+..---88)-3-
@VGCEX:00142:00275
GTCCAAGCTTCTGGAGGGATGGTAAAATCTTACTCC
+
DDD@D@DDDAED=AAKM-1.=28;88(8..)....)
@VGCEX:00142:00281
GTCCAAGCTTCTGGAGGGATGGTAACAACATTCTGTATCCGGTATACAAATTCACCTCTGCACGAATTCCTAG
+
10<).)..81;AA?DDE?EEE>//+/.)...).56:6::;@;::...-8)-)---)--3333333<@-3-333
@VGCEX:00142:00295
GTCCAAGCTTCTGGAGGGATGGTAATTATAGACCTAGTTCATGTTAACTATTCACCTCTGCACGAATTCCTAG
+
CBB>C@CDFAC??::::1:B?9=>AF>CBDDFF?CC<<6:C?AD@E?DDCB=BBC=B>=<EEEDD@E?D?DDA
@VGCEX:00143:00255
GTCCAAGCTTCTGGAGGGATGGTAATTGTGTAGTTAGTAATCTAGACTTATTCACCTCTGCACGAATTCCTAG
+
FFEBF>CCC:CDGACDD>DCC@CA686.0.----)----)--38833848D?BAA=B8<<D<<<C?C?D?DDD
@VGCEX:00144:00254
GTCCAAGCTTCTGGGAGGTGGTAAATTGTACGAGTAGAA
+
CCB?C8<6;6;::5,6606A=88;).)......------
@VGCEX:00145:00251
GTCCAAGCTTCTGGGAGGATGGTAATCTTACGTTCCAACTCTCATTCATTATTACTACCTCTGCACGAATTCCTAG
+
B>>86@C::06:::0::366?AEC2<5505555050606>666=@:55505503A333-3333::CAB?B?E<;<<
@VGCEX:00145:00268
GTCCAAGCTTCTGGAGGGATGGTAAACCGTTAT
+
C::069?6:06BC@DEEAD@@6655,.)..)..
@VGCEX:00145:00282
GTCCAAGCTTCTGGAGGGATGGTAAATAACGGTACTAGTT
+
?>>86@DBB>BBA<:::1:?A6?DC0::4/.)....---)
@VGCEX:00147:00251
GTCCAAGCTTCTGGAGGGATGGTGAATTGGACTTT
+
66@6>6>6606::=CDD?=<=5:650.).)..888
@VGCEX:00147:00257
GTCCAAGCTTCTGGAGGGATGGTAAACTTGTTGTAA
+
>==>BA>=>>BCE=BCM?E::4:::,:.)..)...)
@VGCEX:00147:00283
GTCCAAGCTTCTGGAGGGATGGTAATTACTTGTA
+
6>>869?;?6;::4:CC=AAA901).)...)...
@VGCEX:00147:00294
GTCCAAGCTTCTGGAGGGATGGTAATTGGACGTGATACAAATTTAAAAATTCACCTCTGCACGAATTCCTAG
+
EFDAD@EEEAEBB:>??1::606A;E9>8<E::5>:::::/:>6?BDB5B2:93-33--00-<<+1*/)::;
@VGCEX:00147:00297
GTCCAAGCTTCTGGAGGGATGGTAAGACTTTTTTGGACTAAATGCAAGTATTCACCTCTGCATCGAATTCCTAG
+
==:06:>6:06@D=EBG?DDDA=<8::?@@@DC1C@DDCDC>CEEE6<<<<8<CG@A@000/------2:25ED
@VGCEX:00149:00275
GTCCAAGCTTCTGGAGGGATGGTAATAGGAAATATACTGAGTATATTTAATTCACCTCTGCACGAATTCCTAG
+
EDD@D@EDDAEDC@DDD>DCC@DCADDC@DD>DCDDDDDDDBBCDCB8?7:7;DD>DDDDEDDDD?D?D@DDB
@VGCEX:00149:00283
GTCCAAGCTTCTGGAGGGATGGTAAAAATGCTTAAGTTTAT
+
66:06066:065B4=>K?DBB::::::)55..).2..0)..
@VGCEX:00100:00315
GTCCAAGCTCCTGGAGGGATGGTAATTAACTCAGTACAAAAGAAAATTTATTCACCTCTGCACGAATTCCTAG
+
FCC=B>BBCDACCA:::,6;C9;;6;050555::::::??68;DD:DD>DD?C;;2:388999:@9:6:8:::
@VGCEX:00100:00319
GTCCAAGCTTCTGGAGGGATGGTAAGGGTTTTTCTTAGACCTAGTCTGAAATTCACCTCTGCACGAATTCCTAG
+
==>86AB??8<<B;CAE<B>=<>E@DD=DEEE1<<AGDDD>==<BAABBB=BADBB=BB@BDCDCD@F@E=CCD
@VGCEX:00100:00329
GTCCAAGCTTCTGGAGGGATGGTAATGCAACTTTTGACCGA
+
/..)0)...)...10::,66606:0555505555)533-33
@VGCEX:00101:00337
GTCCAAGCTTCTGGAGGGATGGTAACGTTGTACCAGGTGTAACTTCTGAATTCACCTCTGCACGAATTCCTAG
+
D>>8<?CCC?EDD?CEG?EBB>BEAFHF8<66:4::3::==0>>B===B<?:???::::A::6;>6>0636?8
@VGCEX:00101:00348
GTCCAAGCTTCTGGAGGATGGTAAT
+
66A=B@DDE@C==1//+.882.0+.
@VGCEX:00102:00328
GTCCAAGCTTCTGGAGGGATGGTAAATTCTCTTTTTATACCTACACTAAAATTCACCTCTGCACGAATTCCTAG
+
CCCAG?DDDACBB?DDD>DDDADEI>C?CEEEEEE7BBAB@DDDCCEEGG;C>BEE?DDDBBBDDD@D@C?<>>
@VGCEX:00102:00333
GTCCAAGCTTCTGGAGGGATGGTAATCCTTTTTTTGTACCACGGCAAATATTCACCTCTGCACGAATTCCTAG
+
..81818./)6554::D=B;D@=:05@:??????)::::4:::4:<<60./)...188:DDDDDD@G@E@DBB
@VGCEX:00104:00344
GGCCAAGCTTCTGGAGGGATGGTAAAGCTGGACTCAGTATAACAATCATATTCACCTCTGCACGAATTCCTAG
+
60.).)...)...2.01+66606@@1:=@A;CB=::@@C<=7:F>:::/00*..8283::3...0+1+.*00>
@VGCEX:00105:00317
GTCCAAGCTTCTGGAAGGATGGTAACATGGCGGTATAA
+
:666>9>;?065?;B4:4:::<@@;66..).8)....8
@VGCEX:00105:00338
GTCCAAGCTTCTGGAGGGATGGTAATTTAATCCTTATACCGGGTATTGATTCACCTCTGCACGAATTCCTAG
+
>>DAL?CCEAGEE;>=B=BBCA::4::0505=0:03:BC3::/:::3:992;BB;BBEE<<<ED?E@E?BBB
@VGCEX:00106:00341
GTCCAAGCTTCTGGAGGGATGGTAAACTGTACGAT
+
?6=06:D<><=IMAEDD?DBB4::5,.........
@VGCEX:00106:00344
GTCCAACTTCTGGAGGGATGGTAACTGGACTCAGTCTATCCAACTAGTATTCACCTCTGCACGAATTCCTAG
+
FEDAF@DDADDDADDD>CCC@EE>CBHBEEDDCBBBGEED>A=BDDDEDD@DDD@DCCCEEDCC>C?D@EEE
@VGCEX:00108:00348
GTCCAAGCTTCTGGAGGGATGGTAATAACTTCTAC
+
:::06066:065:4:::1:DA6==910)..)....
@VGCEX:00109:00301
GTCCAAGCTTCTGGAGGGATGGTAATCGTAC
+
D:=06<C;B?DEE@FKK?0/1*0.)......
@VGCEX:00110:00303
GTCCAAGCTTCTGGAGGGATGGTAAACATTGTAC
+
C@B06066:06::4=EE?DCC60/0)...)...8
@VGCEX:00110:00309
GTCCAAGCTTCTGGAGGGATGGTAATGTACACTCCGGTAC
+
DCD>BAEDEACCB?DFG?=./18<91.....---)-28--
@VGCEX:00110:00329
GTCCAAGCTTCTGGAGGGATGGTAATGTTAAACTCAGTACATTTATAAGATTCACCTCTGCACGAATTCCTAG
+
CEEAFAEDC>CEE@DEG?BBBAED:?::055,55CA:::::::)8CA?D:;8<BC?EFEEDDDBB:B@E?CAA
@VGCEX:00110:00331
GTCCAAGCTTCTGGAGGGAATGGTAATT
+
A::0606::06554::6,60660..+/0
@VGCEX:00110:00335
GTCCAAGCTTCTGGAGGGATGGTAATTTGATCCGA
+
B6:06:@66065:2666,6??9@A055,5...).-
@VGCEX:00110:00346
GTCCAAGCTTCTGGAGGGATGGTAATTATCGTAAT
+
CEFAEADDD@EDG<DDG?DD86..).).....8)3
@VGCEX:00111:00312
GTCCAAGCTTCTGGAGGGATGGTAATGTA
+
?CD?B@FDF?CCEAAA>68..)..)....
@VGCEX:00111:00331
GTCCCAAGCTTCTGGAGGGATGGTAACCCTTTCTTAAACTCAGTACAGCTATTCACCTCTGCACGAATTCCTAG
+
6666,6066;665:0:66,6;;6;@4::1::16:066,6;;;;DEDD??:::4:@@4:=B@@?@::3:5:BBB:
@VGCEX:00112:00314
GTCCAAACTTCTGGAGGGATGGTAACGAAAGATTATACT
+
DED0:6,6@6;;D@CA@8?::0:A:...81...)....5
@VGCEX:00113:00308
GTCCAAGCTTCTGGAGGGATGGTAACTTAAGTACTGACTAT
+
DBC>BAEEE?CCC=DDG=CBD<6:36606066?66..8...
@VGCEX:00113:00317
GTCCAAGCTTCTGGAGGGATGGTAATCTATTTTCA
+
66A9DABBC@CBB=CDD>DDF8<56.......(..
@VGCEX:00113:00330
ATCCAAGCTTCTGAGGGATGGTAATTCTATATCCAGTCTAAAAGACTTATTCACCTCTGCACGAATTCCTAG
+
66CBE:=<B?00/.--)---)-828)33839/=7/-/.EDGL;EE<=86:@E??4::::::==EAEAD3::6
@VGCEX:00114:00308
GTCCAAGCTTCTGGAGGGATGGTAAGAATGTACTGGGTACAGTTTATAAATTCACCTCTGCACGAATTCCTAG
+
EBB=C>BBC?CDD9>>G;>>D?BB;::=C=>;EGGG?CC?CCEE5;;;;7;@DFD9>?DE>>>CC@E@E@EF=
@VGCEX:00115:00300
GTCCAAGCTTCTGGAGGGATGGTAACGGAATTTATGTACCGTCTCCAATATTCACCTCTGCACGAATTCCTAG
+
F=>:=AFFD@C??4:::,:;;6650:6<B<DE<=>EEDE9=<<::8B;?CA+0/=+0//99FA??06360666
@VGCEX:00115:00308
TGTCCAAGCTTCTGGAGGGATGGTAATTGAACTTAGTTCATAAATATCTCACTTCACCTCTCGCACGAATTCCTAG
+
@D==;=@DKGACCB;:::1:@AADC:A4::05E45::055../).....----28@@-333333333D:=-3-333
@VGCEX:00115:00315
GTCCAAGCTTCTGGAGGGATGGTAATGTCTAT
+
FCC?CAEDE=BCEADDF?=>>6//).......
@VGCEX:00115:00319
GTCCAAGCTTCTGGGAGGGATGGTAATGTCGTTGTAC
+
>::06066:06:::,666,..>2;=+/.....)0333
@VGCEX:00115:00332
GTCCAAGCTTCTGGAGGGATGGTAATTTGACCTTAGTACTAAAG
+
CCCAE@FFF>BBD?DDG?BBB>CG:@@,:55050555533/0)-
@VGCEX:00115:00341
GTCCAAGCTTCTGGAGGGATGGTAATCATAGTT
+
C?>:<ACCC?CEC;:<=80<A7<<*0......)
@VGCEX:00117:00313
GTCCAAGCTTCTGGAGGGATGGTAATGCCTTAGTACAAC
+
DCD?C@DDE@FB<6011+..82.1).8;<C6555...)-
@VGCEX:00117:00349
GTCCAAGCTTCTGGAGGGATGGTAATGCAAATTTATACCTGTTCCAACAATTCACCTCTGCACGAATTCCTAG
+
=>>AF>CCE;<<C9=>E?EEF@==2555::0::0::::@CCB?C?D?CC:<:<DD?DBBBCCCBB>B@E@DDD
@VGCEX:00118:00306
GTCCAAGCTTCTGGAGGGATGGTAACTAGTACGAAC
+
DCC?B>BCD@DFF@EBB=CB?:<=+...8.....).
@VGCEX:00118:00316
GTCCAAGCTTCTGGAGGGATGGTAAGCTATAAACTATACTTAGTTCAAGATTCACCTCTGCACGAATTCCTAG
+
..01818AA-==DAEFE=B>=9=B=BBBCBCB=CE>=>EE;==C<=<@CBB9==EAEFDECBBCD?D8:8=CD
@VGCEX:00118:00324
GTCCAAGCTTCTGGAGGGGATGGTAAATTCCTTTTACGACGTT
+
/01).)..0)..54:666)6660655,5050555)5555533-
@VGCEX:00119:00315
GTCCAAGCTTCTGGAGGGATGGTAATTGAATT
+
666060666065?::::1..>20/+.).8).)
@VGCEX:00119:00349
GTCCAAGCTTCTGGAGGGATGGTAAATGTTTTTTTCGACTGAGTTCTTACAATTCACCTCTGCATCGAATTCCTAG
+
A/0)6066605@B::::1566>6::,5::=====)55>?@::55053--.-)-)---)--588---8515252@CD
@VGCEX:00121:00314
GTCCAAGCTTCTGGAGGGATGGTAACCCACTTTGCACG
+
B??==@EDE?DCD@DEG<CDDAA?0::,....)....8
@VGCEX:00122:00309
GTCCAAGCTTTGAGGGATGATAAAGCTGTTTTTTTAAACGCAATACAATATTCACCTCTGCACGAATTCCTAG
+
:66060666D6?@?=,:666BBE8BBA:::::::)66,6666666:?::::45::6:333:::::??=BA<>?
@VGCEX:00122:00337
GTCCAAGCTTCTGGAGGGATGGTAAATCCTAATATACTTG
+
DBB=BAE>><=EEAEDD?D<:5:::05505505.----)-
@VGCEX:00124:00310
GTCCAAGCTTCTGGAGGATGGTAAAAAT
+
DDEAF@DDD:B<<+0.)...).AA==)=
@VGCEX:00124:00322
GTCCAAGCTTCTGGAGGGATGGTAATTATGAAATCTGGAGTCGGTCTAAATTCACCTCTGCACGAATTCCTAG
+
F=>869?6:06AB<EGG>CCD@DD@D@<=<??8>:::3:::3C=B<<;C.92;>@:@999993?B>C?D=B??
@VGCEX:00124:00323
GTCCAAGCTTCTGGAGGGATGGTAAGACTCGGTCCATATTCTTGATCCAATTCACCTCTGCACGAATTCCTAG
+
DDFAIAFCD?BEB;:::1:6B;::05:;?CE@DDADDCC;::4:C@C<D7<7<B?:BBBBEEDDD?C=CAFF=
@VGCEX:00124:00329
GTCCAAGCTTCTGGAGGGATGGTAATATTGAACCTAGTTTAAGCTCCCAATTCACCTCTGCACGAATTCCTAG
+
FDFAF@EEEAEDC@EEE?BCCADA;@::2:?:?;ABBBC<?9??:::1:2:05DD;B===CCCDD@EAD?DFC
@VGCEX:00125:00324
GTCCAAGCTTCTGGAGGGATGGTAAACTCAGTTTAATTAGGCACATATGATTCACCTCTGCACGAATTCCTAG
+
DEDAEAEEF>CDD@DDD=B==8=DD=DDDDB??8?4:3:C@BBCEGEDDCC@CCDCCCCE===DD@DAEAECC
@VGCEX:00126:00318
GTCCAAGCTTCTGAGGGATGGTAATAAAGTGTATA
+
EDDBE>CBD?D===EE<.0AA<8*/.81.....-3
@VGCEX:00127:00322
GTCCAAGCTTCTGGAGGGGTGGTAACTTAATCTGTA
+
D=><=@DDFAGEE;::::/:C>?<*10).)......
@VGCEX:00128:00328
GTCCAAGCTTCTGGAGGGATGGTAACCACTGTTTCTGACTTCGGTTCTCGATTCACCTCTCGCAC
+
>CC>BADDFADDD@EDD>CBB=B?:A<:66;88)......)..).2..5555058828......3
@VGCEX:00129:00307
GTCCAAGCTTCTGGAGGGTGGTAATATGGTAC
+
:::0606?A=DCD@DCD<881..)....).88
@VGCEX:00131:00328
GTCCAAGCTTCTGGAGGGATGGTAATGTGTTAGTTTCGTA
+
:>@6B>BEMACCB?BB?<BBB?DD;AA:.-)--88)----
@VGCEX:00132:00317
GTCCAAGCTTCTGGAGGGATGGTAAAGTCCTTT
+
...)1)..8)...)/::16;B0655,5./)..)
@VGCEX:00132:00324
GTCCAAGCTTCTGGAGGGATGGTAACTTTATTACAA
+
CDD>B?DDF@DDC<:<=1:CF96:0.88)..).88)
@VGCEX:00133:00347
GTCCAAGCTTCTGGAGGGATGGTAATTTTTGTTCTGGGTTCAAAAACTCTATTCACCTCTGCACGAATTCCTAG
+
<>>066>6:065:4:AB8@AA5::8?@@@0::0::?B=C?CCMMH7>==?==60/0)-----8:DEAF@F@?<<
@VGCEX:00134:00325
GTCCAAGCTTCTGGAGGGATGGTAATT
+
CDD@EAFDD:C=<80>82=00)..).;
@VGCEX:00134:00339
GTCCAAGCTTCTGGAGGGATGGTAAATGCTT
+
:6:6@6:66065A;CCC<<11)01.).....
@VGCEX:00135:00304
GTCCAAGCTTCTGGAGGGATGGTAAGATAAGACTTGTTTTTCTAGTATAAAATTCACCTCTGCACGAATTCCTAG
+
D>@8<06?B8<<@;:::166C0<=@===D<=<CB?CCCDD5CCCC>>9999-9:@EH;>>CCDDCDD@D@E@DD<
@VGCEX:00135:00317
GTCCAAGCTTCTGGAGGGATGGTAATCAAACTTTATACCTGGGTCATTTATTCACCTCTGCACGAATTCCTAG
+
CCC?BACBD>BFFADDD?DBB=<<8=BBD>DCC=CDDD4<<E?DDCCC?DD>DBB?DDDECCCDD@D@E?CCD
@VGCEX:00135:00330
GTCCAAGCTTCTGGAGGGATGGTAAAAACTAAATTGAACTCGGTTGAATATTCACCTCTGCATCGAATTCCTAG
+
C>>86<>6<;<BC>@BB9=:B::::::-::::1:;BE?CCDFAE<>=@E::4:>?3000/00.---2:2:A0=;
@VGCEX:00135:00345
GTCCAAGCTTCTGGAGGGATGGTAATCTAGTTTAATTAG
+
IFD@D@CBC@EE@7>>>*...).=+.555555,503-33
@VGCEX:00136:00321
GTCCAAGCTTCTGGAGGGATGGTAAATTTAAACTCAGAACAATTTTTTATATTCACCTCTGCACGAATTCCTAG
+
:660:0666065;0::A<BBB?DDD?GD>DD>CCD==:4:C4:::::):>3:2::9-3:?9;<BCB;@=A3::C
@VGCEX:00137:00338
GTCCAAGCTTCTGGAGGGATGGTAAATACCACGTTTTCG
+
..0).18..)..D?BCK;>>.====6/..)......(..
@VGCEX:00137:00342
GTCCAAGCTTCTGGAGGGATGGTAAATTTACGTCT
+
>::069?6=;=EE@DDD>@::4111)..)......
@VGCEX:00138:00303
GTCCCAAGCTTCTGGAGGGATGGTAATCATTATATATTAATCTCTTATC
+
:666,6066606550666,66606:<C555055333A<A633---)---
@VGCEX:00138:00305
GTCCAAGCTTCTGGAGGGATGGTAATTGAGTAACT
+
=BC=B@EBB=B>=9=DE?ED===828).....1.-
@VGCEX:00138:00341
GTCCAAGCTTCTGGAGGGATGGTAACATTATTCTGAACTGGATACACGAATTCACCTCTGCACGAATTCCTAG
+
66>:A5<<;06::4:??1:6;96/)...)..).86:5:::5:666@DDK@E?C>>5:B@:::::A3:4::?C:
@VGCEX:00139:00308
GTCCAAGCTTCTGGAGGGATGGTAATACTGCGTTGCT
+
...).18;;=;??;:::108>2./+....:5550555
@VGCEX:00139:00346
GTCCAAGCTTCTGGAGGGATGGTAAGAACGTATTTGC
+
>6:6@6@66065@::::1=EB@A=+..)....--)--
@VGCEX:00141:00320
GTCCAAGCTTCTGGAGGGATGGTAATAGCTA
+
>>>?A9BBB;=>D@DDD=A/.+1=)......
@VGCEX:00142:00321
GTCCAAGCTTCTGGAGGGATGGTAAAATCTCGACGCGGTGCCTGGTAACATTCACCTCTGCACGAATTCCTAG
+
EEEAEAEFEAEFD>=<<8:??=BDDD;DEEDDDDDDD@;;<?BB>CE@EDD?BBB?DDDDBBB<<8;@G>@@C
@VGCEX:00142:00335
GTCCAAGCTTCTGGAGGGATGGTAATACATGAGTACAAG
+
E>>==AEDD@DCC?CGF<CCEADD<=5A::...----)-
@VGCEX:00143:00306
GTCCAAGCTTCTGGAGGGATGGTAAGAACTTATTTTGTA
+
>?>@D>BBCADDD@DDD=B<;1<<+..)..)0CDD:8-.
@VGCEX:00144:00336
GGTCCAAGCTTCTGGAGGGATGGTAATAC
+
606>06066:066@4::E9/..60.)...
@VGCEX:00145:00335
GTCCAAGCTTCTGGAGGGATGGTAAATGTC
+
D::060666=BCDACCC;6682./.)....
@VGCEX:00146:00311
CGTCCAAGCTTCTGGAGGGATGGTAAACCAATTTTTTTGACTTAATTCTAAAATTCACCTCTGCACGAATTCCTAG
+
:::60606CC?BCC@FGG=B::3:::/503-3@@CCC)33332:2:>A:999(31888:8BB=3335505:=>CDE
@VGCEX:00146:00348
GTCCAAGCTTCTGGAGGGATGGTAATTACTACTCG
+
:6:066BCEADDD@DDD>CCA:::4:2/.......
@VGCEX:00147:00306
GTCCAAGCTTCTGGAGGGTTGGTAAATTTTCGTTTTCTACCTGACAGATTTATCCACTCTGCACGAATTCCTAG
+
DDEAD@EDD?EDDAEEE;=;<?@A@,5::).....(.---288/3-888=2---)--555AEDDED?DAE=BBD
@VGCEX:00147:00308
GTCCAAGCTTCTGGAGGGATGGTAATTTTATACTCATACATACGTCACTCACTTCA
+
BBB=B@CCBAGEE@EDE<>=6<;<+/..).....-..6666565....--.88188
@VGCEX:00147:00322
GTCCAAGCTTCTGGAGGGATGGTAAGTAAACTTGGACCTAGTATAGTCTATTCACCTCTGCACGAATTCCTAG
+
ECC=>6>::06::4=BB=DDD@DEAECFD9>56?:::05::333333338D?EDD@CCCEBBBDF?E?D?BBB
@VGCEX:00148:00330
GTCCAAGCTTCTGAGGGATGGTAATGTGTTTGCTACACTCAGTACATCATTCACCTCTGCACGAATTCCTAG
+
IEEADAE=><=ECDDG?ECB>CH@EDB<<<9<EDEEDBBBDDEEDDDCBB=BEE?DDDDDDBBB>C?D?BDC
@VGCEX:00149:00318
GTCCAAGCTTCTGGAGGGATGGTAATAATAGACTGAGTTCATGAACGTTATTCACCTCTGCACGAATTCCTAG
+
EDFAEAECC>CGDAFFG?ECC?@C:::4::ABA::<::2::?3:2:::43:<B?B<<<EDBCCCD?D?D?<=<
@VGCEX:00149:00322
GTCCAAGCTTCTGGAGGAATGGTAATTATAAAATTTATATTCCGTCTATATTCACCTCTGCACGAATTCCTAG
+
EDDADADDC?B??;::3=>CCAIE@D25::::/:?8?:::3:3:BDDEDDD@DBB>BDCCCDEDE@E?C?DDD
@VGCEX:00149:00331
GTCCAAGCTTCTGGAGGGATGGTAATCACT
+
C>>86@DCD?DDEA:<:8:6A://+.....
@VGCEX:00100:00354
GTCCAAGCTTCTGGAGGGATGGTAAATCAAAATTTTTATTGAATCTAAAATTCACCTCTGCACGAATTCCTAG
+
KEDAF@CBD@DDDAEDD>DDDADDD>D?>>>/::::-5:;?C<CC::::/:2:?C?CCEDBBBCC?CIG@DDD
@VGCEX:00100:00364
GTCCAAGCTTCTGGAGGGATGGTAATCCATCTATATCATTA
+
===86:DDDAEED@EGG<DCE;::0550555533333--)-
@VGCEX:00101:00360
GTCCAAGCTTCTGGAGGGATTGTAATACCTTTTGCTT
+
:6:0606??065?;:::1:6066?4:11+10/(...)
@VGCEX:00101:00389
GTCCAAGCTTCTGGAGGGATGGTAACCCAAAACTA
+
:66069??F065:2::F8?<:0:8)0.)...(...
@VGCEX:00101:00397
GTCCAAGCTTCTGGAGGGATGGTAATGGTAACTTATACTGAAGCTAATTATTCACCTCTGCACGAATTCCTAG
+
:6:0<@DDL>DCC=<::1:??:BC?BB>CEA==;=>DDCA==@===*/+--).AE@GDDDECC<<7<48=CEE
@VGCEX:00102:00351
GTCCAAGCTTCTGGAGGGATGGTAAATTATAATTATACTCGATGCAGGATTCACCTCTGCACGAATTCCTAG
+
:6:6B6@ED>BCD@BBB>BCC@DDD?D>CCFAD@D=<<CEB>><=..)-;4;>>-:;BBCDDDD?E?E>CCB
@VGCEX:00102:00353
GTCCAAGCTTCTGGAGGGATGGTAAATAATTCACGACATGTACAGATATTCACCTCTGCACGAATTCCTAG
+
>>@6B?DDEAEDE@DDD>AAA?A;;)..).).-8----..--......5?=AA>A5:::::@?;A7:7<CB
@VGCEX:00103:00364
GTCCAAGCTTCTGGAGGGATGGTAATATACCGAGTCTAATTGCACTATAATTCACCTCTGCACGAATTCCTAG
+
==BAC366;6:::6666,66828=91....)..33:33-:2:>?:010>+0+.>>)/.B?:::@@4:4:;?C:
@VGCEX:00103:00384
GTCCAAGCTTCTGGAGGGATGGTAAGCATTAACAT
+
@=>869?6<;=DE@FDG>DC=>6.)....).).--
@VGCEX:00103:00393
GTCCAAGCTTCTGGAGGGATGGTAATAATCTTTGG
+
>=E@D@DBC@=>>ACDD?CCA;@@05.)....)-1
@VGCEX:00104:00394
GTCCAAGCTTCTGGAGGGATGGTAATTACTTAT
+
6::069?::06::4:?A8?:0)0=18)...)..
@VGCEX:00105:00368
GTCCAAGCTTCTGGAGGGATGGTAATTGACGTACGTTAC
+
D==06:@:=<<BB<:::8=BA?AA;;6/.....---)--
@VGCEX:00105:00388
GTCCAAGCTTCTGGAGGGATGGTAAATCCGT
+
6<B=B@DIHADDD;>=E9:6C;0/.)..)..
@VGCEX:00106:00363
GTCCAAGCTTCTGGAGGGATGGTAAATCCAAAATT
+
CBB=B@DKE@DDC>DEG?B;?;:::,550...(..
@VGCEX:00106:00390
GTCCAAGCTTCTGGAGGGATGGTAATAAAAATTTATATCAAATTCAAGATTCACCTCTGCACGAATTCCTAG
+
.A>2A6:6605CD?DDG?>=<<::4:::::-5@6538::?C/:4::8<.-)---)--55-33>B6;@D9=<B
@VGCEX:00107:00360
GTCCAAGCTTCTGGAGGGATGGTAAGAGGTTTT
+
IED@EAEDD?DCD@DDG>D=.+0=7...)...(
@VGCEX:00107:00369
GTCCAAGCTTCTGGAGGGATGGTAAATAAATTGAGTTCAAGCTTTTTTTAATTCACCTCTGCACGAATTCCTAG
+
@>@>C?CIFAGCC?DDE>C?F@:::,555,:2555?=CD=?:::::::):?CADDD@E<<<DDD==;<?C@CCC
@VGCEX:00109:00354
GTCCAAGCTTCTGGAGGGTGGTAATGTACGTAAGTT
+
EEE?D?DDD@DDD@DDD;DAA==+1/.....8)--8
@VGCEX:00109:00366
GTCCAAGCTTCTGGAGGGATGGTAAGACTTTTATACTAAGTTACTTAATTCACCTCTGCACGAATTCCTAG
+
=<60:0666065C4::F==<<?==).0....(....-5033-3336:-3-3BB?DFDDB99992918?DDD
@VGCEX:00110:00362
GTCCAAGCTTCTGGAGGGATGGTAATTCTTGACTCAGTCGTCAGTATTGTCATTCACCTCTGCACGAATTCCTAG
+
DBB6B?CDE@ECDADFE=AAA7==*/)..).....33333:::8333-338=M@FFE=<<=CCDEHD@D@DADFF
@VGCEX:00111:00356
GTCCAAGCTTCTGGAGGGATGGTAATGACATTTGACC
+
D::060666065:0:<D:=??<::45;555..).--)
@VGCEX:00111:00384
GTCCAAGCTTCTGGAGGGATGGTAAGACCTTAACATTTAGTCTTGGGTAC
+
KCC?B?C==8<@?:@BB8BDC:BC9=<5?C4:05533)33333-33)333
@VGCEX:00112:00388
GTCCAAGCTTCCGAGGAGTGGTAATTAAAAATCTTATTCAAGTATAGCATTCACCTCTGCACGAATTCCTAG
+
CAA>>-0.>).)...)..:C;AC3:2:333)---)--)--)----33999?@@B@<<9<E@@AA;A;A;AD@
@VGCEX:00113:00360
GTCCAAGCTTCTGGAGGGATGGTAAACCTTGTATGATT
+
A6:06?CCD?EDC>:::,:@@<6::,6066666....)
@VGCEX:00113:00376
GTCCAAGCTTCTGGAGGGATGATAACTTATACCAAGTATACACCGATAGATTCACCTCTGCACGAATTCCTAG
+
..0).)..8188A-<6C6;6=<EE?CC@CACC4<8<CCCEDCCABBBDDBB<==C?CDDCCDBBB@D?DAD>>
@VGCEX:00113:00385
GTCCAAGCTTCTGGAGGGATGGTAAATACCCTTATACTT
+
CDD@EAFBC>CCC?DED?EDC>BEC0....).).....)
@VGCEX:00116:00371
GCCAAGTTCTGGAGGATGGTAACTTAATTTTTTGAACTATATCAAAAATTCACCTCTGCACGAATTCCTAG
+
660606C66.0)00+...).0)::5:4:::::*::46BB:/0D====)0+.--)-8-33::3:23-36:>?
@VGCEX:00117:00358
GTCCAAGCTTCTGGAGGGATGGTAATAAGTTCTT
+
ICC@D@BBDAEEC@ECF<BBL9==*..)..)...
@VGCEX:00117:00373
GTCCAAGCTTCTGGAGGGATGAGATTAACT
+
..>2>*...).==?>=>6=......).).8
@VGCEX:00117:00384
GTCCAAGCTTCTGGAGGGATGGTAATGTCTG
+
D::069?;C>BEE@=>=9:A<90/+......
@VGCEX:00119:00353
GTCCAAGCTTCTGGAGGGATGGTAATAAAACCTGAACTTAGTTCATCTATTCACCTCTGCACGAATTCCTAG
+
C>=:<@CBD?DEDADDF?D>>9=C<??BB4?;@::2:?4::?4::B:<;E=B@C9@999933=B>C?D@DDD
@VGCEX:00119:00374
GTCCAAGCTTCTGGAGGGATGGTAAACTTGTATTAAGTCTAAAAATTTTATTCACCTCTGCACGAATTCCTAG
+
CCB8<06??0<=D>CBG?D::5:::0::5:BBC?D?@A@:::::-:::/::4::A;DDBCBCB=<:<@E?CCB
@VGCEX:00120:00354
GTCCAAGCTTCTGGAGGGATGGTAATCCTAGTATAAGTGA
+
A==869?6=;=DEADEH>DBCA::45505555:::-3---
@VGCEX:00120:00368
GTCCAAGCTTCTGGAGGGATGGTAAATAGTACTCCGTAGTTACTCAGTTAAAATTCACCTCTTCGCACGAATTCCTAG
+
DEEAE?CCEADDC>CDD?DD=?...)/......3-33333-3:33988-333(31833-333-3398238:9:A48:8
@VGCEX:00120:00375
GTCCAAGCTTCTGGAGGGATGGTAAGTTAACTAAGTGCAAATTTGGCAAGATTCACCTCTGCACGAATTCCTAG
+
EED@E@HED@DDEADDD>DDD@DD>00).)...)..--33)66,606@666605AA>DEEDDEEDC?C?C=CCB
@VGCEX:00120:00391
GTCCAAGCTTCTGGAGGGATGGTAAATGGACGTGT
+
CDE@C@C<=9<B?<BDE>=>>6010)..)....5:
@VGCEX:00121:00365
GTCCAAGCTTCTGGAGGGGATGGTAACGACAATTTTAACTCGCTCAAGATTCACCTCTGCACGAATTCCTAG
+
FBB=B?CCC?CBB<BDDD:CBC:::4666660555)5055C:::33-333-33C>C:;8>>:9;@E:>5;;;
@VGCEX:00121:00398
GTCCAAGCTTCTGGAGGGATGGTAATTTTTACCGGTACTACTCAGCTGTCATATTCACCTCTGCACGAATTCCTAG
+
DDEAE@EEE@DDC@DDD?DDD>;;+////(..).18...--333:33:33>933;ABD>ED?BBDB;8282=-89A
@VGCEX:00122:00378
GTCCAAGCTTCTGGAGGGGATGGTAAATAACACAGTAT
+
1.1).)..82==A4::66)66606:5,5505=5:0---
@VGCEX:00123:00376
GTCCAAGCTTCTGGAGGGATGGTAATGAGTAATT
+
EBC>B@DDGACC@>EEE?D=A=AA7......*--
@VGCEX:00123:00386
GTCCAAGCTTCTGGAGGGATGGTAAATAGGATTTAACCTTAGTATAAAAATTCACCTCTGCACGAATTCCTAG
+
66@0606::06:56:::1:6:0:::,555A:BC=CAF@E@EEB>:::::-9199:>CEDD<<;B:03-3-333
@VGCEX:00123:00397
GTCCAAGCTTCTGGAGGGATGGTAAAAATTATTTACTTC
+
=<DAC4<<<9<5EADDD>DBB=B@@@@)50...)...)-
@VGCEX:00124:00367
GTCCAAGCTTCTGGAGGGATGTAATTTTACTAGTACAACT
+
>>A6>:>6606;;9AA?;BBA=C05::)./<10....1--
@VGCEX:00124:00387
GTCCAAGCTTCTGGAGGGATGGTAAAGATTTGTA
+
C>>86<B::86?C::::1::6<:::05..8)..-
@VGCEX:00125:00379
GTCCAAGCTTCTGGAGGGATGGTAAACAATTTGGACCGGAGTTTCCTCAATTCACCTCTGC
+
800).)6;;<6::4666,66D@655,6>066,60660606A;D6;6...18)..-18---:
@VGCEX:00125:00392
GTCCAAGCTTCTGGAGGGATGGTAACAGAACTTAATCCCAGTCCAAGGAATTCACCTCTGCACGAATTCCTAG
+
DCC=B=CBC?CDF@DFF>CCD>DD@EECB:::3<9=EG?DC=<7<7>@D@E@D?=<=DDDEDDDD>C@CACCB
@VGCEX:00126:00352
GTCCAAGCTTCTGGAGGGATGGTAATTCTT
+
:6606<BEE<::B4:::1.88288).)..)
@VGCEX:00126:00384
GTCCAAGCTTCTGGAGGGATCGTAAATGTT
+
CCE?D>CDB@EEE@EIE=<0...1.*....
@VGCEX:00126:00396
GTCCAAGCTTCTGGAGGGATGGTAATTTCCAGGTA
+
E>>==AEFEAECC@BBB>BAA@<505C,.)..)..
@VGCEX:00128:00369
GTCCAAGCTTTGAGGGAGTGGTAAACCCGATTTGTAGTCAGTAAATATTCACCTCTCGCACGA
+
::1).188>8)....).8@C=?CC0::1:66?666655555:;C,55505..).....66566
@VGCEX:00128:00392
GTCCAAGCTTCTGGAGGGATGGTAAGTTTATACTCAGTTTATACAGAGCTATTCACCTCTGCACGAATTCCTAG
+
666<D>CCE@DDD@DDD?DDD@BCA:::,5==??>A:::1::::CCC@<<>><>EFADBCCDDBCC=>=>AGDD
@VGCEX:00129:00391
GTCCAAGCTTCTGGAGGGATGGTAATACTTCACT
+
::=066>BD?DDEAEEG?B::5::35...)....
@VGCEX:00130:00375
GTCCAAGCTTCTGGAGGGATGGTAACTCGGTCCGTTA
+
F==0606::0<BB<CDG?=;;6./+...8)..)..).
@VGCEX:00131:00397
GTCCAAGCTTCTGGAGGGATGGTAATCGTTTAGT
+
ECC?BAFFE@EDD@EEE?A10*.8).....).55
@VGCEX:00134:00385
GTCCAAGCTTCTGGAGGGATGGTAAAGCATTGTT
+
A@@=B?DDD@DEEAFFF?FCC>./0+....)..)
@VGCEX:00135:00377
GTCCAAGCTTCTGGAGGGATGGTAATACGCGAAATCAAGGTATACGTATACATTCACCTCTGCACGAATTCCTACG
+
@==8606::06??::::1:6:6??<B:5:5588)---)-)---------88:?>C6605555=?66.).).)....
@VGCEX:00135:00386
GTCCAAGCTTCTGGAGGGATGGTAAAAGTGTAACTGAGTTTAACTCCAGGTAAATTCTACCTCTGCACGAATTCCTAG
+
CCD@D@EFD?=>>?BCD<:::0:5::)55533-3336;?F1:355:055055:,3-335505533::>BD?C?CACC<
@VGCEX:00135:00398
GTCCAAGCTTCGGAGGGATGGTAAAAGTATTCAGTACAAATTGCCTCAATTCACCTCTGCACGAATTCCTAG
+
FEDAE<==D?B?=BBB=CFFADEMG;==::4:??EEDDD?E@CC?DDE?C?CDE@EBBBBEDCC;B:>9@AB
@VGCEX:00136:00376
GTCCAAGCTTCTGGAGGGATGGTAATTATACTCGGT
+
DEE@E@EFF@DDC@ECC;?FF3::05<5555.--)-
@VGCEX:00137:00360
GTCCAAGCTTCTGGGAGGTGGTAAGGACTATT
+
:66066>6:065:C8B??B818=).).....)
@VGCEX:00139:00351
GTCCAAGCTTCTGGAGGGATGGTAATCTTAGACTG
+
=>>>B@>==@DCE=BCL?E>>51=+1..)......
@VGCEX:00141:00355
GTCCAAGCTTCTGGAGGGATGGTAATTATACCGGGTTTATTCTAACCTCATTCACCTCTGCACGAATTCCTAG
+
CBD?DAFKEADDD@<::1:::0::4:8=>CC@EE?DD>EE@DDE@D@DBBB?CDE@B===DEGDD@EAG@<>?
@VGCEX:00141:00390
GTCCAATTCTGAGGGATGGTAAAGTTAAAAAC
+
66:06<E0<=CCCG?CDDA...)..)....(.
@VGCEX:00143:00351
GTCCAAGCTTCTGGAGGGATGGTAAATTTGTACTAGGTCTAACCTCCTGAATTCACCTCTGCACGAATTCCTAG
+
><L?D<>=D@BBC=CCD>DDIADCC0::,5:5555:9@>::8<?CC@??>2<6:B:>BDDCCCDFK>C>BADB=
@VGCEX:00146:00378
GTCCAAGCTTCTGGAGGGATGTATTACATAATAT
+
A>A6>066C@BCCAFFC8?;6655<.....).--
@VGCEX:00146:00399
GTCCAAGCTTCTGGAGGATGGTAATTGACC
+
8/.).18BC?@??4::0:6:0.=9<*...)
@VGCEX:00100:00404
GTCCAAGCTTCTGGAGGGATGGTAAGGTTGGAACCAAAATCAGATTGTAATTCACCTCTGCACGAATTCCTAG
+
EFEBE=BBLAD:54:::1:?A:::2:9=;=AC=C3:::/::::CC6>>@392999?CBBBBEEGG@E@EADDG
@VGCEX:00100:00428
GTCCAAGCTTCTGGAGGGATGGTAATAAGCTG
+
DDD@EAEDD?CDCAECC>;>>6/.*..)....
@VGCEX:00101:00436
GTCCAAGCTTCTGGAGGGATGGTAACGTTAGATTAAAGTACCAAAGATCAGAAATTCAC
+
>>@6B@E>><=CC@DDG?BBB@DE;:660666606B,55..288).----388282...
@VGCEX:00102:00424
GTCCAAGCTTCTGGAGGGATGGTAAAGGTATTTCAG
+
ECEAEAEFE=BBC>DGG?EB;::::,5055..).--
@VGCEX:00102:00429
GTCCAAGCTTCTGGAGGGATGGTAACCATTTTTTTGCACTCGCTCTACCATATTCACCTCTGCACGAATTCCTAG
+
:6:6@6>;?065:4:;B=BB?A??0:56:::::6)=GKEDDBBBDDBB:>>::2::?;::::CEDDD@EBI@?>>
@VGCEX:00103:00407
GTCCAAGCTTCTGGAGGGATGGTAACTTGTTGTAGTA
+
=>><B066606@C=DDL<>>D@C=900+..).....5
@VGCEX:00105:00448
GTCCAAGCTTCTGGAGGGATGGTAATTGTATTGTCAACT
+
DDGAE>C=?<=IE@EEG?BBB@DD@D3::..1..-.)..
@VGCEX:00106:00408
GTCCAAGCTTCTGGAGGGGATGGTAATGTGTTAGACGTTA
+
8.0).).6C@=@?6::::)5;828A)...--)-8A333-3
@VGCEX:00106:00412
GTCCAAGCTTCTGGAGGAGTGATACAA
+
..82A>A=A=ECB4::3..8......)
@VGCEX:00106:00430
GTCCAAGCTTCTGGAGGGGTGGTAACCTTTTGGACTGGTTC
+
..1).)...)6AA4=>DD:@D@<<866>>>).)....).).
@VGCEX:00107:00403
GTCCAAGCTTCTGGAGGGATGGTAATACTGAGTATAATCTCGAAGTGCTATTCACCTCTGCACGAATTCCTAG
+
C>>8<<>BB;=<E?DDE>CCE@CD8=<::BC:<=>D=BB::::2:>>9339299:?D@CDB=::?5:5:;:::
@VGCEX:00107:00412
GTCCAAGCTTCTGGAGGGATGGTAACTTACGCATAATAATA
+
.0/).=8;B>5::::::1:;;66506@06666...).81..
@VGCEX:00107:00417
GTCCAAGCTTCTGGAGGGATGGTAATCTTTTGACCTATACGGCATATTCACCTCTGCACGAATTCCTAG
+
8./-.=ABB>BCC>CFK?CBB;::4:5555).881...---28-333-36606:::::>EDAF@E@CFD
@VGCEX:00107:00421
GTCCAAGCTTCTGGAGGGATGGTAATACTTAAACTTCGACGATAAACATTAGTCCACTTCACTCTGAT
+
EDD@D@DCC>CCC@EDE?AAA6<<*....)..)..)556666666,66>66666?>>81......5..
@VGCEX:00108:00422
GTCCAAGCTTCTGGAGGGATGGTAAGCGTT
+
C6:0606?GAEA=;:::168828;)....)
@VGCEX:00110:00402
GTCCAAGCTTCTGGAGGGATGGTAATTATTAGTACTTTATATAATCCATTCTAACTCACCTCA
+
>::060..1).00)...).8A@::450.8)...----)-:333-33-33-333:@C33-)---
@VGCEX:00110:00414
GTCCAAGCTTCTGGAGGGATGGTAATTACGT
+
..02G>AAA=<::=BA?1:666..).)....
@VGCEX:00110:00415
GTCCAAGCTTCTGGAGGATGGTAACCATTTTATACTGAGTACAATTGCAATTCACCTCTGCACGAATTCCTAG
+
ECEAD@DDD@DDD>DFADCD@DF:A;::::/:BCDDEFDDDDD@C<==D?C?CCD@CDDDDDDDE?E?D=BBD
@VGCEX:00110:00436
GTCCAAGCTTCTGAGGGATGGTAATTGATCTTAGTACAGATCTCCCGATTCACCTCTCGCACGAATTCCTAG
+
>BB06066:06:::::1:EE>:50:0555=@>?C<<:3:>8?9//*---)---)333333333818-3-333
@VGCEX:00111:00400
TGCCAAGCTTCTGGAGGGATGGTAATCTTGACCAGTTTC
+
)..).28.0-.FH@FFE>AAA?>>)...)65505555,5
@VGCEX:00111:00409
GTCCAAGCTTCTGGAGGGATGGTAGGCTTGTTATTTTTCCACGTTACTCTGCACGAATTCCTAG
+
66:060666065:200.*...)...).82??066666)6@A80.).....66665505050666
@VGCEX:00111:00412
GTCCAAGCTTCTGGAGGGATGGTAAAATTTTTAACCCGATTACTGGAGTTATTCACCTCTGCACGAATTCCTAG
+
...1<11..).<<@EDE?CCD?DDGC/::::-:<CF?EKEA<<<:3:::2<B=BDM@=<<EDEEEFBE@E@CBC
@VGCEX:00111:00433
GTCCAAGCTTCTGGAGGGATGGTAATTGATTTA
+
=ELBL@DDD@DEE@EEF?AA>7./+.)...8).
@VGCEX:00112:00419
GTCCAAGCTTCTGGAGGGATGGTAAATACGTT
+
666?C::6606<=8:CG866;:6::05.....
@VGCEX:00114:00413
GTCCAAGCTTCTGGGGAGTGGTAACCGTG
+
CDD@D@DDA:C::5:/::.82..).)...
@VGCEX:00115:00446
GTCCAAGCTTCTGGAGGGATGTAATGATTA
+
ECE>C5:6606::>DCC</01.8+....).
@VGCEX:00116:00425
GTCCAAGCTTCTGGGAGTGGTAATGAACTTGAT
+
EDD?D?>66>A:::0::6@>::055505.)...
@VGCEX:00116:00434
GTCCAAGCTTCTGGAGGGATGGTAAAACTTCTACTCAG
+
:6:6@0/.8)..0)..828AE@::::).;).......6
@VGCEX:00117:00433
GTCCAAGCTTCTGGGGAGTTGGTAATGTCCATTACTTGGACCAGGGATCAGAACTTTC
+
KCC@BAF::06::::/:660.)..)....).8)..:1B=BB@DDD433:33-)---)-
@VGCEX:00117:00446
GTCCAAGCTTCTGGAGGGATGGTAATATATCGAGTAT
+
DCC?B@C<><=DE@EGG?BBA6==)...8.33111..
@VGCEX:00118:00420
GTCCAAGCTTCTGGAGGGATGATAATTACGAT
+
KCC?B@EDD@DEEADFE?A//..8).)....-
@VGCEX:00118:00435
GTCCAAGCTTCTGGAGGGATGGTAATCTTGTAC
+
=<<@F@E=:06::4:CD?BB?>0/+...1....
@VGCEX:00120:00405
GTCCAAGCTTCTGGAGGGATGGTAACTTAATTGG
+
<CC=>=>6:8<DC@DIK?>>>:??4.0*0).).)
@VGCEX:00120:00447
GTCCCAGCTTCTGGAGGGATGGTAATTTAAACTCAGTTCACGCACTACCATTCACCTCTGCACGAATTCCTAG
+
C::6,68<<181/+...).ACA@@2::0:@8@?:<<C?CDDDE;;==B:?D@DED?>?FCDCCCE@D@E@===
@VGCEX:00121:00409
GTCCAAGCTTCTGGAGGGATGGTAAATACATATAGTAACTT
+
:6:8=8<;?@?=:4:AC>BDD@C@@0:55555533381---
@VGCEX:00122:00429
GTCCAAGCTTCTGGAGGGGATGGTAAATCTACGTAGAACTCGGTCTACGTTATCGTAACCATTC
+
?::066>6:065:4::::)6BBA6::,5.......-81----)--85333-333333-3133-3
@VGCEX:00123:00403
GTCCAAGCTTCTGGAGGGATGGTAAGCCTTACGTTGTACCTGT
+
D==066>660<DDADDG>EEF@<<85?;B366660....)...
@VGCEX:00124:00406
GTCCAAGCTTCTGGAGGGATGGTAAATGAAC
+
:666>:BCC>DBC>BBF8:6:0...)...).
@VGCEX:00124:00438
GTCCAAGCTTCTGGAGGGATGTAACACACGTAGTAATAATTGATATGTCCTACTTCACCTCTGACTCAACTGAATTC
+
DCC?B?DDF?EED@A;;6<11.820..........)..).)...;8::@2366666650555..88--)----)-18
@VGCEX:00125:00404
GTCCAAGCTTCTGGAGGGATGGTAATTGCCTCGTATACTCGATCATTATTCACCTCTGCACGAATTCCTAG
+
DBC>D>CBFADDA;DEG>CAA?==+1)..).8.....----8888815B-33@293@;=<<<<*0)-)--:
@VGCEX:00125:00409
GTCCAAGCTTCTGGAGGGATGGTAAATCCGAAGTTGCC
+
===06:@BC?BCE@DDD>AAAA==8)..).82881--)
@VGCEX:00125:00412
GTCCAAGCTTCTGGAGGGATGGTAATAAGGCGTTGTACCGGGTTTACTGATTCACCTCTGCACGAATTCCTAG
+
DDD@D@DEDAEFFABBC=BCB?BB=BC<?;A::3<<BB=BG>EE7=<AA::2:?A;CCBBBBB::7:8B<BCC
@VGCEX:00125:00417
GTCCAAGCTTCTGGAGGGATGATAAATTCATTTTTGTATCT
+
ECC>B?C<><=DF@EEE?E>>==ED:C=;.....)..----
@VGCEX:00125:00445
GTCCAAGCTTCTGGAGGGTGGTAAAATGCACTAGGT
+
DCC>C>BGG@DDD@DDD?BB@A;<<4/0/.....)-
@VGCEX:00126:00412
GTCCAAGCTTCTGGAGGGATGGTAAATACGTCC
+
D::06???A?DCC@CLM>DAA9/..)0.....)
@VGCEX:00126:00425
GTCCAAGCTTCTGGAGGGATGGTAATACTCGTATTACGT
+
LDD@EAEDD@DDD@EEE?ECC=B@05..8.....).---
@VGCEX:00128:00405
GTCCAAGCTTCTGGAGGGATGGTAATGCACTCTTT
+
...18)..=)..B2::C<AA>=A<+0.....--8)
@VGCEX:00128:00411
GTCCAAGCTTCTGGAGGGATGGTGAA
+
C>>8<@CBC>BDA<:00+010)...)
@VGCEX:00129:00411
GTCCAAGCTTCTGGAGGATGGTGAACTTAGTAGTCCAATCT
+
?6:066>6:065:4::5666066506828......).)...
@VGCEX:00129:00414
GTCCAAGCTTCTGGAGGGATGGTAATACTATTAGTACTG
+
6>A6>6>6=9<C@A<=>;:BA61/+...888).55:333
@VGCEX:00129:00421
GTCCAAGCTTCTGGAGGGATGGTAATTCTTGTTCCGTTTAGATACGTTC
+
<6EAF5<6606??4::@66:66650505.).=6<*..82.-------)-
@VGCEX:00129:00430
GTCCAAGCTTCTGGAGGGATGGTAAATTACACCGGGTGCAATCCCATGGATTCACCTCTGCACGAATTCCTAG
+
D>>==@EDDAE=<8=BB=DDEADDC?D;==BB<?C=BBBB=BCC>CEK>DB@B::05;:>:<=CB@C6>=:::
@VGCEX:00130:00422
GTCCAAGCTTCTGGAGGGATGGTAAATTAAAACTTATATCAAGTACTCCAATTCACCTCTGCACGAATTCCTAG
+
CDDBE>BBE@DDD@EDD?D==8=@B8@4:::/:C;CCCDDD@DAABDE?D>B4::G@GCBCDDDDD?D?D>DBC
@VGCEX:00130:00430
GTCCAAGCTTCTGGAGGGATGGTAATTGCTATCTACTCTAAGTCTAAGATTCACCTCTGCACGAATTCCTAG
+
ECD?C?DDD?DFEAEEE=DAA===).)...8888.....-)-----)-8:-38D<ABEGEED<<9<>D@::;
@VGCEX:00130:00446
GTCCAAGCTTCTGGAGGGATGATAATACGTCC
+
C?>==ADDEAEED@AA>6;....8)...5550
@VGCEX:00131:00409
GTCCAAGCTTCTGAGGGATGGTAAA
+
FCC?B@AAA=A...88280/)..1)
@VGCEX:00132:00443
GTCCAAGCTTCTGGAGGATGTGATATATTGT
+
D==069?668<@B;::4666==;.1...)--
@VGCEX:00134:00415
GTCCAAGCTTCTGGAGGGATGGTAAAGGATTTTTTTTGTACTCGGTCGAAATTCACCTCTGCACGAATTCCTAG
+
DDD?A;A6:06DD@DDD>DDD@BB?8?;::::::::&:@@@?::30/<<;6A+0--18;DDCDDCC?CAEADDD
@VGCEX:00134:00424
GTCCAAGCTTCTGGAGGGATGGTAACAAGGTCAGTAGACAGAGTATAAAATTCACCTCTGCACGAATTCCTAG
+
EEFAD@DDL>?;?0:::,66;6;C<::566@::=<=<DED<::::::::/:2:AA;C===FEDDE9<9<?CCD
@VGCEX:00134:00428
GTCCAAGCTTCTGGAGGGATGATAATCTCT
+
>::06066:06;?:A<;6<./..8).....
@VGCEX:00135:00428
GTCCAAGCTTCTGGGAGGATGGTAACTTTTATGACTGGTTAATCGCATCTACCTCTGCACGAATTCCTAG
+
==>AG>BB@9=.1.)..)..828A;DEFF)666666?060.).......-8828::35333=9:-3-333
@VGCEX:00136:00447
GTCCAAGCTTCTGGAGGGATGTGATTA
+
DCC;<:<BB>BBA;:::,..8....).
@VGCEX:00137:00446
GTCCAAGCTTCTGGAGGGATGGTAAAATGTTCGGC
+
D=:06<?::06@@;:::1:::5.8<<(...)..18
@VGCEX:00138:00407
GTCCAAGCTTCTGGAGGGATGGTAACAATTTCGGTGAAGCGAGTACAAAATTCACCTCTGCACGAATTCCTAG
+
I==866>::0<BB=CEF?EGEA<<4::0:D8::5:::4:B666666:::)606;C:@:55555::@D@C@<:3
@VGCEX:00138:00433
GTCCAAGCTTCTGGAGGGATGGTAATCATACGACTGA
+
F::066666055?<B@@1::?6::45:55553-----
@VGCEX:00138:00444
GTCCAAGCTTCTGGAGGATGGTAAG
+
EEEBF@FFEAG;81./+.882..*0
@VGCEX:00139:00439
GTCCAAGCTTCTGGAGGGATGGTAAGCCTTAAGACTAGA
+
D=<8<8<BB@B::4:::1:;?:6:05.1818).......
@VGCEX:00140:00426
GTCCAAGCTTCTGGAGGGATGGTAAGAC
+
:66066>6:065?4::E=0//900)...
@VGCEX:00140:00445
GTCCAAGCTTCTGGAGGGATGGTAAAATGAATAATGTACTTAATCCCTTATTCACCTCTGCACGAATTCCTAG
+
CCD@D?DB?:B::4:??8<<>90.//)...)..)---:33-3-333)318?>CDF?DDBBBB?BD>C?D?EBB
@VGCEX:00141:00412
GTCCAAGCTTCTGGAGGGATGGTAATACAATCG
+
6660606;?6ABB<CFE=BB>2;<)....)...
@VGCEX:00141:00449
GTCCAAGCTTCTGGAGGGATGGTAACAGCTTCGCTC
+
=??@E@EED>CCG@DDE?EBB><=9.....).....
@VGCEX:00142:00406
GTCCAAGCTTCTGGAGGGTGGTAACCGCGCCCTATACCGAGTTGAATTATTCACCTCTGCACGAATTCCTAG
+
:6606066B6:5:2:::16;9=BAFADCDDE>BBDDDAECCC>BC:?2::4:B@;BCCDDDDBB;=9=>B?B
@VGCEX:00143:00415
GTCCAAGCTTCTGGAGGGATGGTAATGACTACTAT
+
CBE@D<==FAEECAEEE?ECA9<=+/...0....-
@VGCEX:00143:00438
GTCCAAGCTTCTGGAGGAATGGTAACTTGTTAGTACATATGTTTACATTGAAAACGAACT
+
EDEBEACEC<DDD@6601).82..)..)..)...66665555:,66;;66...(.88)..
@VGCEX:00144:00415
GTCCAAGCTTCTGGAGGGATGGTAAACGTAATTTTATACTTGGACCAAATATTCACCTCTGCACGAATTCCTAG
+
FDEADADDD@EDC96::1:BD@EEE>D===AGGG;DDDCD@D?CD>BB<BB>6<<D?DDDBBBDDD@DAG=C??
@VGCEX:00144:00421
GTCCAACTTCTGGAGGGATGGTAAATTTTTTCAGGTCCAAATCTAAATAATTCACCTCTGCACGAATTCCTAG
+
<=<=B6?B????4:::1:CB<CAA1:::::*6==:@D4<<6<:BDD>DD=B=BDE@DDDDBCBCCAEAE<>>G
@VGCEX:00144:00428
GTCCAAGCTTCTGGAGGGATGGTAAAATCAAT
+
666060666=??C=:::1666>6555)5..).
@VGCEX:00145:00442
GTCCAAGCTTCTGGAGGGATGGTAAGCTGATCTA
+
8//).==BD?DED?CDG=A::3::055.......
@VGCEX:00148:00429
GTCCAAGCTTCTGAGGGATGGTAAATTTGAACTGGTATATCATCAATTATTACTTA
+
K>=86A8.0)....8=;8A>7001).8)..)...)5533:33333:=<85)---)-
@VGCEX:00148:00438
GTCCAAGCTTCTGGAGGGATGGTAATGACTAAACT
+
FDDAE@DDD?DED@EEG?DDDA=;)0/0....)..
@VGCEX:00149:00402
GTCCAAGCTTCTGGAGGATGGTAAAGCTTAAAGTGACTTGATCATCATATTCACCTCTGCACGAATTCCTAG
+
IED@D@EDE@C==7..).8818;8*110)..)....8>+.......55556:=D@FDDDCCCCE@D8<7<BB
@VGCEX:00149:00423
GTCCAAGCTTCTGGGAGGTGGTAATCCTGATCGATA
+
:6606066C0:5:5,6?@;A=;;6550555.-----
@VGCEX:00149:00441
GTCCAAGCTTCTGGAGGAGATGATACTT
+
CDD=>6B<=96BC<00+...........
@VGCEX:00100:00496
GGCCAAGCTTCTGGAGGGATGGTAAAAAAA
+
H;C5:06669CDKALGK80./).......(
@VGCEX:00101:00459
GTCCAAGCTTCTGGAGGGATGGTAATTACAATTT
+
??A9C@C;?6;::7=DD?DFE;88).)...)..)
@VGCEX:00102:00457
GTCCAAGCTTCTGGAGGGATGGTAATTTATACTTAGTACAAGCATACTTATTCACCTCTGCACGAATTCCTAG
+
EDEAD@BBC>DCE@DDD?DBB=B?:??8???::6<DDEEDADDEBCCD?BB=<=>@D===D==>E@E?C?CDE
@VGCEX:00102:00473
GTCCAAGCTTCTGAGGGATGGTAAATTTCACTACGTTAGTTTG
+
CEGAE>CHGAF==?ED?FEEA?;;0::055555553-3333)-
@VGCEX:00102:00475
GTCCAAGTTCTGGGAGGTGGTAAAT
+
..606<BC0<65;66:0682...).
@VGCEX:00102:00489
GTCCAAGCTTCTGGAGGGATGGTAACATAGAAAATTATACCATGTACATCATTTCACCTCTGCACGAATTCCTAG
+
EBB>B?DCC9;::4==C>DBB=::0::0./011)1+..5:25:5::>:??:::)333-3:?3::@:92;5;:BBB
@VGCEX:00103:00455
GTCCAAGCTTCTGGAGGGATGGTAACGGACTAGG
+
<<EACAC::06;:<@??8?::0:8)..).....)
@VGCEX:00104:00496
GTCCAAGCTTCTGGAGGGATGGTAAATCGTCTCGGTA
+
D=>=>@DFE>DBD4::=8:BCA:..)......--)--
@VGCEX:00106:00464
GTCCAAGCTTCTGGAGGGATGGTAATATTGTATCCAGTCAAGAATTTGAATTCACCTCTGCACGAATTCCTAG
+
DDDAE@DDE?DCE@DEE?DCD@DI>DCC@EDECC?C<;:?=<;8;D>CD>D>DDG?DAABBDDBB=B?D>BBE
@VGCEX:00106:00471
GTCCAAGCTTCTGGAAGGGATGGTAAGACAT
+
66606066?6;;B;B=?D8:11)..+.....
@VGCEX:00106:00479
GTCCAAGCTTCTGGAGGGATGGTAATTGAAAACACTG
+
??L@D>CDDA>===CBM?EDA@<=6=+/.88(..-.-
@VGCEX:00106:00492
GTCCAAGCTTCTGGAGGGATGGTAAAATTTACTCAGTTCATTTACTTAAATTCACCTCTGCACGAATTCCTAG
+
CCFBF<BBCAHDC>DDD?DBB>BEGG;CB>CDDBCBB>BEEE>DCC?CD>C?CCE?DBCDDDDDC>D>B=BCC
@VGCEX:00107:00474
GTCCAAGCTTCTGGAGGGATGGTAATCTGTTTTTTTTGGCCTCGGTACAAGCAATTCACCTCTGCACGAATTCCTAG
+
?>GAE<<<D@DDD??CD?EDD@DF@CC?::::::::&56>6ADD@DDBB=B::4:4:::4::<<FDDDD@D?D?DED
@VGCEX:00107:00498
GTCCAAGCTTCTGGAGGGATGGTAAATTTATACCGGGCATACTAATCGGATTCACCTCTGCACGAATTCCTAG
+
DDEBE>CBD@DDD@DDD>DDDADCC05:0:CCB2::0:BBCC=<8=BB>BEAEBB>B<<<DD;;<@DAEADDD
@VGCEX:00108:00463
GTCCAAGCTTCTGGAGGGATGGTAATGGCGTTATACTTGGTCTACCGATTCACCTCTGCACGAATTCCTAG
+
:::06066:06::4:==8>LEAFE41.)...).-88=9<<?::9<4:AD3<>E>CBDDDDDDDAE=B=BEE
@VGCEX:00109:00478
GTCCAAGCTTCTGGAGGGATGGTAATTTACCTAGTA
+
C>>8<@DBC@CDD@DDD?DEA=A=+/0+..1...8.
@VGCEX:00109:00484
GTCCAAGCTTCTGGAGGGATGGTAATACGTCTAAGT
+
CCC@D>CBD?BCD@EFG>FDD@::35......-)--
@VGCEX:00110:00461
GTCCAAGCTTCTGGAGGGATGGTAAGCTTGTACTCGATGTAAGACTCGGATTCACCTCTGCACGAATTCCTAG
+
DCFBD@DCC<CCC>CCD?EDD@DD@C<=8>EBCCFCBBDDDADCCBBBADD=BCD?ADDCDCCCC?C@E@EEE
@VGCEX:00110:00462
GTCCAAGCTTTCTGGAGGGATGGTAAATA
+
...)6<666=,55=:::6,5660...)..
@VGCEX:00110:00483
GTCCAAGCTTCTGGAGGGATGATAACGTAGTTCTATAGA
+
EDD@DAEED?DDD@ECB<B=><682......28...886
@VGCEX:00111:00471
GTCCAAGCTTCTGGAGGGATGGTAACTTGTATCCAGCACTCGGTATAAAATTCACCTCTGCACGAATTCCTAG
+
8.0).>>DGAEED@DEE>C::0654::56...81........1:333@@5C9;<DAC3333333=>C-3-333
@VGCEX:00111:00477
GTCCAAGCTTCTGGAGGGATGGTAAATTCGTCTAGT
+
...>C@EDE@BBD?BBC=?BB<:::050...8----
@VGCEX:00112:00458
GTCCAAGTTCTGGAGGGTGGTAATCTTCTA
+
EDE?D>CC?CEEAEDE=>>711+...)...
@VGCEX:00112:00464
GTCCAAGCTTCTGGAGGGATGGTAATCTAGTTACC
+
C::06066606::4:::1:DE9A@)......1..)
@VGCEX:00112:00467
GTCCAAGCTTCTGGAGGGGTGGTAATTGTACCTCT
+
?CD?C>BBD?C@@>::::/:<7==6;+....)...
@VGCEX:00112:00486
GTCCAAGCTTCTGGAGGGATGGTAATGTCATTATGTACCCAGTATAAAGATTCACCTCTGCACGAATTCCTAG
+
EEEAE@EED@DDD@=<<8:::5=B?BADE==;=EDDDDC>CDDEBAA<AB@:@BB=BDDDDDDDE?D?D>DDD
@VGCEX:00113:00451
GTCCAAGCTTCTGGAGGGATGGTAATCAAAGTTTGTAG
+
FEFAD>CBG<=>E>BCE?EFL@==+0...)...)..--
@VGCEX:00113:00455
GTCCAAGCTTCTGGAGGGATGGTAATATACACTTAGTACATAGTTCGCATTCACCTCTGCACGAATTCCTAG
+
6<:8=ACCC;<:@::::1:?<71/).....-33---///-;.-3-333660655@@CDK>>=EE9:7<@<::
@VGCEX:00113:00461
GTCCAAGCTTCTGAGGGATGGTAATATTTAACCCGTCTAACTATCATT
+
CCC>BAA=A=A0/.==;=FF?::25555,5055,5333C06..8...)
@VGCEX:00113:00492
GTCCAAGCTTCTGGAGGGATGGTAAACGTGTACTCGGTATATTGTCTGTATTCACCTCTGCACGAATTCCTAG
+
666AE566606:?4::6,66;6;BD>LIDDDDDBBB@EEEEG<=<==CCCC@DDE@DCCCDDD;<8/>@6@@@
@VGCEX:00114:00473
GTCCAAGCTTCTGGAGGGATGGTAATTTTATTTTTTTAAACTGGGTCTACGCATTCACCTCTGCACGAATTCCTAG
+
666:A566<86::;:6:1:;?66<05CC)5::::::)55,5:>>6A8<:C<<00+-//)//DDEEBBB@E?D9<=D
@VGCEX:00114:00483
GTCCAAGCTTCTGGAGGGATGGTAAAAAAATTTTCTTCAGTCTA
+
C6:06066;=BCEADFK?D>><.;;;;88-?;8(..)...----
@VGCEX:00115:00453
GTCCAAGCTTCTGGAGGGTGGTAACTAAGTTTGTCACCTGAATATTGCGTTCACCTC
+
6666>6>>;<6::0<CC>DD@88)...)..8).....).;;>C550....)--828-
@VGCEX:00115:00498
GTCCAAGCTTCTGGAGGATGGATGAAT
+
A::066>6606@@401+...)....).
@VGCEX:00116:00460
GTCCAAGCTTCTGGAGGGGTGGTAATAACTATTATACAATGATGCGTATTCACCTCTGCACGAATTCCTAG
+
666<B066@06:50::::)6606.)..)....).8;;:2;8---..533-3=:-3888;8<DE@F?C>CB:
@VGCEX:00117:00455
GTCCAAGCTTCTGGAGGGATGGTAATAGATTATAC
+
EDC06066606CBACCD>CDD@E=)./...)----
@VGCEX:00117:00479
GTCCAAGCTTCTGGAGGGATGTAATTTGAAT
+
CCE@DAEDDAFEEA=AA;=...8)..)..).
@VGCEX:00117:00481
GTCCAAGCTTCTGGAGGGATGGTAAATCAGTA
+
:::0666669<ED@DDE=:::0:./)/.....
@VGCEX:00117:00483
GTCCAAGCTTCTGGAGGGATGGTAAATTCGTA
+
6660606660655;AAC<:::4:..).2....
@VGCEX:00117:00499
GTCCAAGCTTCTGGAGGGATGGTAAACCGGTAAATATA
+
GDEADA@6:865>?DDD>CCEAEAA6>+0+...)....
@VGCEX:00119:00460
GTCCAAGCTTCTGGAGGGATGGTAATAATATTATA
+
FCEAEACCB@DDD?DEE?AA>90.+..)..56:33
@VGCEX:00119:00468
GTCCAAGCTTCTGGAGGGATGGTAACGTAGTAATTAG
+
8..-.==EEAFCC?DEE?EDE@C?46666...).)..
@VGCEX:00119:00469
GTCCAAGCTTCTGGAGGGATGGTAATGTTATCTGTACTGGATATAGTAAATTCACCTCTGCACGAATTCCTAG
+
FDDAEADDD?CEEADDD>DDDADD@DBB<B<<<BCCBDE@<;9>>9999)39??C@EFDCDEDDD>D@E=<<<
@VGCEX:00119:00488
GTCCAAGCTTCTGGAGGGATGGTAATACTAT
+
BBB=>0<<D?DCCA>MA;=/0).8)......
@VGCEX:00120:00457
GTCCAAGCTTCTGGAGGGATGGTAATACTTATTCT
+
=<D?C=B<<9<@@?BBB=<AA)0.)....)..)..
@VGCEX:00120:00467
GTCCAAGCTTCTGGAGGGATGGTAAAGCTGTACCCGGTTAAATTTCCTCATTCACCTCTGCACGAATTCCTAG
+
ECC?EAHDD?EDD@DDD>DCCAEDD?ECBAA:::1:>C@DE>DD>D?DDB>:>::4<BD?CDFCB>BAEADBB
@VGCEX:00122:00464
GTCCAAGCTTCTGGAGGGATGGTAATGGTC
+
GDD?D@DDE@DDC>8=828..)..)..)..
@VGCEX:00123:00453
GTCCAAGCTTCTGGAGGGATGGTAAATCCTTC
+
DDDAEAEDD@DDD>CBE>AAA7../)..).).
@VGCEX:00123:00483
GTCCAAGCTTCTGGAGGGATGGTAATGTTAACGTTTT
+
DCC?CAFDD@DEG=CCE?DDD@D?;;..).2......
@VGCEX:00124:00457
GTCCAAGCTTCTGGAGGGATGGTAAATTCCCGAGCAGTCTAAGTTTCAAATTCACCTCTGCACGAATTCCTAG
+
B::0606;?6BEE@EEF?DDD@===9<@CC9><::::=?B@;BCC=BGE9><>BB>CB<<<<<DD@E@EACBB
@VGCEX:00124:00466
GTCCAAGCTTCTGGGGAGGTGGTAATCATTACTTATATTATAT
+
C::0606;;6;::::):;66606505===90.-)---3-3:33
@VGCEX:00124:00475
GTCCAAGCTTCTGGAGGGATGATAATCA
+
:6606066606DDAGAA+0.....)...
@VGCEX:00124:00482
GTCCAAGCTTCTGGAGGGATGGTAACTT
+
DDDAE>CBEAEDC?8==28..)..)...
@VGCEX:00124:00496
GTCCAAGCTTCTGGAGGGATGGTAACCAATTTCGCTCTATGCCCGCATCATTCACCTCTGCACGAATTCCTAG
+
ICC>B:=<D@DDC><<:1:??=BC?DBK@EG?DDDDBCBCCCD><::::::<@BB=CCE<>>CDD>C5;5;<;
@VGCEX:00125:00465
GTCCAAGCTTCTGGAGGATGGTAAAAAAATTTGCACTATAGTCTAAAAATTCACCTCTGCACGAATTCCTAG
+
CEEAD?DDE;<:?7:::?::3::55:::)5C,5<DDDDDCBBDBB:AA5B?CDE@EBBB<=:?D7<9<@DBD
@VGCEX:00125:00467
GTCCAAGCTTCTGGAGGGATGGTAACTTGTACGTAG
+
C?><=AEDC?CCCAFEE>DEB>B?0:.)........
@VGCEX:00125:00471
GTCCAAGCTTCTGGAGGGATGGTAACTTAATTCTATGACCTT
+
FDD@D@CCE?DCEAEEF8@AEAFE8660606066.....).)
@VGCEX:00125:00484
GTCCAAGCTTCTGGAGGGATGATAACTTGATATTATATCGAGTCCAACTATTCACCTCTGCACGAATTCCTACG
+
DDEAE@DDC@C<=8=BC,66<66@?6:46666605CC55.----).)..CDA<=<A665;565;;060606666
@VGCEX:00126:00491
GTCCAAGCTTCTGGAGGGATGGTAATTTTGCTTTGGTCCGAGTACAAGAATTCACCTCTGCACGAATTCCTAG
+
<>>86?CCD@DEE@DDC8@<<9>D@CCC/::..).2..)....555633-3-3@D?DCEDDDE<<:<@G9<;D
@VGCEX:00127:00486
GTCCAAGCTTCTGGAGGGATCGTAATGTATCAAGTATATCATATTGTAAGGATTCACCTCTGCACGAATTCCTAG
+
>?>>CABBB9<:C4<:B8C=6<EC4::555::6:::::::98852;/0)/).505::6:5::::55:2:8>8ABD
@VGCEX:00128:00472
GTCCAAGCTTCTGGAGGGATGGTAATCTTTAATACTAGTATCAA
+
>=E@F:>66065=;<<A)/..).8188<<6<*..8-.-----81
@VGCEX:00128:00483
GTCCAAGCTTCTGGAGGGATGGTAAATTATACCTA
+
CKD=B?BCB>BDH@DDG=DBAAA==+.)....).-
@VGCEX:00129:00451
GTCCAAGCTTCTGGAGGGATGATAACGTGTT
+
CCD?B>BCB=BBE?>KK;=01...).....)
@VGCEX:00132:00451
GTCCAAGCTTCTGGAGGATGGTAATTTGTATGAGT
+
DDDAFADDD>B<=7..).882==6;;)......--
@VGCEX:00132:00475
GTCCAAGCTTCTGGAGGAGGATGAAT
+
ECC=@:@::065:40<90.)..88).
@VGCEX:00134:00477
GTCCAAGCTTCTGGAGGGATGGTAAGATAT
+
..1)1)..606:?::::166606:4....-
@VGCEX:00134:00482
GTCCAAGCTTCTGGAGGGATGGTAAGCTAGTAG
+
:660:06;A06..)0.8;888901).......6
@VGCEX:00135:00459
GTCCAAGCTTCTGGAGGGATGGTAATGCTATATATCTGA
+
...182...).5@?DDD;:::0::4555.......----
@VGCEX:00136:00463
GTCCAAGCTTCTGGAGGGATGGTAATTACTCTAGTATAAATTTGGTCACATTCACCTCTGCACGAATTCCTAG
+
?LL@D?DDK?CCE@EEE>BB?5::0:055@DDDDDDDDD>DE>D@<>>DBB<CBB:B=<=>=C@?4:3:4:::
@VGCEX:00136:00489
GTCCAAGCTTCTGGAGGGATGGTAATATTAGACTCAGCGTCAACATACGTATTCACCTCTGCACGAATTCCTAG
+
CCC>C=<<<=B?C:::<8=DFAED2::5055533333:3---)------5:E?<;99?999;;DDD>@9?2898
@VGCEX:00137:00480
GTCCAAGCTTCTGAGGGATGGTAACTCTCTCCTAACTATCACTCGTTAATTCACCTCTGCACGAATTCCTAG
+
:6606066BADDBCCLHFCB>BEAG>>>DDE@DDAEE<<=FED==:;B4:4:5:053::<DDDE@E@FA<<<
@VGCEX:00137:00494
GTCCAAGCTTCTGGAGGGATGGTAATTTACGATAAATCAGCATCATCGG
+
DCC?B@FDD=CCE>BCE?DEGACC2::,:5555::6::==.0------)
@VGCEX:00138:00458
GTCCAAGCTTCTGGAGGGATGGTAAATTGTCT
+
EDG@D@FDD>DBD@DED:E=82...).)....
@VGCEX:00139:00484
GTCCAAGCTTCTGGAGGGATGTTAATCAC
+
CCD?C?DDE@DDEAAAA6;...).2....
@VGCEX:00140:00456
GTCCAAGCTTCTGGAGGGATGGTAACTATACTTAGTTTTACTATTTACTGATTCACCTCTGCACGAATTCCTAG
+
EDFAF@DDD?DCD@DDD?DDDADF@=>>DDDD@F6666):?>::<0:DADDDADBB>===DDDDEFAFBGBECC
@VGCEX:00140:00481
GTCCAAGCTTCTGGAGGGATCGTAATTTGGGCCGAGTTAAAAAATACCAATTCACCTCTGCACGAATTCCTAG
+
>>>?D>BCC@DDDADDD8==6;@B4=><?G?G@DEDD2:::::*:BC@E@E@DFD@ECCDDDDBB=B?C?DDE
@VGCEX:00142:00498
GTCCAAGCTTCTGGAGGGGATGGTAATGAAGACCTTGTACTGAGTTCATTATTCACCTCTGCACGAATTCCTAG
+
0..).)..82<<?4::66)6;;6?C?==>AEDD>B=BB<<=EDEE>:::2:929:?399@?@ABBC>C>D>;;<
@VGCEX:00143:00456
GTCCAAGCTTCTGGAGGGATGGTAATCATTTAGACAATAG
+
ECE@CACBC@BDD@BDC>CEF><;<./0.8)...--)...
@VGCEX:00143:00495
GTCCAAGCTTCTGGAGGGATGGTAAGGTGTACTGGGTACAAGTTAAGCATTCACCTCTGCACGAATTCCTAG
+
CEE@D=BCB>CBG@DDE>DDB<CC4:45533333:):::9.33--1----)-55)---33998>.9.7<BB?
@VGCEX:00143:00497
GTCCAAGCTTCTGGAGGGATGGTAACTTGTCACTGAACTGAGTCCATTAATTCACCTCTGCACGAATTCCTAG
+
66>060<<CAIEC=CEG?EEE=BC@KL@??>DDD:<9=:::C::4:>8><B;<<<=BCCCBCCFE@D?D?CDD
@VGCEX:00144:00450
GTCCAAGCTTCTGGAGGGATGGTAAGACCGCGTCTAACTTTGAAGCGAGATTCACCTCTGCACGAATTCCTAG
+
EDDAE@DDE>DCD@DDD?DDD@DC@CDC?CCCCCCF@DDD>DFAEE@@CDDADDD>CBBBEEEEEAE@D@ABB
@VGCEX:00144:00455
GTCCAAGCTTCTGGAGGGATGGTAATAATAATTTGCCCTTAGTCTATTAATTCACCTCTGCACGAATTCCTAG
+
EDA0<86<@:CDD@BBB=??B9::05?:?C4::0:::/3-5:CCEED?B=B8;<E@CCCBBBC;;8<>D@FED
@VGCEX:00144:00472
GTCCAAGCTTCTGGAGGGATGGTAAGCTGAACTCAGTTTTACTATTCGTGATTCACCTCTGCACGAATTCCTAG
+
:::0606?C>BBG?FFE?==>ADE@DCCDHBEAAA::::/:???D<==EFFE;==D@GEEECBBDD@EAEAEED
@VGCEX:00144:00498
GTCCAAGCTTCTGAGGGATGGTAAGGTCAATTTTTTGGTCCCAATATACATTCACCTCTGCACGAATTCCTAG
+
><=@B:BBD?EDDDFF?DDD@DB@BAEEEADCCCD1DA:<:7:4:A>>@::3:B?:BFEEDDDCC>CAFAEBB
@VGCEX:00145:00453
GTCCAAGCTTCTGGAGGGATGAGATGGCTAGACTGAGTGCATTTATTCACCTCTGCACGATCTAGT
+
ECD:B6>6:065:4:?A8????:55C;ABCCCCCDBA::::::/3B:?BB@;;;@939--------
@VGCEX:00145:00494
GTCCAAGCTTCTGGAGGGATGATAATTTTTTGCTCTCGGTCTAAGTCTGCAATTCACCTCTGCACGAATTCCTAG
+
E::8=>BBF?DCB>CDF?IDC@::055555)5==BDDD@CC::-333::AE7<8<CC<CDD<:8DDD?D?D4<:B
@VGCEX:00146:00454
GTCCAAGCTTCCGGAGGGATGGTAAGGTCCTTTATTGGTCCAAGTCATATCATTCACCTCTGCACGAATTCCTAG
+
BCDALAEBB8<069@@C>D00).;).).828=;8>0:05:0/)-8--------2??A?AD@>83338-39B-86A
@VGCEX:00146:00462
GTCCAAGCTTCTGGAGGGATGGTAATTCCGTTGCTAGATCGAGTCAAGGATTCACCTCTGCACGAATTCCTAG
+
DBC?B<==EACCBACBB=B=:4:@0:0505505:>ACDCDDDDEEE@D>B?::::5:::<DIGMGAD<=9<BD
@VGCEX:00146:00479
GTCCAAGCTTCTGAGGGATGGTAATGACCTCG
+
CCDAE>CCC@E<<=DD>=>>6//+....1...
@VGCEX:00147:00491
GTCCAAGCTTCTGGAGGGATGGTAAGAACTTGAC
+
>::0606;?6;??::::1:A=6<<+..).0)/..
@VGCEX:00148:00475
GTCCAAGCTTCTGGAGGGATGGTAAGTATCGTTTAGACTAACGTATAATTTATCACCTCTGCACGAATTCCTAG
+
<<D@E>CCD>BCFADDD?DDD?DD055=5555C,3-----)---:8@299.99338-3=B8?@D;;5;?D?DEC
@VGCEX:00149:00482
GTCCAAGCTTCTGGAGGGATGGTAACACTCGTTAAT
+
?==AE<>=B?D@C>6661:6:06<6<0..0..).).
@VGCEX:00149:00497
GTCCAAGCTTCTGGAGGGATGGTAAACATTAATAGTACTA
+
CDB6>6>;;6;;C=::=8:;?A::5,:660606666....
@VGCEX:00100:00517
GTCCAAGCTTCTGGAGGGATGTAATCTTGCTATTGTCGACGTTGTCCATTCACCTCTGCACGAATTCCTAG
+
CCCAE>CBD@BCC666:1:6:6505:1*0....).B8.....)...).;9=;;0<<<BCDDDDAF@D?DCC
@VGCEX:00101:00506
GTCCAAGCTTCTGGAGGATGGTAAACGTGGACTGGGTGTACTAACCAAATTTCACCTCTGCACGAATTCCTAG
+
:6:060666065506C06666;CA=D==:;::/./)....555<C<CC,66,6@@5::::::66@@F3:3:::
@VGCEX:00101:00513
GTCCAAGCTTCTGGAGGGATGGTAATCTTTAAATTTG
+
E==066>6606;:<:::166C@DF<55.8)..)..).
@VGCEX:00101:00527
GTCCAAGTTCTGGAGGATGGTAATTCATCGTTATAGCCT
+
DDGAD?DD>A?C>::46>CADD@C;;/....)...--)3
@VGCEX:00101:00538
GTCCAAGCTTCTGGAGGGATGGTTTACTCATTTTTTAGACTGGGTCTTGATATTTCACCTCTGCACGAATTCCTAG
+
8/.)66;:=;=EF@CBB>?FD4::,5AFB::::::*::::533)3:>6:@::<>9<EE@DCDDB<<>>+0+19AAA
@VGCEX:00102:00535
GTCCAAGCTTCTGGAGGGATGGTAACTAAATTTTCGTAGCA
+
../).18..)5<A:BDE>CFDACD;>0>>)000+.......
@VGCEX:00103:00518
GTCCAAGCTTCTGGAGGGATGGTAATATACCAGTACAGAATGTCCCTTATTCACCTCTGCACGAATTCCTAG
+
:6>6>066;0655066D>CFF4:1).....)-8--3333-33333)3933-3::<A:;<CCBBE?D>E=BBD
@VGCEX:00104:00518
GTCCAAGCTTCTGGAGGGATGGTAAAATGACCAGTTATTTCAAGTATTTCTAACTTCTCGCTCGAATTCCTAG
+
6669B466606:56@??=<>>6..//(....).88)-3A:3505:333)33-2--)-------88181A:ADD
@VGCEX:00104:00524
GTCCAAGCTTCTGGAGGTATGGTAGTTTT
+
>=<>BABCC@DEE<:/+0...)....888
@VGCEX:00104:00543
GTCCAAGCTTCTGGAGGGGATGGTAAGGTAT
+
DEDBEADCC>BCGAEEEE;;..+0/).)...
@VGCEX:00105:00510
GTCCAAGCTTCTGGAGGGATGGTAAGCCTAGACCAAGTATAAGTCTCTGATTTCACCTCTGCACGAATTCCTAG
+
==:06<:666?@@?CCB>=>>=?C;==;>EFBB>B=::=BB;???:::::::0::?:::>F?=:CD4:4:;:::
@VGCEX:00106:00503
GTCCAAGCTTCTGGAGGGATGGTAACTTTTAATTTTGTGTACTAAATGCAAATTCACCTCTGCACGAATTCCTAG
+
FFDAE>CBB?DDD@CBB>BCC<@@;::::/:;@CD;EDDFCCCCD?F;866,:3::A;@DDCBCCEFBE@DADDD
@VGCEX:00106:00507
GTCCAAGCTTCTGGAGGGAATGGTAAAATAATTTTACTCGGTACATCGTAAATTCACCTCTGCAACTGAATTCCTAG
+
66:069?6:06=@;ABE1:06.2//..(.1)...(..888)-33@@?:<-8281<--)--55--)---515)-)-@@
@VGCEX:00106:00508
GTCCAAGCTTCTGGAGGGATGGTAATCAAGTTTTG
+
..82>7A=A=CCD@DDD=CCD4102...)....(.
@VGCEX:00108:00506
GTCCAAGCTTCTGGAGGGATGGTAATATTTTCGGTCTAACATAGTGCGCCATTCACCTCTGCACGAATTCCTAG
+
CCDAEAFKE>DBB;:661:??:BC>CCCGF;BB>BD<==>CIGMBBBBD@EG@DCC?DBBBBBBDD@E@D@DDD
@VGCEX:00108:00527
GTCCAAGCTTCTGGAGGGATGGTAATCCTACTAAT
+
DBB>C@DEE@EED@===;>EG;@=2..).....)-
@VGCEX:00109:00500
GTCCAAGCTTCTGGAGGGATGGTAATACTCTTAAGT
+
EDD?D@DDEAECC?DDD:=887..)....88).)..
@VGCEX:00109:00507
GTCCAAGCTTCTGGAGGGATGATAAAGCTAGACAGTTAAGTCTTTAATTCACCTCTGCACGAATTCCTAG
+
>>=@E9:66065:4666,66666CC,5566666655?C?55666,66;9;BDAFBBBKDDA@@=6<*//.
@VGCEX:00109:00535
GTCCAAGCTTCTGAGGGATGGTAAGGCGTTTACGTCT
+
GDEADAELEAC::::616CC>8;+/)....)...--:
@VGCEX:00111:00512
GTCCAAGCTTCTGGAGGGATGGTAAACTTATTAC
+
66606066606@B6ABB=??D:6:5,..)..)..
@VGCEX:00111:00533
GTCCAAGCTCCTGGAGGGATGGTAATTCT
+
..L2>+....).86:=>80A<)0.).)..
@VGCEX:00111:00541
GTCCAAGCTTCTGGAGGATGGTGATA
+
LDDAE@DDE@C8;6..)...288...
@VGCEX:00111:00547
GTCCAAGCTTCTGGAGGGATGGTAGTGCGTATCGTGATACTAAGTACAATTCATCCTCTGCACGAATTCCTACG
+
:666BAEEF@DDE@DDD>D>>6.....--3333333335...).....182....18.553555=05052:355
@VGCEX:00112:00508
GTCCAAGCTTCTGGAGGGATGGTAATCACTATTTGAACCGATGGTTTA
+
FDEADAD==;=DE@AAA6A00).8).0:55:5:0350505555033).
@VGCEX:00112:00526
GTCCAAGCTTCTGGAGGGATGGTAACGTTT
+
DDE@D@C=><=EA6;<>+/.8).17....)
@VGCEX:00112:00533
GTCCAAGCTTCTGGAGGGATGGTAAGAGTCTACTTATCACGAACTCTAGTA
+
EBB=C>CBC?BEC>:::1::02==6/....----1888----)--33333A
@VGCEX:00112:00549
GTCCAAGCTTCTGGAGGGATGATGATGTACT
+
LCC?C?CBE@DDE?AAA6=............
@VGCEX:00113:00500
GTCCAAGCTTCTGGAGGGATGGTAATACTAGTACTTGG
+
CBCBG@DAD?CCC?CEF?DD=?;;6..........).)
@VGCEX:00113:00508
GTCCAAGCTTCTGGAGGGATGGTAAAATACTTCGTA
+
EEFAH?EDD?DFEADDD>AAA=====+....)....
@VGCEX:00113:00518
GTCCAAGCTTCTGAGGGATGGTAATGACAATTTTTGTACTAGGGTAATTAATTCACCTCTGCACGAATTCCTAG
+
:6:060.88)......).8?66:255...)0888(.---8-00)33-3-3-3-38C:CCBDD99::3:-3-38D
@VGCEX:00114:00534
GTCCAAGCTTCTGGAGGGATGGTAAATTGGTACTTT
+
CBA6>@EBD>BDC@DDG>B?A<:::,.).)....88
@VGCEX:00114:00542
GTCCAAGCTTCTGGAGGGATGGTAACTTTAACTTAGCGAC
+
E==8<@EBC>CCE@EDE>DCE@DD?888).)..)......
@VGCEX:00115:00500
GTCCAAGCTTCTGGAGGGATGGTAATACTTACTATAT
+
EFFAE>CBEADDC?CEF?CCC@IA6;0..)......8
@VGCEX:00115:00520
GTCCAAGCTTCTGGAGGGATGAGATAGAAATGTACTTAGTACAACGATTCACCTCTGCACGAATTCCTAG
+
CDD@DAEFE=BBE@@DG?GBBBDDDC<<<9<DDDDD@DDCC@@?CCCD?D;;9<BBBEGDDC?C?C?ADA
@VGCEX:00116:00503
GTCCAAGCTTCTGGAGGGTTGGTAAACTCGGTATAATTTATAAATGTAACATTCACCTCTGCACGAATTCCTAG
+
IDGAE@EEF@CECACDD>D@D@DDD;=>DD@DEDG=??1::::0::::4<?B<CEF@DEEDDDDDD>C>C>CGD
@VGCEX:00116:00516
GTCCAAGCTTCTGGAGGGTGGTAATTGCAATGGATACATCGTCTTACGTAATTCACCTCTGCACGAATTCCTAG
+
>>@6B>BBE@B??A:6:16E>BC>AAC5505505--8-------2---33-3?8>:433:::33::AC-;48>?
@VGCEX:00116:00529
GTCCAAGCTTCTGGAGGGATGGTAACCA
+
66:06666606559:::16660./).).
@VGCEX:00117:00500
GTCCAAGCTTCTGGAGGGATGGTAAATTATACTAGTTTACAT
+
66:?D@CCC?DCD@DDF>DBB<:::050..8..----)--33
@VGCEX:00117:00520
GTCCAAGCTTCTGGGGGATGGTAAATTAATTTTTTGACGCGATTCAAGCAATTCACCTCTGCACGAATTCCTAG
+
CBB=C<><DAC:::::-66:06::1:?C:BCBBB1CEEEEBBBAEC@CCC:><>FF@EB@CFDD<=<<?C?DEE
@VGCEX:00117:00535
GTCCAAGCTTCTGGAGGGATGGTAAAGCTAATTTTTATACTGCAGGTACAATCCACCTCTGCACGAATTCCTAG
+
FDFAD>DCG>CBB=<668<CB>DGG?DDDC;@@@@0BBBCEDDDDADDDD@BA=BG@E<<=ECBBD?E?D?DEE
@VGCEX:00117:00540
GTCCAAGCTTCTGGAGGGATGGTAATTTTGTCTCGGTATAAATTTGTTTATATTCACCTCTGCACGAATTCCTAG
+
=<A9B8<<C?C?B=CDD>DDDACC2555-:>>BEG>BBB>:)::.:::/:?:97<BE@EECEDDDBB>C?E>CCE
@VGCEX:00118:00519
GTCCAAGCTTCTGGAGGGATGGTAAACCTCCGCCGTGTACTCAGTGCAAATTCACCTCTGCACGAATTCCTAG
+
BBD=D>CED@EEG?DDE>DCC>BDG8>::A>:::>CCBEFEBBBDDDDD>D@DDFADDDDDDDEFBK=>==DE
@VGCEX:00118:00538
GTCCAAGCTTCTGGAGGGATGGTAATCGCTAAAGTACTA
+
A::06<A:<9<DDADDD?BBBAC=+00...8818888--
@VGCEX:00119:00503
GTCCAAGCTTCTGGAGGGATGGTAATTTTTTTTTAAACTCGTGATCGCTTTTTAATTTCACCTCTGCACGAATTCCTAG
+
66><C466606::=:6:1:==?FCACCCCGGCC$::,555:5<BCEEDDGGG1<8:?0::C@CCCFEDB=<45:C>DDD
@VGCEX:00119:00511
GTCCAAGCTTCTGGAGGGATGGTAAGAACAGTTTTTTTTTAGACCTGGACTAACTATTCACCTCTGCACGAATTCCTAG
+
IEDAE@>==9<CB@BBB<?AA:??:::4:C==BCBBBBB$=A::-3-)-8--)---3.3@@9DEEEDDB<<:<?G?DBB
@VGCEX:00121:00507
GTCCAAGCTTCTGGAGGGATGTAACATTTATTTTAGTG
+
EDDADAE6:06;>:AEF?DDD==7....)....(..65
@VGCEX:00121:00518
GTCCAAGCTTCTGGAGGGATGGTAATTAATAGTCTGAGC
+
D::06966<=BBE>ECG?BCCACC0:0:;8...--....
@VGCEX:00122:00516
GTCCAAGCTTCTGGAGGGATGGTAAGACGTTTTTTG
+
D6:06:>6606::4>BA8@::06.).....8888(8
@VGCEX:00122:00527
GTCCAAGCTTCTCGAGGGATGGTAAAAAATTTGATTATAC
+
66606066B06555666,5=@9?;;;;;(//+0/-)----
@VGCEX:00122:00532
GTCCAAGCTTCTGGAAGGATGGTAAGGGTATTTTTATACTCGGAACATCACCGATTC
+
DEDAEAEECAEED=B:<9=BB@@=0::,555:::)55333:=:A6/..//-)---)-
@VGCEX:00122:00537
GTCCAAGCTTCTGGAGGGATGGTAATAACTTGCG
+
DDDAEAFDC@BDD@BBB=BC>9==+/0+..)...
@VGCEX:00123:00546
GTCCAAGCTTCTGGAGGGATGATAATGATTTT
+
CCDAD?>==?DEFADDD=D=...8)....88(
@VGCEX:00123:00548
GTCCAAGCTTCTGGAGGGATGGTAATACTTGTAT
+
..82>)...)...)::D=<88)..)...815555
@VGCEX:00124:00513
GTCCAAGCTTCTGGAGGGATGGTAAGACTAACGGT
+
KCEADADDD>CCC?DDG?DCD?DC4.....)..).
@VGCEX:00124:00522
GTCCAAGCTTCTGGAGGGATGGTAATTTTTCCACTAGGTTTCAAATCGTAAATTCACCTCTGCACGAATTCCTAG
+
DDD@CAEEE<CCCADDD?ECD@DC4::::-:4:BC5:05:6:?@0:<<=EG?GACEE@DBBCECCGFAE:>9=BB
@VGCEX:00124:00529
GTCCAAGCTTCTGGAGGGATGGTAAACCGGTTTTAATATGATTCGACTAC
+
CCB=@6:6606?C:@BD>=::@:::,:0606>>0>966656606......
@VGCEX:00127:00527
GGTCCAAGCTTCTGAAGGGATGGTAACTCAATTCGCTACACCCGGTACAGATTCACCTCTGCACGAATCCTAG
+
CAFFBD=BBG@DEDD@DD?DCC?=>;>DEDBL@ED===BDEG<=;=DCCDDD@CCFACCCFBBB>><>FBECC
@VGCEX:00127:00530
GTCCAAGCTTCTGGAGGGATGGTAAACTTTTTACTCAGTTCATCATTCTCATTCACCTCTGCACGAATTCCTAG
+
6666@3<<;9@??8B??8?::0=DC;DLHLE1>=AA:::4:A?BBC?CCCCC@BEE@EEDDDCCCCAGAC@DEF
@VGCEX:00128:00507
GTCCAAGCTTCTGGAGGGATGGTAATCTTTATACCGAACCTAATTTCTTATTTCTACCTCTGCCACGAAA
+
DCB=B@===AEDD@BBB>B?B@:5055..)....)-8)-)-:-33)3:6:CD488-525----)----52
@VGCEX:00128:00521
GTCCAAGCTTCTGGAGGGATGGTAAACTTATTCTG
+
?=D:B<A.0)...).8828A?:::5,6.)..)...
@VGCEX:00128:00526
GTCCAAGCTTCTGGAGGGATGGTAAATTTAAA
+
>:D9B466606554:BA8BCC<1/8)..)..)
@VGCEX:00129:00518
GTCCAAGCTTCTGGAGGGATGGTAAATCGACTTAGT
+
FKD@D?CDD<==EAEEG?D=:5:::0:.....)--8
@VGCEX:00131:00511
GTCCAAGCTTCTGGAGGGATGGTAACTTTTTTTGACTCCGTTTTAGCAAATTTCACCTCTGCACGAATTCCTAG
+
>==06@DCC@DDC?DEE?DCD@DDAFEEEFFF-A@@::06:@@4BBCDG?FG9==:3::A:::666066>0666
@VGCEX:00132:00502
GTCCAAGCTTCTGGAGGGATGATAAAATTTTTATGAACAGTTTTTAATTTTTAATTTCACCTCTGCACGAATTCCTAG
+
DDDAEABBCAEDD@DEG?EBCBB???/::::-:<EC=CA33333):3::::-929>4>@D?E<;<EDE?>??AG<>=D
@VGCEX:00132:00523
GTCCAAGCTTCTGGAGGGGATGGTAAATGATAGCGAGTTCTAA
+
@6:060666065:36666)68828<<+......--...)533>
@VGCEX:00132:00545
GTCCAAGCTTCTGGAGGGAGGTAACGCTGTATTCAGTATAGGATTCTCATTTCACCTCTGCACGAATTCCCTAG
+
6>F0:06660665<:::1::05:0:::::B::5:::::DDG@EE<><DCBB<BCC:>>FEDCCBB4:4::1:::
@VGCEX:00133:00512
GTCCAAGCTTCTGGAGGGGGTGGTAATTCTGTTTTGTACCTAGTATATTTCAATTCACCTCTGCACGAATTTCCTAG
+
:6:06066?9???4:::::):?6???@;@?::::/:::C@D=>>CEECC/::4:4:?CAGEFCC@DAC4::1:AFCB
@VGCEX:00133:00538
GTCCAAGCTTCTGGAGGGATGGTAAAATTAATCTAGACGGAGTATATGAATTCACCTCGCCGAATTCCTAG
+
CCCAE@DCE=BCEAEED=CDL@CCEE;C>D@ECCBBCDF@FEDCBBDDD@D@D@C?B===@EE@E=C?DED
@VGCEX:00134:00510
GTCCAAGCTTCTGGAGGGATGGTAAGATAAGCGACTAGACTCAGTTTAAAATTTCACCTCTGCACGAATTCCTAG
+
:66>E5:660655ADAD=C=<8=E<BCCC@CCCDCCCDB?::::::0:::-/<*..8).-8335566069?9666
@VGCEX:00134:00522
GTCCAAGCTTCTGGGAGGATGGTAAATGAC
+
EBB06066:06=@=6>>+..82.1/*.8..
@VGCEX:00134:00527
GTCCAAGCTTCTGGAGGGATGGTAATAT
+
A::06066:06;;::::1/8>)01+...
@VGCEX:00134:00528
GTCCAAGCTTCTGGAGGGATGGTAAATAACCTTGGACTTAGTTTAAAAAAATTCACCTCTGCACGAATTCCTAG
+
?>FAE?EDE>BCE@DDE>EEE@DDD<::4::?4=;=??;?:::0::::::)::==D:BBEFC@=>>+0+.2><A
@VGCEX:00135:00520
GTCCAAGCTTCTGGAGGGATGGTAAAGGTTTTTTGCACCTGATATAACATAATTCTACCTCTGCACGAATTCCTAG
+
>>=8<@DDD<=>E@DDD?D==8:EE,:05::::0::B>9?::/---)..=;)/*....2C=BBBB><:@D9:4<B<
@VGCEX:00135:00521
GTCCAAGCTTCTGGAGGGATGGTAAATGATATTTTTTATACCAAGTATGTATTCACCTCTGCACGAATTCCTAG
+
FDD@D<C<<9<<C@BBC>CEEAGEE?=::?::::::*:>>>8>9::9839:9-3BD:DCB;;9@885;8:>BBB
@VGCEX:00136:00531
GTCCAAGCTTCTGAGGGATGGTAAGCGTAACTTAA
+
..82=1><>=D>=>EE;=>C@?=6=/...)..).)
@VGCEX:00137:00509
GTCCAAGCTTCTGGAGGGATGGTAACATTAAAATTTTTACTGGGATCATGATTCACCTCTGCACGAATTCCTAG
+
DCEAE?DDDADDD@DDD>DDD@DDAC660:::/::::-:?:::9>CCDDDDDADDC;DEDDDCDDD@D?D?CDB
@VGCEX:00137:00524
GTCCAAGCTTCTGGAGAGATGGTAAGTGTTACTTTTGGACTTGGTATAACTATTCACCTCTGCACGAATTCCTAG
+
..82>9A=A16::4:::;;;B<B<9<<10+/==88(8280:2:::::;>C:::2366@DDDDEDCB?4:4:40<0
@VGCEX:00137:00535
GTCCAAGCTTCTGGAGGGATGGTAATGCACTTAGTATAACTTTGCAGTGTATTCACCTCTGCACGAATTCCTAG
+
BDD?C?CBB9==C@DEG?DCB@BE<BBB:::6:33:3A;:::/:999999995;DE@EDEDDCCCE@F>B>BBB
@VGCEX:00138:00500
GTCCAAGCTTCTGGAGGGATGGTAAATTTAGCTCTGT
+
DDB>B@DCD@FED@DDE?DC@A6:5,5C6...0..--
@VGCEX:00138:00504
GTCCAAGCTTCTGGAGGGATGGTAATTAT
+
..8).)66:0655::::,.8828=).)..
@VGCEX:00138:00542
GTCCAAGCTTCTGGTGGAGTGGTAATTCTATACCCA
+
C::0<9?CD@C@C0::3:5.82..*0)---=3::)3
@VGCEX:00139:00512
GTCCAAGCTTCTGAGGGATGGTAACATTATTCTTAATAA
+
:6:0<6>?B6;:::66,6BB@DEAF:606.)..).).88
@VGCEX:00139:00525
GTCCAAGCTTCTGGAGGGGTGGTAACCTATTTTTTTTGACTCAGTAGATGGATTTCACCTCTGCACGAATTCCTAG
+
FDDAF>CBFABB>?EEGG;CD>BB<@<D::::::::&:CEEEEHFDDCAA3:::1:BD;:==D>??FHIM@D@DDD
@VGCEX:00139:00536
GTCCAAGCTTCTGGAGGGATGGTAATATTATTTATACCATGTGTGTAGCCATTCACCTCTGCACGAATTCTAG
+
66@?D?DDD<=>E@EEG?DBB>BB<BBB<??@8::::<::<<CCDEEDD@<;8<BB>CCBBBDDA=9A*//0<
@VGCEX:00140:00514
GTCCAAGCTTCTGGAGGGATGATAAGCCGGCCTGTACTTAGTACATATTTCACCTCTGCATC
+
G>>869?6:0<AE@DDE?ED=::B4::2:4:05:::33-33::EE;;-5)---)-555;---
@VGCEX:00140:00518
GTCCAAGCTTCTGGAGGATGGTAAAATGATTTTCTTGCATTTCAGTACAAAATTTCACCTCTGCACGAATTCCTAG
+
...).)...)655:CB9>=D@EDDD:C:5::5)5::33366,66:?A::::/::1::?:?;EB===AC;C?C?CCC
@VGCEX:00142:00504
GTCCAAGCTTCTGGAGGGATGGTAACAGGATTTTATACTGAACTGCTAATT
+
>=IAF>CBE?EDC@DDE?EDC@DC>.01)....(.8555550533353-3-
@VGCEX:00142:00521
GTCCAAGCTTCTGGAGGATGGTATTAAT
+
8>>>A?1..-==F@EB;/..)...).).
@VGCEX:00143:00534
GTCCAAGCTTCTGGAGGGATGGTAAATA
+
CCB6>:A6:06=@4::6,.88)./=+..
@VGCEX:00144:00509
GTCCAAGCTTCTGGAGGAATGGATAC
+
E>:06:66<>?<=7..).).8)....
@VGCEX:00144:00541
GTCCAAGCTTCTGGAGGGATGGTAATCCGTGTTTT
+
66606066606::2:CC1=>D<B=+..)....88(
@VGCEX:00145:00522
GTCCAAGCTTCTGGAGGGTGGTAACCTGCTACTTTATTTCGGATCTTTTCTATTCACCTCTGCACGAATTCCTAG
+
:::06066:065:4:::1::;@@4:4::@??:::1:::1:A;::::::/::6:3:??4::?ABBCDD@EAE@===
@VGCEX:00146:00500
GTCCAAGCTTCTGGAGGGATGGTAAATTGAC
+
6>@6>6>::86??::::1:11).1.).)...
@VGCEX:00146:00549
GTCCAAGCTTCTGGAGGGATGGTAACCACTATACTATATTCAGTACATTAATTCACCTCTGCACGAATTCCTAG
+
>=>:<:@?C<=<E@DDD?DDD@==+.)......888C..)...-..8818)-+3:3-:8E>>>CDD@E@D@;<<
@VGCEX:00147:00502
GTCCAAGCTTCTGGAGGGATGGTAATTCTCTTTTTATACTTTAGTATAGCCATTTCACCTCTGCACGAATTCCTAG
+
6<:AGA===<=>I@EGE>D==??D@D@FC:::::-::::DE=DDGBBA>>6:::1::AADDDCBCABA4:3:;@AA
@VGCEX:00147:00526
GTCCAAGCTTTCTGGAGGGATGGTAAACTTTCGTTCGTATCAATTCCA
+
66606AC??A65::0::B=CCD@DEG<==E;<6<@;66....).).).
@VGCEX:00148:00508
GTCCAAGCTTCTGGAGGGATGGTAAATTATCTACGAC
+
66:06066606;:6@?;;;?CA655,5058..-----
@VGCEX:00148:00527
GTCCAAGCTTCTGGAGGGATGGTAATTTGCGAAATTCA
+
ECDAEACBB?DDG@===9=AA?A=+10).....)-)-.
@VGCEX:00148:00541
GTCCAAGCTTCTGGAGGGATGGTAATCTTTATACTCGATATACTTATTCACCTCTGCACGAATTCCTAG
+
CAE>AHDDD@DDE@DDD?A;;9//*..8818555:3--.---..)..).88)6=DBC?===+0+/701/
@VGCEX:00148:00543
CGTCCAAGCTTCTGGAGGGATGGTAACTGTACTAGGTATAGGGTTAGTATATTTCACCTCTGCACGAATTCCTAG
+
=DDB8<:=BB@DDD@CCB=CEE@EFADCCC<<<DD=?>>999.9?@ABGC;;;59>>?CBBBD;;9C:;5;5;@9
@VGCEX:00149:00507
GTCCAAGCTTCTGGGGAGTGGTAAACGTCAATTTTGT
+
C==06:666065555)6;CCAEA=60....)...(..
@VGCEX:00149:00523
GTCCAAGCTTCTGGAGGGGTGGTAATA
+
CCK@CAFEE?D@C:::66)..).8)..
@VGCEX:00149:00548
GTCCAAGCTTCTGGAGGGATGGTAAGCCTGACTTTGCACTCGGTTTTATTTTATTTCACCTCTGCACGAATTCCTAG
+
EDD@E@EEFADDC@DDE?DDD@DD@DD=@AH:::,:@BBCEE@C==05555):::0:::4:BCCEBBBEAG=B=BEE
@VGCEX:00100:00560
GTCCAAGCTTCTGGGGGATGGTAAATTAAACCGGATCTACACATTGCCATTCACCTCTGACGAATTCCTAG
+
D=>869CBC@CEDDDD7EGGACDE?A-//+0+0+/.88=;;;665:?;::366?9?>>><==GBEBEBECC
@VGCEX:00101:00555
GTCCAAGCTTCTGAGGGATGGTATTTCGACTCGTCATACTAAGTATAATTCACCTCTGCACGAATTCCTAG
+
<<=@D?>=GAFBBBDE>EED@:::;,=<DDEFBBBCEDDDE@DDDDD9;9<EE?D<<<BBDED?C@G?ED<
@VGCEX:00101:00556
GTCCAAGCTTCTGGAGGGATGGTAATTTTTCACCAGGTCAAATATTCTATATTCACCTCTGCACGAATTCCTAG
+
66@0:066?06:B;:::,.88)..).888(...).5:835C?:5<05=ADDD@FDE<>=CBCCDDE@GAD@DED
@VGCEX:00101:00569
GTCCAAGCTTCTGGAGGGATGGTAATTATACCCGGTACAATCTCCGGATATTCACCTCTGCACGAATTCCTAG
+
:660:06660<<=@FEL>CCD=<=+/+..;;;).*0=::3::::4:45;5:45::-;E<<<FDBB=B=C?DCD
@VGCEX:00101:00578
GTCCAAGCTTCTGGAGGGATGGTAACTTGAACTCAGTT
+
EDD@D@DDFADDC>CCD?CBB@DCA:/*..)......)
@VGCEX:00102:00552
GTCCAAGCTTCTGGAGGGATGGTAATCTAGTACATTGAT
+
..1-.==GE:ABGADDE>D::06;98......--60666
@VGCEX:00102:00560
GTCCAAGCTTCTGGAGGGATGGTAACATTAC
+
:6:066>DD@DED@>==;.882..)...)..
@VGCEX:00103:00574
GTCCAAGCTTCTGAGGGGATGGTAACTACTTTGTATA
+
:6:06066606:::666)6BB@8=*0....8).....
@VGCEX:00103:00597
GTCCAAGCTTCTGGAGGATGGTGAG
+
GCE?B@>==?D@C?:.)0..)....
@VGCEX:00104:00550
GTCCAAGCTTCTGGAGGGATGGTAATCTATACTGAGTCTAACATGCACCATTCACCTCTGCACGAATTCCTAG
+
66F0:0<6;<E@?4:::,6660650555CDDEEBC=<<CC7<<E<<=D?CBACCC?=<<B>BBBB>B;C????
@VGCEX:00104:00563
GTCCAAGCTTCTGGAGGGATGGTAATCATTGTACG
+
8AL>A=A.0).//)...).88188)....)553A8
@VGCEX:00104:00585
GTCCAAGCTTCTGGAGGGATGGTAAGAATTTATTATCA
+
66F?D>BBF@EED<>=D<BB;1;=)/.)..).-)---.
@VGCEX:00104:00587
GTCCAAGCTTCTGGAGGGATGGTAACCGTAACTGT
+
>=DAD;==F?CCC@EEE?EDD8:.).)...)....
@VGCEX:00105:00581
GTCCAAGCTTCTGGAGAGTGTACTACT
+
66F0>;==EAC=A<...88........
@VGCEX:00108:00568
GTCCAAGCTTCTGGAGGGATGGTAACTAACGTC
+
>>D@D@F>><=BA:<<<90>A910)...)666.
@VGCEX:00109:00568
GTCCAAGCTTCTGGAGGATGGTAAGACA
+
66F?D?EDF>C::2::36882./*....
@VGCEX:00109:00594
GTCCAAGCTTCTGGAGGGATGGTAAAATCATCTT
+
>6:06066:06@@;:::1:;?66555)5.....2
@VGCEX:00111:00577
GGTCCAAGCTTCTGGAGGGATGGTAAAAATTGTTTTTACTGGGTCCAGCACATTCACCTCTGCACGAATTCCTAG
+
C?CHCE@DDE>DCD@CBB=BCD?DDDDF5D?CDFDD7D>==D>DD@DBBBB<<7<CC@DDFEECBCC>C@D@EDD
@VGCEX:00112:00558
GTCCAAGCTTCTGGAGGGATGGTAATAGCTAAC
+
D::0606::06@A=BCC?;>>6/.*......).
@VGCEX:00112:00588
GTCCAAGCTTCTGGAGGGATGGTAATCCTAATTTAATTGATCATCGTCCTAATTCACCTCATTCG
+
DDD@D<==FAEEE@EEE>AAA6A=*..2..)55,503-3555533333-3:6:-3660666.)..
@VGCEX:00113:00569
GTCCAAGCTTCTGGAGGGATGGTAAGTCCTTT
+
=AA>===CD@>>=@DEG?D..+10+...).88
@VGCEX:00113:00577
GTCCAAGCTTCTGGAGGGATGGTAACCTTAGATCAGGTATATTTTCTTGTATTCACCTCTGCACGAATTCCTAG
+
8.1).1...)6::4:??1:6:06:0:060666::=:<CC:::::/::>?B<=8<AD<BBBC<<:DD8<:<@ED<
@VGCEX:00113:00598
GGTCCAAGCTTCTGGAGGGATGGTAACATAATTTTTAGATGCAGTTTAAAACATTTCACCTCTGCACGAATTCCTAG
+
6066>C>:66065C>ADD=C==9=D:CD>>;>EGE7F=>>:EE:::,6CC5B666,55505===??>::3:-3:A;<
@VGCEX:00114:00553
GTCCAAGCTTCTGGAGGGATGGTAAGTTCAGTCTTTAAA
+
<6:@E<==F?>>=@DDG?D==80=9..)..8<888)--)
@VGCEX:00115:00584
GTCCAAGCTTCTGGAGGGATGGTAAATAAATTAGTTTTAACCCGGTTCATAATTCACCTCTGCACGAATTCCTAG
+
::=066>;?=BCC@EDD?DDD@D@=6///+0).888;-:)--)-)-)-8BC?C?CDE?CCBDD<<=:<A6>=B?B
@VGCEX:00116:00595
GTCCAAGCTTCTGGAGGGATGGTAACAATTTATTACCGAAGTTATCGATCGATTCACCTCTGCACGAATTCCTAG
+
FDE=B3<6;06::4:A@6DDD@DE>>>*..)..)..)..2..).....--8DD@;8<8<<<<DFEBB<B@F@DDD
@VGCEX:00116:00598
GTCCAAGCTTCTGGAGGGATGGTAAAGACCCGTAC
+
ECC?C@DDFADDD@DDD>DA?;:::,....)....
@VGCEX:00117:00556
GTCCAAGCTTCTGGAGGGATGGTAATTGACGTTAGTTT
+
=<E@E<==E@DDD@BCE?EAA9<<+1).....).---)
@VGCEX:00118:00569
GTCCAAGCTTCTGGAGGGATGTAACTTAACTATTGTTGATCT
+
E?>==ADDDADDCA>EM;A/0.;;8D@C866660..)...88
@VGCEX:00118:00597
GTCCAAGCTTCTGGAGGGATGGTAATCATTC
+
66CBE:>=C9@::4:::,6;;66505...).
@VGCEX:00120:00575
GTCCAAGCTTCTGGAGGGATGGTAATAAAAATTTGGACTTAATCAACAATTC
+
>::06066606DE@EEE;EEEA::455555)5=,5055:-:8::.)--18)-
@VGCEX:00120:00577
GTCCAAGCTTCGTGGAGGTGGTAATACTTTGGTACAAAA
+
CCA>A?FA>1;1..)..).@<@A95::01+.28..---(
@VGCEX:00120:00581
GTCCAAGCTTCTGGAGGGATGGTAATATAAACTTGGATCGAGGCCAAAAATTCACCTCTGCACGAATTCCTAG
+
666<EABCD>A?A;<<=9=BE@CB:?C:::0:C;?=CCCBCC:@3::::-:4::E@EEBCCEEEE@E@E@===
@VGCEX:00120:00596
GTCCAAGCTTCTGGAGGGATGGTAAATGCTTTATAGACTCAGTTCATCCATTCACCTCTGCACGAATTCCTAG
+
:660:0:;?0655::::1:;?6?@D;CDCFD;:::::::<<CC@BBBB<>>;?>B<BBCBDCCBB=B>C?DDD
@VGCEX:00121:00555
GTCCAAGCTTCTGGAGGGATGGTAATTCTTTTTTG
+
:66069?;?6;?C4:::1.8828=*/+......(5
@VGCEX:00121:00562
GTCCAAGCTTCTGGAGGGATGGTAAATACTCGTCGTAAATCATAATCC
+
6::06066?9=DC?DEE?FEB<:::,555:::55....).-8--)--)
@VGCEX:00121:00572
GTCCAAGCTTCTGGAGGGATGGTAATGACAGGTTGTACTGGGTGCGTTAATTCACCTCTGCACGAATTCCTAG
+
66:06066?6BBB8BDD;>>FABB:::5555056::3>:::)33333.9-3189C?DBBBBBBDD>D>D>CBB
@VGCEX:00121:00592
GTCCAAGCTTCTGGAGGGATGGTAATTCACTCGA
+
DDC?CAEEFACCE@DDD>AA=688*/*.......
@VGCEX:00121:00597
GTCCAAGCTTCTGGAGGGATGGTAAGTATTTTTTTATACCGCGTCAATATATTCACCTCTGCACGAATTCCTAG
+
FDDBEAFCC?CDEAEEE>@@@@DGADEBBAA:::)BBBD@EEBABA<ABA@>:@@@=BDDEEECBB<C?E?EBB
@VGCEX:00122:00559
GTCCAAGCTTCTGGAGGGATGGTAATAATGAACCTGGTCTATCATGTACATTCACCTCTGCACGAATTCCTAG
+
CCC@DAFFDADDD@DDG>DDD@DD@DD@DCC>B?CD@DDDDAAB:;;C;;<?BDD?DCCCEDDBFBHBF>CAA
@VGCEX:00122:00596
GTCCAAGCTTCTGGAGGGATGGTAACTTAAAATGCACTCATGTCCTTAGATACTTCATCCTCTGCACGAATTCCTACGT
+
CCE?B?DDE?DDE@DDD>DDEADC:::5:::/:666666655.8)0)...8...)....2.55:::56@0606055666
@VGCEX:00123:00558
GTCCAAGCTTCTGGAGGGATGGTAAATCGATAGGTTA
+
6666>:DCC=;??:::6,6;;ADDD688...--)-)-
@VGCEX:00123:00594
GTCCAAGCTTCTGGAGGGATGGTAAGCAAGT
+
ECC?B?DEE?DCAAAAA-..828;)...1..
@VGCEX:00124:00591
GTCCAAGCTTCTGGAGGATGGTAAC
+
=>?AEADDD?B<=2..).881./+.
@VGCEX:00125:00554
GTCCAAGCTTCTGGGGAGGTGGTAATTTTTAACTTGACTAGT
+
C:=0<ACCC=6::??0::06B:@A05:::-0+/.)......5
@VGCEX:00125:00585
GTCCAAGCTTCTGGAGGGATGGTAAATTCGTCGTAG
+
CCD?B?DDD@DEE@KEE>DDD>:::0:0......--
@VGCEX:00126:00558
GTCCAAGCTTCTGGAGGGATGGTAAATCTTTTTTTGCCC
+
66606066C6?BC<>>E?CA?4:::,55555555)....
@VGCEX:00126:00563
GTCCAAGCTTCTGGAGGGATGGTAATGTCTACAATATT
+
::60606660655:A??8..82==*/......3>333-
@VGCEX:00127:00579
GTCCAAGCTTCTGGAGGGATGGTAAAATTTTTTTTCTTTGTCAATTTGT
+
:6:8<@DEE<==?::::1:DD>DBEF;GDEEEFD&===+....)66,66
@VGCEX:00128:00598
GTCCAAGCTTCTGGAGGGATGGTAATACATTTAG
+
6660606::06BD@DDD>DA>2./)...888)..
@VGCEX:00129:00567
GTCCAAGCTTCTGGAGGGATGTAGC
+
>6::=ADDD@DED@.//+1.1....
@VGCEX:00130:00594
GTCCAAGCTTCTGGAGGGATGGTAACTAAGCCTTGTACTGAGTCTATTAATTCACCTCTGCACGAATTCCTAG
+
>>>066>6:06@B;:::1:??3:=8===BEE;B====?BEE>=>DDE@E?C?DDF?BBBBCBCCE>C>BADBB
@VGCEX:00131:00565
GTCCAAGCTTCTGGAGGATGGTAATTTTTCCGCCCCTTACTGTTGCTCTATTCACCTCTGCACGAATTCCTAG
+
C==069?<><=GE@EF>C?>8:C4::::):4::::)505CC<<<<EDCCEC?C;;8<<EDDDDBB=B@E@DBD
@VGCEX:00132:00553
GTCCAAGCTTCTGGAGGGATGGTAACGGCATTT
+
DDD@D>CBDADDDABBB<?A?::1)..).....
@VGCEX:00132:00563
GTCCAAGCTTCTGGAGGGATGGTAAGAC
+
66606066606@@:>;;,...2..)...
@VGCEX:00132:00570
GTCCAAGCTTTCTGGAGGGATGGTAATTGGCCGTATAGTAACATTATCGTGCCACTTCTACCTCTCCTCAATT
+
?6:0606666,6554:FK?DCEADD-0*.)/+...-----)-:3-3833338-8:D?DC884822-2---(-2
@VGCEX:00132:00575
GTCCAAGCTTCTGGAGGGATGGTAAATCCTGGACCCAGCT
+
6::06066606559:::16;;06.81..)..2...)5333
@VGCEX:00132:00587
GTCCAAGCTTCTGGAGGGATGGTAATACGGTTTATACTTCAATTACCATGA
+
E>=8<??AC?CCC@DDI>DED:??4:555055,5=::3883687//+/---
@VGCEX:00134:00587
GTCCAAGCTTCTGGAGGGATGGTAAGTCTATCT
+
B<=0<AEDD@EDD@DFG?=.16<<+.......-
@VGCEX:00135:00564
GTCCAAGCTTCTGGAGGGATGGTAATCGCTCTTATACCAGGTTCAGAATATTCACCTCTGCACGAATTCCTAG
+
66D<D;<=D?:::2:::1:;;065?5:5<<:=;?:::2:>-:23:88-33818?@4::@:::=DD@D9=9<BB
@VGCEX:00135:00565
GTCCAAGCTTCTGGAGGGATGTAAAATAAGACGACCGATCACATCATTCA
+
8.1)6??CD@BCBAEGI>C::5555)55055333=:=8------855183
@VGCEX:00137:00550
GTCCAAGCTTCTGGAGGGATGGTAATTGT
+
66C9C8>=E>CBD?DAA8?10)01+.)..
@VGCEX:00138:00576
GTCCAAGCTTCTGGAGGGATGGTAATCTACT
+
..1).)..==ECC4:::166606=+......
@VGCEX:00138:00592
GTCCAAGCTTCTGGAGGGATGGTAAATGTACTTTGATCCAATTTCGGCATATTCTACCTCTGCACG
+
66A<D;>=D@DDD<>>D>D=A@A==61.....82.:33-36::6A:;?;:::;9333---------
@VGCEX:00139:00551
GTCCAAGCTTCTGGAGGGATGGTAATC
+
?::06066606??::::,.88).1)..
@VGCEX:00139:00566
GTCCAAGCTTCTGGAGGGATGGTAATTTACGTTTTTTTACGTCCGAACT
+
CBBBG@DEE@EDD@DDD>DBB>0/+1=60...88888(...--)-6066
@VGCEX:00139:00583
GTCCAAGCTTCTGGAGGATGGTAAGGACGGAATCTTTACTCGGTTTAGAATTCACCTCTGCACGAATTCCTAG
+
../).>=8>=?::4::3666:8<+0)...2=2==@@6A::66066,.88).).;=*0.ACCCDDA2<3<=CDD
@VGCEX:00140:00558
GTCCAAGCTTCTGGAGGGATGGTAAATTAGTCTTTTGAACTGGATAGAATATTCACCTCTGCACGAATTCCTAG
+
66A9B8<<DA===@DDD<>>DAGIMAF9:::::::/::0:?B<DD>=>@D><<<ED?C===DCCBC>C@G@ECC
@VGCEX:00140:00570
GTCCAAGCTTCTGGAGGGATGGTAATTCAGTAACGT
+
GDD@D@BBD@DDDADEG?ECC?A;6=)0...81.--
@VGCEX:00140:00572
GTCCAAGCTTCTGGAGGGATGGTAAAAA
+
=6@9C8<=D@???::::,...).;888(
@VGCEX:00140:00597
GTCCAAGCTTCTGGAGGGATGGTAAGGGAAATTTTATACGCTGTGCAGAAATTCACCTCTGCACGAATTCCTAG
+
?>DAF<=<EAE@B4:::,:??66:0:5,55,555)5::?:::3::::999.99@@@>DDDDDDDDD>D>D?EDE
@VGCEX:00142:00573
GTCCAAGCTTCTGGAGGGATGGTAAGACT
+
6::0606660655::::9:1171/*....
@VGCEX:00143:00564
GTCCAAGCTTCTGGAGGGATGGTAAATCCCCAGTTTAT
+
:::066>66<<BB@CCC=?BB6::5,5.88(8...).-
@VGCEX:00145:00596
GTCCAAGTTCTGGAGGGATGGTAAGACGT
+
C::060666;EC=CBA8?10).8).....
@VGCEX:00146:00573
GTCCAAGCTTCTGGAGGGATGGTAAATCCATTG
+
:::06066606;?>::=8:CF6.0.)..)..).
@VGCEX:00148:00565
GTCCAAGCTTCTGGAGGGATGGTAATTATACTCAGTAT
+
6::0606::06;?::::1:D828=)/)...80:::00.
@VGCEX:00149:00555
GTCCAAGCTTCTGGAGGGATGGTAAATACA
+
6::06066:065:4:::1:A>+11.)....
@VGCEX:00149:00567
GTCCAAGCTTCTGGAGGGATGGTAAGAGTGTACTGGGTTAAATCAATCTATTCACCTCTGCACGAATTCCTAG
+
>=B?C=CCL>CCC@EEE?CCB>BC9=?CCCFEE:::/:3::/<EF@IGE<;29??4::::=<CCG@E=B=BEE
@VGCEX:00100:00602
GTCCAAGCTTCTGGAGGGATGGTAATTACAGTATGGCG
+
C::066>;C@DEE@EGG<@AAAA=6=+......--2--
@VGCEX:00100:00648
GTCCAAGCTTCTGGAGGGATGGTAACTTTATACCTGGTCAAGTCTATTGATTCACCTCTGCACGAATTCCTAG
+
LFE@D?DDEAEDC@CCE>DCD@EEACCC?CB@?;::4=@C@EDDDCB>BBC>BEEACCCGDECBCAEAGBDCD
@VGCEX:00101:00610
GTCCAAGCTTCTGGAGGGATGGTAAACTTGTACTCAGT
+
:6@6>6B<=<=EEAEEE?D::0655,6>06666.....
@VGCEX:00101:00645
GTCCAAGCTTCTGGAGGGATGGTAATTCTTTTTTTTTACTTGATCTACCAATCACCTCTGCACGAATTTCCTAG
+
6660606::065@4:::1.8A2.1+.).888;;;;;$..59566666:4:366::;A::::66::066,60666
@VGCEX:00102:00603
GTCCAAGCTTCTGGAGGGATGGTAAGGCCTCGTTGAAACCTCCGTTCTTAGTTATTCCACCTCTGCACGAATTCCTAGC
+
..:06066C<E::2:::16;;6?C4:0/)....)..8)60660660660555055050..)....655=;;;;8)....
@VGCEX:00102:00624
GTCCAAGCTTCTGGAGGGATGGTAAATTGAATCGGGTGCAACGTCTGTCATTCACCTCTGCACGAATTCCTAG
+
:66066>;;065::@BE?CCC@EDD=B>B?;?:00*-8--)-8..5535::2::C6B<<;DDD::7;>D=BBE
@VGCEX:00102:00646
GTCCAAGCTTCTGGAGGGATGGTAATGCAGTACT
+
D:=0<=BBD@DCC?CB?8?::06@45555...--
@VGCEX:00103:00609
GTCCAAGCTTCTGGAGGGATGGTAAAACAAATTTATACTT
+
66:060666065506:6,6;;66555)666,66,6...=*
@VGCEX:00103:00628
GTCCAAGCTTCTGGAGGGATGGTAATGGACCCGGTATAACAACGAACCTATTCACCTCTGCACGAATTCCTAG
+
FBB?B>BCEAEDD@:::1:?A:==;?FAFGC>D@DBCC=CB@CDDAD@=<<=BBEAECCCDDDCC?C@D?CCC
@VGCEX:00104:00610
GTCCAAGCTTCTGGAGGGATGGTAAAATCAACCTGTC
+
D::06066;=BFGAEDD<A>>9//00(...).).555
@VGCEX:00104:00642
CGTCCAAGCTTCTGGAGGGATGGTAACTTTCAAACTTCAACCCAGTACAAATTCACCTCTGACGAATTCCTAG
+
::::;B5:>E@DCE@EEE9<<<9<C@EEE>CCC>DDABB?CD>DDCCBBB8:8=CD@DKFF>>>EBEAD@DDE
@VGCEX:00104:00645
GTCCAAGCTTCTGGAGGGATGGTAAGACATGT
+
=>?@D@BCC9==F@BCG?=./)..+.......
@VGCEX:00106:00640
GTCCAAGCTTCTGGAGGGATGGTAATGTCTTTAGACTCAGTCTAACGTAATTCACCTCTGCACGAATTCCTAG
+
EDD@D?DDD@DDD@KDD>CDD@DEAEC?:::7<EEDDCDDDDBC>DDDD=A=BBB>BDDCDDDDD?D@D@CDD
@VGCEX:00107:00643
GTCCAAGCTTCTGGAGGGATGGTAAATTACTTAGACC
+
ECC>B@ECF?EED@DDD>CDDAA;8).)...).....
@VGCEX:00108:00600
GTCCAAGCTTCTGGAGGGATGGTAATTATTATAC
+
EDEAE?CCFAEDD@BBB<AA>9==+/)..)..-8
@VGCEX:00108:00604
CGTCCAAGCTTCTGGAGGGATGGTTAAATTGTACTCCGTCTAAACAACGAATTCACCTCTGCACGAATTCCTAG
+
CCCF@DADDD>BBG@DDG?DCD?C7<<8<=BEGBBB>CCDDDD=DD@DDD:<9<EE@DBCCDDDCD?E7:7:EE
@VGCEX:00108:00618
GTCCAAGCTTCTGGAGGGATGGTAACTAGACTCGGTCCACATAATTTAGATTCACCTCTGCACGAATTCCTAG
+
AAA9D:==FAEDE>BBB<???:::0:CCBCDCCCAGEACC===@DD>D<<<?CCC?CDDEBBBDDAE@G?BBC
@VGCEX:00108:00622
GTCCAAGCTTCTGGAGGGATGGTAAGAAAATTTTGTACCATTACCAACATTCACCTCTGCACGAATTCCTAG
+
=::?A6@;;=ABB?CDD>DB?:==3::CA):::/5::=<:@6::4::000+00/6<<=@/.<CC=B=B@DDC
@VGCEX:00108:00642
GTCCAAGCTTCTGGAGGGATGGTAATATACTCAGTACAACACAACAGCAATTCACCTCTGCACGAATTCCTAG
+
?>EAE>EBD8===9>DL?EEE@CC>CEDDDBBCBBBDD@CCCG@DDDDD6:3:EE<CDDCCCCCE@EBEBD>?
@VGCEX:00109:00623
GTCCAAGCTTCTGGAGGGATGGTAATTTG
+
66?0:066?0:::4666,66.)..)..).
@VGCEX:00109:00633
GTCCAAGCTTCTGGAGGGATGGTAATAAATGTATACT
+
ECC?B@DBC@CEF@EEG?ECC=?;6555,55553---
@VGCEX:00110:00624
GTCCAAGCTTCTGGAGGGATGGTAACTAACTTATAT
+
...).288===;B@DDF?DCB:<<+1..)..)...6
@VGCEX:00110:00635
GTCCAAGCTTCTGGAGGGAAGGTAATATATTTAGTATAATAATTTCACAATTCACCTCTGCACGAATTCCTAG
+
../2>)...2=@@4:::1:9@6::05:?:::/:3::<<?CC299.0/<<*0*.;<)9;;;B@ABB>C>A?ADE
@VGCEX:00110:00638
GTCCAAGCTTCTGGAGGGATGGTAACTCTTCGT
+
LED@D?DDEADDDACCC?;>>9/.)....)...
@VGCEX:00110:00641
GTCCAAGCTTCTGGAGGGATGGTAACAAAAAATCTTAGACCCGTGCCAACATTCACCTCTGCACGAATTCCTAG
+
0..).)..81..:4:::16?@:??:::::::*=CCAEEEEE1::::4:::::4:??:?:::=>BCC=C9<4:??
@VGCEX:00111:00612
GTCCAAGCTTCTGGAGGGATGGTAATTTTTTTTACCTGGTAAAAGTAAGCCATTCACCTCTGCACGAATTCCTAG
+
C?A9D:==D?CCD@DED?DDD@BB=BDDDDCB&::45:;::::/555;:32<A@DDD?B===BEEEE<=;>@DEE
@VGCEX:00111:00649
GTCCAAGCTTCTGAGGGATGGTAATGAGTT
+
EDD@D>A=I=E...A=;A===..).8...)
@VGCEX:00112:00603
GTCCAAGCTTCCTGGAGGGATGGTAAGCCATCATTTTTTGCACTAACTATAATTCACCTCTGCACGAATTCCTAG
+
EDA>A+/.>).).86>DE?ECC>BC@<<8:C?:3::::):A:?CD>DC?>@4:4;DD?DCCCEDDDD@E=B=BDD
@VGCEX:00113:00613
GGTCCAAGCTTCTGGAGGGATGGTAACTTATACTAATGTAAGAATCGAACATTCACCTCTGCACGAATTCCTAG
+
60669?966606556>A@=BC?6;=)..).....82....).8)5553-3360666055:?:::::4:3:4::0
@VGCEX:00113:00621
GTCCAAGCTTCTGGAGGGATGGTAAATTAATCTTTT
+
??D9B:>6:06::0:??6?EF:=1.).18).....(
@VGCEX:00113:00641
GTCCAAGCTTCTGGAGGGATGGTAAATTGATACGA
+
DDLBG<>=D@DDD@DDD?DB?6:/.+1+.....--
@VGCEX:00114:00640
GTCCAAGCTTCTGGAGGGATGGTAATTCAATTGTATTA
+
A::06066606550:DD>DDDADD8<0.818)...-)-
@VGCEX:00114:00641
GTCCAAGCTTCTGGAGGGATGGTAATTTGCAA
+
FDD?D<==DAFDD@DEE?=8>20/*..)...)
@VGCEX:00114:00646
GTCCAAGCTTCTGGAGGGATGGTAAAGTTGGACTGAGTTAAAATGTCCGAATTCACCTCTGCACGAATTCCTAG
+
:66:A6:<<9<<E@BBC;>>G@DDG;=<?@9::336==0555)5C::4::2:4:=:>@CCC>>?>EAE9<7<<<
@VGCEX:00115:00625
GTCCAAGCTTCTGGAGGGATGGTAAAATGTCGC
+
EDD@D<==E@DDD@DDD?DA>6..01(......
@VGCEX:00115:00628
GTCCAAGCTTCTGGAGGGATGATAACTTGCTCCTGATATAAAAATTCAACATTTCACCTCTGCACGAATTCCTAG
+
66F0:066606??4::?,6666650:@;::::4:666@EGFED7D05503333)33C9:CD8::?::23.99;;;
@VGCEX:00115:00644
GTCCAAGCTTCTGGAGGGATGGTAATGCTATATTGATCAGGCGATTATACCTCTGCACGAATTCCTAG
+
A6:066>6:0<==@EGG?B?B@DE;1.......)-....-)...-)---82@DCDDFDBA=B=B@EED
@VGCEX:00115:00645
GTCCAAGCTTCTGGAGGGATGGTAATTCTACTAGT
+
B?>;=ADCB@C::0:::,.GA2==+/+.......-
@VGCEX:00116:00623
GTCCAAGCTTCTGGAGGGATGGTAACCAATTTATACAAGTGTAGCGATCACCTCTGCACGAATTCCTAG
+
A::0606669=DKAEEE?EEG@DDAE?B5::16666.).....-.55336>A?CD=><??C4:3:4:::
@VGCEX:00116:00627
GTCCCAAGCTTCTGGAGGGGATGGTAATCAAATATATCAG
+
1./.).)..828.0):6;;0;DD@EA;=100)...---8-
@VGCEX:00116:00633
GTCCAAGCTTCTGGAGGGATGGTAACAACAAAC
+
EDD@DADDD@DDDADDD?A8>9//*.8)..81.
@VGCEX:00116:00648
GTCCAAGCTTCTGGAGGGATGGTAAGAGTAATAT
+
LEDAE>CBE@DCC@EEE?DAA2==+.....)---
@VGCEX:00118:00611
GTCCAAGCTCTGAGGGATGGTAAAAATTTTGGTGTACTAGTGATGCTAATTCACCTCTGCACGAATTCCTAG
+
66>:@0666;?::=E?CBB<::::5)555)5>CC:;8/--8---88FE@E@<;;59??>CCCCC>C;B;B@@
@VGCEX:00119:00601
GTCCAAGCTTCTGGAGGGATGGTAAATTGCACTAC
+
666066B;B;<5?;BBB<AAA6==8).)......-
@VGCEX:00119:00627
GTCCAAGCTTCTGGAGGGATGGTAATATCTCGTATT
+
...18188<):::2::B6B<.).8).....--8--)
@VGCEX:00120:00603
GTCCAAGCTTCTGGAGGGATGGTAATATAGTATCTA
+
E>><<@DCC>CEE@EDD?DEMAC=+......----3
@VGCEX:00120:00619
GTCCAAGCTTCTGGAGGGATGGTAAAACGAATTTTCGAACTCGGTGACATGATTCAACCTCTGCCACGAATTCCTAAG
+
66606A@BC<<::?:::,66606CCC0>660.88(...)...8)......666055050555550555:6;;:1-.).
@VGCEX:00120:00624
GTCCAAGCTTCTGGAGGGATGGTAAGAGTACTTGTACTAGGTCCATAGATTCACCTCTGCACGAATTCCTAG
+
=>>@C?BBB6;??4::?8?;?:??4:<DC??G883:3A:95<D:<<DEBB>BDD>BBBBDEGCC>C?E@ECC
@VGCEX:00120:00632
GTCCAAGCTTCTGGAGGGATGGTAATACAATATCTAAACTTGGTCCAGGATTCACCTCTGCACGAATTCCTAG
+
ECFBFACFE9CCC@DDE>DDDA==<=DDD9=<?B>?B=BC?D@DDACE@BB@DCE?DBBBEDCCC@C?C9CCC
@VGCEX:00121:00632
GTCCAAGCTTCTGGAGGGATGGTAATTATATCGAGTACAAATGGTGAGAATTCACCTCTGCACGAATTCCTAG
+
DDEAG;=<DAEDC?CDD=ECDAEE<=;>CBBCCEEEEBCB?BB>CGGDD=B=DDD@DBBBDDEECAC@E?DDD
@VGCEX:00121:00646
GTCCAAGCTTCTGGAAGGATGATAAAGCGTTAGACCAAAG
+
:::0<<@AD;<<B9/+19=0/..==600..28.--)3:/3
@VGCEX:00123:00604
GTCCAAGCTTCTGGAGGGATGGTAACCTTGATCCCAGTTCAAAAGACCTATTCACCTCTGCACGAATTCCTAG
+
66:0<0<<B?CCDABBB=B::0:?0:4:4:DEEE?E::4::::/:?B@FEE@ECC=B<<=BBCBEAKBFBDDD
@VGCEX:00123:00639
GTCCAAGCTTCTGGAGGGATGGTAATTACTTTATTGCACTTGGACCAAGATTCACCTCTGCACGAATTCCTAG
+
..0)69?6:0<CC?EDG;::69::05055DF?ED953>::3:;AD@D@DCB=BDE>D<<<BBBDG@E?D>D96
@VGCEX:00124:00614
GTCCAAGCTTCTGGAGGGATGGTAATCCGATTACT
+
:66066>;E96:?::::1:BB@?<1..)..8)---
@VGCEX:00124:00624
GTCCAAGCTTCTGGAGGGATGGTAATCCATAT
+
EDD@E<>=E<=>D@DEE?A>>6/.)..)....
@VGCEX:00125:00607
GTCCAAGCTTCTGGAGGGATGGTAAATACTTGGTAC
+
CBB=B8<=D@EECA:::16CC6ACG85...).)...
@VGCEX:00125:00618
GTCCAAGCTTCTGGAGGGATGGTAAAGTGTATCGTTAATACTTGATCTACTATTCACCTCTGCACGAATTCCTAG
+
DDD@D>BB?6?::4:66,6.828==)...--3333-3-3@==:5</0------)---)--CC8:=<<4:<B=BCC
@VGCEX:00125:00629
GTCCAAGCTTCTGGAGGGATGGTAATGAAATTTTTGAACTTGGTAAACTTATTCACCTCTGCACGAATTCCTAG
+
C>@0:066606:?::::1:::0::0:55=,::::)5523>6:2::?6>>>9923>@2;<DDCC;;;5;>C>DCE
@VGCEX:00126:00606
GTCCAAGCTTCTGGAGGGATGGTAATTTTGAAATTTGTATTTGGTTTAATATTCACCTCTGCACGAATTCCTAG
+
CCF@E<==B=>>=?BBG?EEB:::0:55)55C6=B9<=DDD>E@EE>F=<<<>BBB@CDCEDD<?=@E@D?>>=
@VGCEX:00126:00623
GTCCAAGCTTCTGGAGGGGATGGTAATTCATGGAT
+
66606066>06<C@DACE:DAA6>>)0)....)..
@VGCEX:00127:00632
GTCCAAGCTTCTGGAGGGATGGTAATTTGACCGC
+
...).28=A=BCE@EDG<CAA6==+//*...)..
@VGCEX:00127:00645
GTCCAAGCTTCTGGAGGGATGGTAAAGAGTACCGAAGTTTCAATTATCTTCGATTCACCTCTCGCACGAATTCCTAGC
+
KEEAE>DBE@FDD@DDD?DBB@:::,55555503:9:::6:8+-)----185BD<AA<9=0....8:5=;5AC03655
@VGCEX:00128:00621
GTCCAAGCTTCTGGAGGGATGGTAATTAGTACCG
+
66AAE@FFDADEE?CBD?=A>6//+.)....82.
@VGCEX:00128:00644
ATCCAAGCTTCTGGGGGATGGTAAAGGCTATGTGTACTGAGTTTAGCAATTCACCTCTGCACGAATTCCTAG
+
CA>+0)/==18:::::-3::-:=E?DAE==6666:::@:::::1:@@EAE::::4:A::==::H5:5:;AA6
@VGCEX:00130:00601
GTCCAAGCTTCTGGAGGGGATGGTAATATTGGCGGACCACCAATCAGACTATTCACCTCTGCACGAATTCCTAG
+
ECC?C>CDD@DEC>::::/:AB@DDAD<=;=?DEAGFACB?C?DDDCCEDDD@DDEAFBBBBCDEE@D@DAEEE
@VGCEX:00130:00629
GTCCCAAAGCTTCTGGAGGGGATGGTAAAAGCATT
+
:6:6,66,666>CCC;::::/:6BA:...(/...)
@VGCEX:00130:00634
GTCCAAGCTTCTGGAGGGATGGTAAATCACTCGAATTTAA
+
:6:066>EFA==<<B?A<BDD?A==6=...8=/.)-8)-)
@VGCEX:00131:00610
GTCCAAGCTTCTGGAGGGATGGTAAATTATTCGTAGTGCAATATCG
+
B>=06:C;?6?::2:EC;:::5:::,5055:=553888--)-8---
@VGCEX:00131:00611
GTCCAAGCTTCTGGAGGGATGGTAATTTACACTTGGTACATTCTGAAGTATTCACCTCTGCACGAATTCCTAG
+
:>BAE@FDF>DCDADDD>DCB=?C4::05:C:50:;::3::4::::4:C<<9?BFACCCDDD>9;5;29=D<<
@VGCEX:00132:00601
GTCCAAGCTTCTGGGAGGGATGGTAAATACCGTCCTAAAAA
+
66606066?9=:::,::6,66?9=;;;88=2...).----(
@VGCEX:00133:00615
GTCCAAGCTTCTGGAGGGATGGTAAATACTTAGTCCT
+
D>>;=?DDE@DDD@DDC:8>8AA;=)....)....).
@VGCEX:00133:00619
GTCCAAGCTTCTGGAGGGATGGTAACATTCTTTCGTGAG
+
C=>06066?6BBB>BEE?EDE=BC8:0<+..8)......
@VGCEX:00133:00635
GTCCAAGCTTCTGGAGGGATGGTAATAAAATTATGGACCTGATGCACGAATTCACCTCTGCACGAATTCCTAG
+
:6:0606CE@EDD?=>>;=EB<@@:::::/:455>>AC?DEEHCC@;..)/*0AA6AADGKKEDD?D@C@BB=
@VGCEX:00134:00612
GTCCAAGCTTCTGGAGGAATGGTAATCGTTTTTTCGTAC
+
>:D?C8==EADBC6663:06D@@C?:1......(...-8
@VGCEX:00134:00617
GTCCAAGCTTCTGGAGGATGGTAATACTGATTATACGTAG
+
8>>>A7>/.)..87..).8818A;BB;;...288.-----
@VGCEX:00134:00636
GTCCAAGCTTCTGGAGGGATGGTAAATCTATCGA
+
F::06066606;?::::1:6:06==,........
@VGCEX:00135:00646
GTCCAAGCTTCTGGAGGGATGGTAACTATTCCTCGGAATTTGTACTGAAATTCACCTCTGCACGAATTCCTAG
+
66D@D<>=E@B?>3:::,6BC<6>8=CCA<D@===<D=?B=CCCCDDEE>D?DDD@E>??DDDCD?D?DAFEE
@VGCEX:00136:00602
GTCCAAGCTTCTGGAGGGATGGTAAAACTGGTT
+
=<6:B::66065>:BCE<?6:06555)...).)
@VGCEX:00136:00613
GTCCAAGCTTCTGGAGGGATGGTAACTACAAGTTGAATCCAGTATAGAATTCACCTCTGCACGAATTCCTAG
+
66F:@8<<B:@@C;>>F?1./910+...>@;::8<<@DEADCDEFDDD;=9>BB<B:::::<?B<C@D?CC?
@VGCEX:00136:00634
CGTCCAAGCTTCTGGAGGGATGGTAACGAACGTTCGATCGTTTTTATGTAAATTCACCTCTGCACGAATTCCTAG
+
C=::5:4=BG=CBD@DEG<BCD@BB=C<:2<<:2<BBBCCCDDD5B>D<<<9<@DBB=BBCCDDDCD=B=B@EFC
@VGCEX:00136:00637
GTCCAAGCTTCTGGAGGGATGGTAATAAACGGCTTGAACTCAATGTAAAATTCACCTTCTGCACGAATTCCTAG
+
ICC?B?DDD@D=<9=CC<CCC;??::::0::05@055;3333-::3---(-)--5)-)----336E@D@D@DDE
@VGCEX:00136:00649
GGCCAAGTTCTGGAGGGATGGTAAATATAATGAATTGTA
+
.).18188).650::A1:66066:,6:..2...18)666
@VGCEX:00137:00610
GTCCAAGCTTCTGGAGGGATGGTAAATCCCA
+
...).18;A1<??::::,08>)/18)..8).
@VGCEX:00137:00621
GTCCAAGCTTCTGGAGGGATGGTAATACTTGTTTTAGCAAGTCCATA
+
DCC=B@D==<=ED@EDF?;=A?A@+1...)5555)5C550333-33-
@VGCEX:00137:00623
GTCCAAGCTTTGAGGGAGTGGTAAATTGTATTCAGTCTATT
+
KDD@D@DCED,6...)...;;;A;286/---)--93@333-
@VGCEX:00137:00645
GTCCAAGCTCTGGAGGGATGGTAATGTAATTACTCC
+
../2>9/1..;A7EEE>DAA=8=7/...).)..--)
@VGCEX:00138:00631
GTCCAAGCTTCTGGAGGGATGGTAATC
+
800)66;6:05:?0:66,5669..)..
@VGCEX:00139:00622
GTCCAAGCTTCTGGAGGGGATGGTAATGTCTTGTTTAACTCGGTATAAATATTCACCTCTGCACGAATTCCTAG
+
:6606066C065:4:6;;0;;?;00+.....28==+0+-:33-::333)3995<EF@IDEDBB>992;?C>DBA
@VGCEX:00140:00616
GTCCAAGCTTCTGGAGGGATGGTAAGCTTAAATTTTATACTCACTACATATTCACCTCTGCACGAATTCCTAG
+
><<@D>CCD@DDDADDD?D=<8=B:??@;AC1:::/6?ADGGDDCCCEBBB=BBB@DBBBEDEED@F@D@BBB
@VGCEX:00140:00629
GTCCAAGCTTCTGGAGGGTGGTAATCGTC
+
ECC?C?EFDAEDC?666,6=96.)./...
@VGCEX:00140:00631
ATCCAAGCTTCTGGAGGGATGGTAATACACCGTCGCCCTTTCAGTTTACATTCACCTCTGCACGAATTCCTAG
+
==<8:4:<C;CEE<BBB<BBC?CD?DEEBB?BBB@DE:<;.9C999.9CCE=BBD>DDBEEDBBD>D>C>@BB
@VGCEX:00140:00633
GTCCAAGCTTCTGGAGGGATGGTAAATCGTAGATTGAAACCG
+
C>=0606<B?DIG@DAF?DECAEEH<=><::553-333)3--
@VGCEX:00140:00634
GTCCAAGCTTCTGGAGGGATGTAATATTTA
+
:669C8==EAFED<>=B8</1..)...8).
@VGCEX:00140:00635
GTCCAAGCTTCTGGAGGGATGGTAAACTGAGTATAAATTCTTGTAAAAAATTCACCTCTGCACGAATTCCTAG
+
DDHCG=@BEAGDD@DDE?DCC@EEG>DDDEEDB<<6,:<::4:::::::*::??D@DEECDCD<<<=@F@ECD
@VGCEX:00141:00611
GTCCAAGCTTCTGGAGGGATGGTAAAGACTTTGTGGACCGGGTACAACAATTCACCTCTGCACGAATTCCTAG
+
:66066>CDAFEE9<==8:@DAEDD>:::::0:AA;DD4::1:B::5:@4:4::?:?BCCDD<<<6=9=?BEE
@VGCEX:00141:00636
GTCCAAGCTTCTGGAGGGATGGTAATCCAATTAACGTT
+
G??==AEIFABBB@DDD>AA=?==+..).).).)..--
@VGCEX:00141:00648
GTCCAAGCTTCTGGGAGGATGGTAATACTGTCTTAATTACAT
+
66606066605555,:C356606C0:::55555060606...
@VGCEX:00142:00628
GTCCAAGCTTCTGGAGGGATGGTAAAAAATAAAATATACTCGGTTCGCAATTCACCTCTGCACGAATTCCTAG
+
?>GAE<==DAEDC;<<<1:?A6::::55)5555)5==@AE>>?=@BB>B7<7<EG=BBDDDDDDEAEAE@DDD
@VGCEX:00144:00615
GTCCAAGCTTCTGGAGGGATGTAAACTCCGAATAGACTTTAGTCTTTATTCACCTCTGCACGAATTCCTAG
+
>==@E@===>===@FEF<?::...)...)..28....882;:B;88)..)..8)66DBBBCCE@D@EA<==
@VGCEX:00145:00616
GTCCAAGCTTCTGGAGGATGGTAAATTTCCTTTTGACTGAGTTTAAAAAATTCACCTCTGCACGAATTCCTAG
+
><<AE<>=DAEDD@>?<?KKAFCC,:5,50555)5:::AB>>C/:::::):9::B=CCCCCCCCC>C@CAEDD
@VGCEX:00146:00604
GTCCAAGCTTCTGGAGGGATGGTAAAAGTAAATTAAATCCAGTACAACGACTCGCCTCTGCACGAATTCCTAG
+
...2>7;=A-<:@=@??1:::0::::/<<:C;C4::05C<EEE:::4:@::>CDD@<<::9999929<B:BCD
@VGCEX:00146:00635
GTCCAAGCTTCTGGAGGGATGGTAATGTTCCTCGGAGCTGCGCTGCGCATTCACCTCTGCACGAATTCCTAG
+
::=:<ACKG?CCDADDD>DDD@DEAEDDAD@D<:4<<BBCFEDD@A@DDE?DDD@C;<<DEBBB@E?E??BB
@VGCEX:00147:00605
GTCCAAGCTTCTGGAGGGATGGTAACTCAG
+
::=8>06AF865?>:::10.;1.0+.....
@VGCEX:00147:00614
GTCCAAGCTTCTCGAGGGATGGTGACTTTTCGTTGGGGGTCACCAACTAAATTCACCTCTGCACGAATTCCTAT
+
:::0606;A065@@:::1:;?6@?@::::/:FF4:55:)55==6::>:::/:9??D@BCBB@ABBB>C@E@BBB
@VGCEX:00147:00616
GTCCAAGCTTCTGGAGGGATGGTAACCAGAGATTGTACACAGTTCAAGAATTCACCTCTGCACGAATTCCTAG
+
D::0606??6?::4=CC<DDC;??4:466::BC:::::::>>D?EE@DM@D?:::4:::B==:=H8:5:;:::
@VGCEX:00148:00600
GTCCAAGCTTCTGGAGGGATGGTAATACTAGTTCTTATACCCTATTCAAATTCACCTCTGCACGAATTCCTAG
+
DCC@B?DDE@BCB@EGG?DB?:::05=@81.0700+.0:66,666<@88;;;...2=<;8B<85C6:-3-353
@VGCEX:00148:00609
GTCCAAGCTTCTGGAGGGATGGTAATGTAATC
+
EFGAD@DDDAEEC?CEE>E6.)..*....)..
@VGCEX:00148:00623
GTCCAAGCTTCTGGAGGGATGGTAAAAATGAACACTGGTA
+
6::06066DAEDD@EEE?EEE?=::::-:5.)..---)--
@VGCEX:00149:00631
GTCCAAGCTTCTGGAGGGATGGTAATTTCAGTTAG
+
FCC>B@DDD?EDD@=<<8:BB?>/-1=6....)..
@VGCEX:00149:00632
GTCCAAGCTTCTGGAGGGATGGTAATACAACTGTGTACTT
+
BBEAD<==EADDD>ECD?CCCAC<6<=00)....-8-0:-
@VGCEX:00100:00660
GTCCAAGCTTCTGGAGGGATGTAACACTTG
+
>>>;<ADDD<=<C@A>>6=00..).8.0).
@VGCEX:00101:00662
GTCCAAGCTTCTGAGGGATGGTAACTTTACTGAGTATAATATCCAACCATTCACCTCTGCACGAATTCCTAG
+
EDD?D@DCC@DEEDFF=BBD@CB>:::1:@>?D::=CE@EDDD>B8>2::8=HHBKCCDDDDDFADADAEDE
@VGCEX:00101:00686
GTCCAAGCTTCTGGAGGGATGGTAATTACTTGTT
+
D::06066606553>LG?FDA96:450...)..)
@VGCEX:00104:00654
GTCCAAGCTTCTGGAGGGATGGTAAAATGTGTATCA
+
C>A6B?BBC@DEE@DEE<=<D@6:::)...8----.
@VGCEX:00105:00654
GTCCAAGCTTCTGGAGGGATGATAACCAAAAAACTTGAATCCGGATCATTATTCACCTCTGCACGAATTCCTAG
+
..1)1+.=A===>AEEF>=:66650:4::666)6606C?CD@D@=@=553:@6BBFAFD=<<BBDD@C?D@DDD
@VGCEX:00106:00665
GGTCCAAGCTTCTGGAGGGATGGTAAATCTTTTTCTTTCATCCAGATTCAATTCACCTCTGCACGAATTCCTAG
+
E>BCCG@DDD@DEE@DCD=DDDA>==9<CCEEE7DCC>CCEF<B:::0:60605<5:BCBCCCDFE@E@E?D==
@VGCEX:00107:00655
GTCCAAGCTTCTGGAGGGGATGATAATTTTTATACTC
+
66:06066606554::::)66>=.0).888(..880:
@VGCEX:00107:00693
GTCCAAGCTTCTGGAGGGATGGTAAGTCTACGT
+
>6646066?::::4::>8?<;1;>*...0....
@VGCEX:00109:00685
GTCCAAGCTTCTGGAGGGATGGTAATTTGAACTACGAGGAAC
+
>?>@FACCC@CBC6<==9:BB<::255,550555:5./)-)-
@VGCEX:00112:00663
GTCCAAGCTTCTGGGAGGATGGTAATCAAACTTTCGTCCGCG
+
D>>;<@DED?DEEC><<8<<F>CC4::0.)...)...-)---
@VGCEX:00114:00657
GTCCAAGCTTCTGGAGGGATGGTAATTACGATTTCGTAATTCGC
+
>::5:3:6606?C>:::1/8;1.0+.).....8)...5050333
@VGCEX:00114:00673
GTCCAAGTTCTGGAGGGATGATAATTTATACTCGGCATAACTTTCTAAATTCACCTCTGCACGAATTCCTAG
+
66:0606606650:FF8<>.../)..)..88=CC@DECC?CDM?//0>+/*1>>9B>>=>>>DFAK@D?CC=
@VGCEX:00114:00684
GTCCAAGCTTCTGGAGGGATGGTAATAATAATACTACTCT
+
B<=:<AKBB>BBB:BDD?DBGAEE@0/+00).---::---
@VGCEX:00115:00683
GTCCAAGCTTCTGGAGGGATGGTAACGTTCCTTATA
+
...).1888=8;?;:::16;@ABC<...).).)...
@VGCEX:00115:00697
GTCCAAGCTTCTGGAGGGATGGTAACGTTAGTTATCGTATTCAGATTATACCTC
+
E<=06=B<=<=DE@EEE?=0.)..)...2...)....C5505==33-3333---
@VGCEX:00116:00699
GTCCAAGCTTCTGGAGGATGGTAACTTTTCGTGCAACCTTCAAGATTTATA
+
FEE@D@DDC<E::2<D@CCE<::2::::)666666060606=05555,..8
@VGCEX:00117:00671
GTCCAAGCTTCTGGAGGGATGGTAAATTGACTACGT
+
CDCAEADCE>BBC:::=8:DF@:::,.)........
@VGCEX:00118:00669
GTCCAAGCTTCTGGAGGGATGGTAAATTGACCCGGATTACTTTTCTATAATTCACCTCTGCACGAATTCCTAG
+
666060666:???4:::108A2/10)/)..88;;;;><33:33)3333C395;DB2::::9::::4:=C@CBB
@VGCEX:00118:00684
GTCCAAGCTTCTGGAGGGATGGTAAGTTGAATCCAGTACATTTTCTCCAATTCACCTCTGCACGAATTCCTAG
+
:6:8=06GG9<<:?:::1:;?6BC?CD>CC@DF?CCCB?::::/:::;?;?8>::3:??>>BBBC@E@D?<==
@VGCEX:00120:00663
GTCCAAGCTTCTGGAGGGATGGTAACATTATACCA
+
BBC?BAHEEADDD@DDE>DEEAC@0...)....).
@VGCEX:00120:00684
GTCCAAGCTTCTGGAGGGATGGTAAACCGTAGTACGT
+
HDD?C>BB?=AB?:===9=FC<:=:0666........
@VGCEX:00120:00697
GTCCAAGCTTCTGGAGGGATGAGATTGACAG
+
DCCBG?CCE@EDE@CFE?=......).....
@VGCEX:00122:00667
GTCCAAGCTTCTGGAGGGATGATAATTGTATCTAGTTAAAAAGTGCTCAATTTCACCTCTGCACGAATTCCTAG
+
A6=06@D==;=CC?DDE?B<66:50:45==?DA>==+....)-.-5;BB299.9@C@EDCDDDB<<8;@E=??>
@VGCEX:00122:00674
GTCCAAGCTTCTGGAGGATGGTAATTTTGAGCTTAGTATAGCGTTAACATTCACCTCTGCACGAATTCCTAG
+
CBB6>6>::8<DDADEABBD>B?4:::/:5::<4<CD<::>>::292:::39;G@EDCCBDDDE?D?D?DBB
@VGCEX:00123:00682
GTCCAAGCTTCTGGAGGATGGTAATACGT
+
..81;066605@=:::4..=111+...8.
@VGCEX:00124:00673
GTCCAAGCTTCTGGAGGGATGGTAAACTTTGTACTATCTACATCAATTCACCTCTTCGCACG
+
...2820..)65=9EFG8==FA;?;,...).......6.8.....1;0555055505----.
@VGCEX:00124:00696
GTCCCAAAGCTTTGAGGAGGGTGGTAAATCTATCAAGTGCAATCATTCTGATTCACCTCTGCACGAAATC
+
:...)..)..88)...)..82==?555,3-----8).....)...82..36606;>066666.....)..
@VGCEX:00125:00650
GTCCAAGCTTCTGGAGGGATGGTAATTCCCAG
+
CEEAE@EB?6?::0:BD>=>>2..).)..)..
@VGCEX:00125:00697
GTCCAAGCTTCTGGAGGGATGGTAATCTTTGACCGAGTACAGATGAAATATTCACCTCTGCACGAATTCCTAG
+
GDD?D>BBD?CCB?DDE>C==06;65:::05@?;CK>?>DDDDDBAA4>>?2;;D>DDDDBBBEEAE@D@CCC
@VGCEX:00127:00684
GTCCAAGCTTCTGGAGGGATGGTAATATTATCCGT
+
C=:069?6><=CD@FEE?AAA==A)..8)..-)--
@VGCEX:00128:00658
GTCCAAGCTTCTGGAGGGATGGTAATGACTTC
+
:::06066:06;?::==8/>82.0*....81.
@VGCEX:00128:00669
GTCCAAGCTTCTGGAGGGATGGTAACACTGTAATTGATCTGGGGTACACAATTTCACCTCTGCACGAATTCCTAG
+
A@@0606;;>CCB;@??16669;81.......).)66665555)56666;066,566066556655;:=9B=<55
@VGCEX:00128:00682
GTCCAAGCTTCTGGAGGGATGGTAAATGTTCGTA
+
6669A366606:56@BE?BA82.11)...280..
@VGCEX:00128:00683
GTCCAAGCTTCTGGAGGGATGGTAAAAAACTTTGCACTGGATTCCTACGCATTC
+
E::06066606550::6,66606=DCCC)...)...66>666060......82.
@VGCEX:00128:00685
GTCCAAGCTTCTGGAGGGATGGTAAGCCTACGTA
+
>==06>?;?=B::4=B?8@=:0.<+..)......
@VGCEX:00129:00669
GTCCAAGCTTCTGGAGGGATGGTAAGCACCTTTTTGATTCTGAGTGCAATG
+
E:6060666065:4:::1:::06505:5505555)55:-3333@3---)--
@VGCEX:00130:00654
GTCCAAGCTTCTGGAGGGATGGTAAAAGTCTAT
+
6::06066:065:4:AB8C>.-.===).../..
@VGCEX:00130:00673
GTCCAAGCTTCTGGAGGGATGGTAATGATACCTGT
+
ECC?C?DDEAEDD>DDD>=AA=A8)......)---
@VGCEX:00130:00690
GTCCAAGCTTCTGGAGGGATGGTAATTGTCTAA
+
EDEAE>CCFAEDC>CCD?88A288).).....)
@VGCEX:00131:00659
GTCCAAGCTTCTGGAGGGATGGTAAATTGTACCCGGTTTTAAACTTATAAATTCACCTCTGACGAATTCCTAG
+
FEE@DAEEF?EDD?DDD>DEF@DDD9=;>DDED;=<=CC)<883C=C:;:6<=CDE@EEDDCCCC>C?D>BBD
@VGCEX:00131:00693
GTCCCAAGCTTCTGGGAGGATGGTAATTGACTAAGTACTACAACGTCAACCATTCACTCTCGAATTCCTAG
+
:::6,606660655:,::066C>6:4:055./<+0..----0)33:::-:-33:---/---551518-222
@VGCEX:00132:00670
GTCCAAGCTTCTGGAGGATGGTAATACA
+
GDEAF@DCC>?==7..*...2;<)001.
@VGCEX:00132:00677
GTCCAAGCTTCTGGAGGGATGGTAACCGCGCGAGAGAGTTCACAGTTCTATTCACCTCTGCACGAATTCCCTAG
+
A::0606::065:4=KL?IEI?==8=8==DDDDDDD>=<AB::5::4:::66;6:0::5:5666606066,6;;
@VGCEX:00132:00689
GTCCAAGCTTCTGGAGGGATGGTAATT
+
6666>66660655::::166.1//+..
@VGCEX:00133:00676
GTCCAAGCTTCTGAGGGATGGTAAACATTTAGTTATTATAAATATTACACTCGT
+
DAG2>+/./)....>=;=>C6///+....)...)..1.655,5AC055:..---
@VGCEX:00133:00694
GTCCAAGCTTCTGGAGGGATGGTAATTTAGATTAAGTATAAACTCTCACCATTCACCTCTGCACGAATTCCTAG
+
C@A6>066606CC?BCE>DDAA::2::,555503;AAA:::/::::@@B99:5:AA4:=>FEFE>=<69?<::.
@VGCEX:00134:00655
GTCCAAGCTTCTGGAGGGATGGTAATCCTGTACTAGGTACAAATTAATTATTCACCTCTGCACGAATTCCTAG
+
:6:6B=@BB<<:@<::=9=FEADD?CC>DCE===CE@E<<=M?D?D?B29929::4:::@ECECDAM@C><==
@VGCEX:00134:00699
GTCCAAGCTTCTGGAGGGATGGTAAACCCAGTCTAACTAAAGCTGTAATTCACCTCTGCACGAATTCCTAG
+
L>==<AD==<<DB;BCC=BDD?DED>A>;/0....)...8)......1828--)--===BBCD?C?C@CBB
@VGCEX:00135:00671
GTCCAAGTTCTGGAGGGATGGTATTTGACTCGTATTAAACTCGGTTCCATACTTTCA
+
..;)0)666?::3:CA,66A200.81....0../5055,55536:<@-33:-//)--
@VGCEX:00135:00690
GCCAAGCTTCTGGAAGGATGGTAATCTTTCACCGGGGTCTATGGTATCGATTCACCTCTGCACGAATTCCTAG
+
:606066;06..)1+.)..>).:066::1::B0:55)5535::9BABB??@29::2:::></000+09<6//-
@VGCEX:00137:00655
GTCCAAGCTTCTGGAGGGATGGTAATTGACATT
+
6=>>BA1.0)//0+.88;AA==88).)/....)
@VGCEX:00138:00684
GTCCAAGCTTCTGGAGGGATGGTAATTTTGCACGCAGTCTATTTATGTAATTCACCTCTGCACGAATTCCTAG
+
=::068<6??DBC?CDE>>>=@DF@EGG:DBBBEE<::A::::)::99929.999>DDGEFGF;<:<@E?EEG
@VGCEX:00139:00665
GTCCAAGCTTCTGGAGGGATGGTAAATGCTAA
+
C:=:<=BBE@D@C>:::,66:06::055..8)
@VGCEX:00139:00687
GTCCAAGCTTCTGGAGGGATGGTAAGAAGTACGAGTCTAAGAATCCTGTATTCACCTTGCACAATTCCTAG
+
EDEAE?DDE@FDD@DDF?D:60::4:?::==IFEDCDDD@;:8;E@EDDDD=AAC>C?DDCDD>D>B@EEC
@VGCEX:00142:00668
GTCCAAGCTTCTGGAGGGATGGTAATACTTTAATGAACGACCAGTTGTTATTCACCTCTGCACGAATTCCTAG
+
=66069?66065506?B,6:A9::255555,5055:@D>>>60/1)..).823=>>CBEEC>=/A?=9=9000
@VGCEX:00142:00677
GTCCAAGCTTCTGGAGGGATGGTAACACCA
+
ICC?C@DDD;==C?A>>6=/.).81...).
@VGCEX:00142:00680
GTCCAAGCTTCTGGAGGGATGGTAATTAACGTATGTAAACTTCCATTACCTCTAGTCCAACTGAATTCCTCG
+
C::06066:065:4:::16BB6;B4:050:5555----)--)-)--15AADC;3:9@2:3:933:@-3-333
@VGCEX:00142:00688
GTCCAAGCTTCTGGAGGGATGGTAATGAAGCGGTATAAAAATGCATCTCATTCACCTCTGCACGAATTCCTAG
+
H::06066:06554:FD6?=<06A;:5=@DDD@=<<DDDD5DC<<<=<;DM>DCC@EECCBBBCE@E>D>DDB
@VGCEX:00142:00689
GTCCAAGCTTCTGGAGGGATGGTAAAATTTTTTAAATCCAACAGTACCTTATTCACCTCTGAGAATTCCTAG
+
CDFBI@CCD<=>C>BDF?DBA66::=9>GCCC)::0:C=C@DBBBEE=@;;;7;BF?CCC<;9C29292999
@VGCEX:00143:00686
GTCCAAGCTTCTGGAGGGATGGTAATTAACTTGAGATATATATTCACTTCACCTCATTCGTCACG
+
C=:069?6:065546BC68<82..).).2..)5555......82.5<B>CAD<=3:82-------
@VGCEX:00143:00687
GTCCAAGCTTCTGGAGGATGGTAAAAATTTTTAC
+
66:?D?:<<865?>::3:?;6:/...)1===)..
@VGCEX:00143:00697
GTCCAAGCTTCTGGAGGGATGGTAATTGCTAA
+
EDDAD@E>=;<EC@BBB==/02==).)....)
@VGCEX:00144:00685
GTCAAGCTTCTGGAGGGATGGTAAGTTGT
+
A0/.18;<=A=A;:::1:6<2==*..).-
@VGCEX:00145:00651
GTCCAAGCTTCTGGAGGGATGGATAGCTACTAGCGATTTGCGCTATATTCACCTATC
+
@::06066:06=?<:=>81>>)...........88.55,55@5.....)...)....
@VGCEX:00145:00697
GTCCAAGCTTCTGGAGGGATGGTAAATGCACTGTCGTTCAAATATTTGATCATTCACCTCTGCACGAATTCCTAG
+
EDC@FACCC@EDDABBB>CEEAF;?*.......---8)--81????/:9993923>?.9;;:9;D8:96=C=DBB
@VGCEX:00147:00653
GTCCAAGCTTCTGGAGGGATTGGTAATGT
+
L><8<86??=BEA?A>>6..).).81...
@VGCEX:00148:00686
GTCCAAGCTTCTGGAGGGATGGTAAGAGCAACATGTACCAGGTTCAATTATTCACCTCTGCACTGAATTCCTAG
+
CCCAE@DDDAICC>BBC==>=ADHADD===ADD;;;A:-33-3-33-3-33-333-3333-----52515)-82
@VGCEX:00149:00654
GTCCCAAGCTTCTGGAGGGGATGGTAACTGACTATACAAG
+
:666,6066@6;;>0:666)6BB:=;)...........).
@VGCEX:00149:00681
GTCCAAGCTTCTGGAGGGATGGTAAAATCCTTAGAC
+
...).)..81;<<9:::16?A>65::)58).)....
@VGCEX:00149:00694
GTCCAAGCTTCTGGAGGGATGGTAATTTGATTAAGTATAAAATTTCTGTATTCACTCTGCACGAATTCCTAG
+
CCG@D?D==9<EC?DDE?DEGA@@4::,5550505::::AA)--)----..)---------33:6:?C=AAG
@VGCEX:00149:00695
GTCCAAGCTTCTGGAGGGATGGTAATTTTCAGGCTGGACC
+
C>>;=@DDE>DCD@<<=9=ED@AA@@==4/..)..8).-)
@VGCEX:00100:00712
GTCCAAGCTTCTGGAGGGTGGTAAATAATTTTA
+
C==06066606CC?:::16.2888).0+.88(.
@VGCEX:00100:00718
GTCAAGCTTCTGGAGGGATGGTAAAGACTATTAT
+
E>=<AE==;>DD@DDE?DDA20..+0....8288
@VGCEX:00100:00721
GTCCAAGCTTCTGGAGGGATGTAATATCAAGTTATACCAGGTT
+
...).).8;2=<?<@??8==6CC;5<<A:6::9:---)--)-5
@VGCEX:00100:00749
GTCCAAGCTTCTGGAGGGATGGTAATAGCTTACT
+
CEEAEAE>><=GE@EDD?=AA2==).....)..0
@VGCEX:00101:00710
GTCCAAGCTTCTGGAGGGATGGTAAAATTCTGTTACTCGATATCAA
+
DDC@C86<<9<@C@CDD=??A9::::/505:..+...----88-3-
@VGCEX:00101:00729
GTCCAAGCTTCTGGAGGGATGGTAATTGTCTTG
+
66CAD>BCC9;?B7>>E?=>>2.1+.1...<+/
@VGCEX:00102:00701
GTCCAAGCTTCTGGAGGGATGGTAAATGATTTTTAACTTAGTCAAACATTCATC
+
>>>06:@6:8655AEEE>AAA18==+....888(828<68>:333)333-3---
@VGCEX:00102:00708
GTCCAAGCTTCTGGAGGAGATGATAACTGTATTCAGCTGATTATACGATTCACCTCTGCACGAATTCCTAG
+
>>D=B=CBC@C@C>664:555555:0555.8828-------)-5--0--)-::@DCDFC<<<E?E?D?EDD
@VGCEX:00102:00724
GTTCAAGCTTCTGGAGGGATGGTAATTTTAACTCAGTGCAAGTTTTACCACATTCACCTCTGCACGAATTCCTAG
+
==8:<06EE@DEC@<<68:A?9?B<??B8B?DEEDD=<<EA::::/:@;?E>=;>CC8=>DCBBDEEAG>D@DDD
@VGCEX:00102:00738
GTCCAAGCTTCTGGAGGGATCGTAATTTTACTCAGGT
+
A@B0:066:0<CD?DDG=C?=<CC05::):.....)-
@VGCEX:00102:00749
GTCCAAGCTTCTGGAAGGGATGGTAAGCTTAATTAGT
+
66:6B=BBDACCC?C>BG?DCCADD851.).).)...
@VGCEX:00103:00712
GTCCAAGCTTCTGGAGGGATGGTAATACTGTATCAAGTCCATAATTTTAATTCACCTCTGCACGAATTCCTAG
+
DCK?B@EBC>BCCAEEE?DBB>CE@DDDDDDDBB>4<<<8<EF@EEE8B4;5;;D?EBBBBDDDD?E?G=BBD
@VGCEX:00103:00744
GTCCAAGCTTCTGGAGGGATGGTAAGCCTTAATCTATGATC
+
DCB>B>BCC@DDC@EGE?C::0650550.).).........
@VGCEX:00105:00704
GTCCAAGCTTCTGGAGGGATGGTAACAAAAAAATTCGACTCGGTACAGCAATTCACCTCTGCACGAATTCCTAG
+
>=DAD@DDE=>==?CFG>DDEADD;:::::::):5:@::6656?AA?:::9?9?::2:99:?>>9;7;>E?DDE
@VGCEX:00105:00707
GTCCAAGCTTCTGGAGGGATGGTAATCCGTTGGAC
+
??C@D>CCH>BBE@DEF?EDDAC86.1)..).)..
@VGCEX:00105:00710
GTCCAAGCTTCTGGAGGATGGTAACTCTAGCATCGTTCTCCAGTATCTACCTCTCGCACGAATTCCTAG
+
C@@6>6>;;065:0::066C@:.)...88.......)...)..66666DD0666666656606060666
@VGCEX:00105:00748
GTCCAAGCTTCTGGAGGGATGGTAA
+
A::066>6696C8210.)..8288)
@VGCEX:00106:00700
GTCCAAGCTTCTGGAGGGATGGTAACAGGATTCTTTCTACTCAGTATAATATTCACCTCTGCACGAATTCCTAG
+
C==069?::06?@:BDC>DDD@DA;A::5:A::::,556;555:::::7<DD@EDDADDDEDEDDD?C?C?<<<
@VGCEX:00106:00723
GTCCAAGCTTCTGGAGGGATGGTAATACCGTTCGTAA
+
ECC?D@ECDAEDD@EEE?EDH@AB45..)..)...-8
@VGCEX:00106:00739
GTCCAAGCTTCTGGAGGGATGGTAATTATAACTC
+
6::066>6:0<DD@EEE>EDA2<;*.)...)..-
@VGCEX:00106:00744
GTCCAAGCTTCTGGGAGGGATGGTAACAACTCTAGACCTTAGTTAAATGTATTCACCTCTGCACGAATTTCCTAG
+
?::066>;A6?:::,::6,6;B9==+0.)......6:0:055506>6.....)...)..<=D?CAA4::0:;:::
@VGCEX:00107:00701
GTCCAAGCTTCTGGAGGGATGGTAACTCTACTTATACTTTAGTACAACCAATTTCACCTCTGCACGAATTCCTAG
+
CEEAF@EDD@DEEADDD>D=>8<E;:::@@?A::::6:C0:<<5AE3:3:3::,:::@HGECCCCBE:=8>@BBC
@VGCEX:00107:00711
GTCCAAGCTTCTGGAGGGATGGTAATACGGATTTGTACTAGTACATTAATTCACCTCTGCACGAATTCCTAG
+
DDC=B<A6:0<AB<CEF?DEFAGMA::::0::C,33--------8AAD=A;:<D?D<;;B=<;C@C5;5999
@VGCEX:00107:00717
GTCCAAGCTTCTGGAGGGATGGTAAATTTGACT
+
DDEAE@DDDAEED;@CE?E;<1./.*..)....
@VGCEX:00107:00722
GTCCAAGCTTCTGGAGGATGGTAACATTGCACCTGGTACCAGCTTAAAACTTAATTCAACCT
+
ECC?B>CBE@DDD@==<>ED:C=+.01+.8::3:A5:660666606BB06.).).2..).28
@VGCEX:00108:00720
GTCCAAGCTTCGTGGAGGATGGTAACGCTATTTTTAGAA
+
DAA0:06;?9:6550:@456:05:4:66666666)55.)
@VGCEX:00108:00738
GTCCAACTTCTGGAGGGATGGTAATTTTTTTTTTTACCCTAGTTACATCTTTTTGAGATTTTCACCTCTGCACGAATTCCCTAG
+
..818)..18;?066@,66C<6:06666666666&...)....)....6::::-6666888(8..)..-...3556:033)333
@VGCEX:00109:00700
GTCCAAGCTTTCTGGAGGGATGGTAATCGTAGTACC
+
A::06=BBEC::::0::6,.A>2=;).....5533-
@VGCEX:00110:00723
GTCCAAAGCTTTCTGGAGGGATGGTAAACCTGGTATAAACT
+
66:066,6;A?6=::4:::1:FF@655,:46606>...)..
@VGCEX:00110:00741
GTCCAAGCTTTCTGGAGGGATGTAATTATATCCATTATTATATGA
+
..60606666,6554:?;,666656;055:.-)..)..)......
@VGCEX:00111:00723
GTCCAAGCTTTCTGGAGGGATGGTAATTTTAGTACGTAGT
+
A==86=BDEE?GBB<BBB=CFGAD=?AA=4......----
@VGCEX:00111:00744
GTCCAAGCTTCTGGAGGGATGTAACATTTTTTGCAAATTTCGATCGTTCGC
+
:6:0:066:06;?4/1<6<...8).......(.888;>=288.....)...
@VGCEX:00112:00725
GTCCAAGCTTTCTGGAGGGATGGTAAATGCTTGTTATAATTTACTCTCGAT
+
6<=AD<>=DD;=?@4:::16BB:::5,555;6550555055,333----85
@VGCEX:00112:00734
GTCCAAGCTTCTGGAGGGATGGTAATTGCTCAACTATAACCGTATCAGATTCACCTCTGCACGAATTCCTAG
+
=<=@D@CBC?CDC@DDD?DA==A@?8).....)....-)-)----8833=;<<D@6:=CBA@BB=C@D@DEF
@VGCEX:00113:00740
GTCCAAGCTTCTGGAGGGATGGTAACGAATTTTTGTAGATTTGGGTTTCATAATTTCACCTCTGCACGAATTCCTAG
+
>>>>C@EED?DDD>BBG?GDB>CC@EA?3::::-:?BDEEG8AA0::0:???4::0<@C@EDCDDCDDD@D@D?DCC
@VGCEX:00113:00741
GTCCAAGCTTCTGGAGGGATGGTAAG
+
:6:0:066:06.8+/.=;88<111+.
@VGCEX:00114:00717
GTCCAAGCTTCTGGAGGGATGGTAATCGCTCATT
+
F==;=<==E@DAC;:::16?B9:0*......-81
@VGCEX:00114:00734
GTCCAAGCTTCTGGAGGGATGGTAACTATATTCAGTACAGGGATTTTAGTATCCACCTCTGCACGAATTCCTAG
+
66FBI<<<FAEDD9=:A1:6A66:0::CB@?3:::::????8::::/:@>?::3::2::9;CDDED?C>C@EEE
@VGCEX:00114:00743
GTCCAAGCTTCTGGAGGGATGGTAAGCCTTTTTCAAC
+
????B@DCB>A??;:::1:;B:::4..)....(..).
@VGCEX:00115:00720
GTCCAAGCTTCTGGAGGGATGGTAAATTTGGACGCAGTCTACGTTTTTGTATATTTCACCTCTGCACGAATTCCTAG
+
>>A6@=BBB6?==)..8188A1.::,55,59==55533335::<EEC5AA:::::/3::-33:8><;<D?E?F?DCB
@VGCEX:00116:00735
GTCCAAGCTTCTGGAGGGATTTGTAATACTAGACTTGGTCTAATTTCCAATATTCACCTCTGCACGAATTCCTAG
+
666<E9:<<0<<BADDL?DDD8<<<8<CDDD==>DAD7<:::3:>.:3:2::929::=CDDDEBBAE?E>C>CCC
@VGCEX:00119:00734
GTCCAAGCTTCTGGGGAGTGGTAAATTAATACCT
+
LEEAD@DED@BDDDD:><6B<:::0500)...)-
@VGCEX:00119:00738
GTCCAAGCTTCTGGAGGGATGGTAATACGTACTA
+
D>=06066;=AAD@DDD<?::0::055......-
@VGCEX:00119:00748
GTCCAAGCTTCTGGAGGGATGGTAATCCAGTGTGG
+
C>>;<@BBC>CBEAEEE=DDD:==+..).....-)
@VGCEX:00120:00700
GTCCAAGCTTCTGGAGGGTGGTAACTTTTAC
+
6660:0:66065:0:??8::0..)....(.8
@VGCEX:00120:00745
GTCCAAGCTTCTGGAGGGATGGTAACCTTCGTTTATTACTA
+
6666@06660:5:4:::,66:0650.).)/.881..)...8
@VGCEX:00120:00749
GTCCAAGCTTCTGGAGGGATGGTAAATTTTTGGATCTGGTCCATATTTTTGGGGATTTCACCTCTGCACGAATTCCTAG
+
66:06:66<?DDD@DDD>DA===;;;@===)0+.../-)--)-8:>>>>-:::)3==6:39-88?@@@@::4:060:?B
@VGCEX:00121:00724
GTCCAAGCTTCTGGAGGGATGGTAATTCCATTAG
+
DBB6>?C=<;=ED@DEE?==A2<<+1+.)..)..
@VGCEX:00122:00700
GTCCAAGCTTCTGGAGGGATGATAACAGGATGTTAAACCGGGTCGAAAAATTTCACCTCTGCACGAATTCCTAG
+
=?EAE@DDE@EDB<:::1:;:66B;@:=5:@?B=CD>D?C?8??:::::-::/:::3<BEEBCBCC?CHM@B==
@VGCEX:00122:00718
GTCCAAGCTTCTGGAGGGATGGTAAATGTACTCGGTCTAAGAGCTAAACATTCACCTCTGCACGAATTCCTAG
+
<6@6>066606:::BDE?BCB?6::0::5AD==>@CCCC@DDCBBDA7<<<9>EI?D<<<EB@BG@G:<:<BA
@VGCEX:00122:00720
GTCCAAGCTTTCTGGAGGGATGGTAATTACTG
+
>BB>B9?BBB=A;?9:::1.8>1.0+.)....
@VGCEX:00123:00704
GTCCAAGCTTTCTGGAGGGATGGTAAATAACTT
+
...).)....)..54::6,6?A9.0/).8)..)
@VGCEX:00123:00741
GTCCAAGCTTCTGGAGGGATGGTAAATTTTTATTACTACAAG
+
?=DAHAAA>2=/.)0>82A=D@C=@;@A==)..)...---)-
@VGCEX:00124:00701
GTCCAAGCTTTCTGGAGGGATGGTAAACATTGACC
+
6::0606;?;6;::4:BB<?BE<.1/)...)...)
@VGCEX:00124:00723
GTCCAAGCTTCTGGAGGGATGGTAATTTTTTTTATATACTCAGTACAAAGATTCACCTCTGCACGAATTCCTAG
+
=@@=C<==FAHBB<BEG>EED<6:05555555&5555333:3333:CC)333-3554;-.-/----15252596
@VGCEX:00125:00720
GTCCAAGCTTTCTGGAGGGTGTAATATATACACTTGGT
+
6::0606;?B;CBE@DDD>===D@==8.------)3-3
@VGCEX:00125:00730
GTCCAAGCTTCTGGAGGGATGGTAATACTT
+
EDE@D@DDD@DDD@DDE?...21/*....)
@VGCEX:00127:00718
GTCCAAGCTTTCTGGAGGGATGGTAATCTAATTTACT
+
66:0606666,6@?;:::,66:06C:;5..)..)..-
@VGCEX:00127:00723
GTCCAAGCTTCTGGAGGGATGGTAAAATTGCGG
+
D>>:<@DBC?CDD@BCC?BCBA:.//).)...)
@VGCEX:00127:00724
GTCCAAGCTTCTGGAGGGATGGTAATTTTTACATTAGAGTTAAGGTATTCACCTCTGCACGAATTCCTAG
+
:666>66660655:@BE8<<C=BB@EEFF1..882...--)-)-)---1855*::::9::::5:4:8=@@
@VGCEX:00127:00731
GTCCAAGCTTTCTGGAGGGATTTGTAACCGTATTCTTTGTCCTCAGCCTAACACTCACCTCTGCACGAATTCCTAG
+
:6:066BBGE?EDDA:::1::6,6BB;B0666:36:6,666066656;::3:::??BE9=<B<>=CBD@D>C><=<
@VGCEX:00128:00721
GTCCAAGCTTTCTGGAGGGATGGTAACAAAAATCGTTTAGACTGGATCAAGATTCACCTCTG
+
>::0606;?;6?::4:::1<DDADC;:::::)666::,66;;B@?@=//)0--28-32/00/
@VGCEX:00128:00725
GTCCAAGCTTCTGGAGGGATGGTAAATCTTTTGAC
+
<6A9C:==DADHD;BBE?ECC6:::,5....(...
@VGCEX:00129:00724
GTCCAAGCTTCTGGAGGGATGGTAATGTCCAGAT
+
66:066>6:06;>;ADC>DAA2==+0...)..--
@VGCEX:00129:00735
GTCCAAGCTTCTGGAGGATGGTAAATTGATACTTAGTACAATCATACGTATTCACCTCTGCACGAATTCCTAG
+
==:060:6:06550::56.82===+1).....:6:80./0)-----333>>8@CC@CEFFC=<=EAE=C==<<
@VGCEX:00130:00702
GTCCAAGCTTCTGGAGGGATGGTAAATTCATTATACTTAG
+
66606066:06;?::::1:CB>B=<1;210.*..---)-8
@VGCEX:00130:00717
GTCCAAGCTTCTGGAGGGATGGTAAAAGCTTGAACTACATGATAACAATAGTTCTAACT
+
BCC6>:D::8<B?<BED?DEC:6:::)55606@06..//....8)..)....)..81>;
@VGCEX:00130:00732
GTCCAAGCTTCTGGAGGGATGGTAAAGACAATAT
+
>=LAE>BCFAC550:A@6=>>21/0)....28.3
@VGCEX:00130:00735
GTCCAAGCTTCTGGAGGGAATGGTAACTACTTAATAT
+
ECC?C@DDE?DEE@CEE8<06FA;8).....282...
@VGCEX:00132:00709
GTCCAAGCTTTCTGGAGGGATGGTAATTTTACGCAGATCATCCAAATAA
+
66606066:<8<DDADEG?EEDACE4:::)5555:=:88/0-).-)---
@VGCEX:00134:00712
GTCCAAGCTTCTGGAGGGATGGTAAATT
+
?=>AD>A6<865=:AAB68..)...).)
@VGCEX:00134:00728
GTCCAAGCTTCTGGAGGGATGGTAATC
+
666069>6:065:4:::1...).0+..
@VGCEX:00135:00721
GTCCAAGCTTCTGGAGGGATGGTAAATACTGAGTTCAA
+
...).6<AA-<::<B?B<BCD=A?D1555.....)...
@VGCEX:00135:00733
GTCCAAGCTTCTGGAGGGATAGTAATTTGACCAGTCTAAAATTATTTAGAAATTC
+
EBB=B@D>><=ED@DFG?D=<55;066,6==9;<<<DAAA)3-333)3-88252-
@VGCEX:00135:00749
GTCCAAGCTTCTGAGGGATGGTAATG
+
BDGBE>AAA=A/..==;8;811/)..
@VGCEX:00136:00749
GTCCAAGCTTCTGGAGGGATGGTAATTTTACACCGAGTACAATTTGTCCCAATTTCACCTCTGCACGAATTCCTAG
+
E>=06?>;B>BDCAFEE?CDCADE@EEE;DDEE;>>D>=<D?C?8?:::/:3::)::9-3DD;;<;DD9C?C4=:<
@VGCEX:00137:00716
GTCCAAGCTTTCTGGAGGGATGGTAAATGTTCG
+
6::0606??;6:::4:::1:??6:11)...)..
@VGCEX:00138:00700
GTCCAAGCTTTCTGGAGGGATGGTAATGTACTTTAGTGTAAGAAATCCTTTAATTTCACCTCTGCACGAATTTCCTAG
+
EDDAE@DBB;,6:B<BDG?CDCA==;=EEEECC?DEDDCB=BBB6BD=CC<B5;<7<DE;B::<DDEEE>CC>D@ECD
@VGCEX:00138:00702
GTCCAAGCTTTCTGGAGGGATGGTAGGTCAAAAATTTTCACTCGGTCTAAATATTCACCTCTGCACGAATTCCTAG
+
<<6AD@:6:;86:B@DEE?BCC?CC?>C:::::)555)5C??CC<>C;99.99929;;8BDCEDB>@D?D@C@BCC
@VGCEX:00138:00707
GTCCAAGCTTCTGGAGGGATGGTAATTAAACTCAGTACATTTAAGCTCAAATTCACCTCTGCACGAATTCCTAG
+
:6:0:066606550::B1:666::4=AEG>E=::A:::3>A8A4<<>=:A8A4:::4:::??:<<?:?:B:<=<
@VGCEX:00138:00730
GTCCAAGCTTCTGAGGGATGGTAATATTATACTGGATTTCAAACATGTAATTCACCTCTGCACGAATTCCTAG
+
:666@ADFE?@@?:::1:CCAED@D::0::::::2:??8:::038888<+/*/0=7@A@CDDEBB=B>D>CCD
@VGCEX:00139:00705
GTCCAAGCTTCTGGAGGGATGTAATAATTA
+
DDC??@B<=;<DE=A>>6=11..)..28).
@VGCEX:00139:00715
GTCCAAGCTTCTGGAGGGATGGTAATCGATT
+
=<:06<?6:86?@:@AB1:660.8)/....)
@VGCEX:00139:00740
GTCCAAGCTTCTGGAGGGATGGTAATATACTCAGTGTAATTTACGCTTTAAATTCACCTCTGCACGAATTTCCTAG
+
C<=8=@DEFA>=>@DCC>D??6::4:CCCCDGGDDBBB@DE8::C:::0:5,59=::9=CBBDDD>B2::/:ACCC
@VGCEX:00142:00707
GTCCCAAGCTTTTCTGGAGGGATGGTAACTTTTGACTTCGCTAC
+
811.).).....(...2>@@8<<D?DE@GHL8(....)......
@VGCEX:00143:00701
GTCCAAGCTTCTGGAGGGGATGGTAAATTGGATCAGATCCAAATCTCCGAATTCACCTCTGCACGAATTCCTAG
+
0./).)..82;<?2::::):CC<6::050505::::@BF5==8:@@@:::4:4::=>CBGCCCCEE@C?D@DD=
@VGCEX:00144:00744
GTCCAACTTCTGGAGGGATGGTAATCGTAATTTGGACTTTAGTATACTGCATTTCACCTCTGCACGAATTCCTAG
+
6660:06606BE;:::1:660660666??2::0::@BCE=BBCC>>>BBB===:=EE@CCCCCDCCC4:4:4:::
@VGCEX:00145:00745
GTCCAAGCTTTCTGGAGGGATGGTAACTTAACTTTATAATTAACAGCT
+
C::060666;6;CC?DEE>DDEADD?DD=>66:6,6660606055...
@VGCEX:00147:00705
GTCCAAGCTTCTGGAGGGATGGTAAATTAACTTGTGAAA
+
><B6@<E=>;<CD;=>L?C??6:::,505055055566,
@VGCEX:00147:00720
GTCCAAGCTTTCTGGAGGGATGGTAACTACGTACAGTTATT
+
666060<6EE?===@DDD>CBDA6:4..........50..8
@VGCEX:00148:00727
GTCCAAGCTTCTGGAGGGACGGTAAACAC
+
DCC?CAEED@DEC?>==;...1...)...
@VGCEX:00100:00757
GTCCAAGCTTCTGGAGGGATGGTAATAACATTGCC
+
FCB=@36660:::4:::,:::0681<<*...)..)
@VGCEX:00100:00764
GTCCAAGCTTCTGGAGGGATGGTAACATTGAATTTTGATCTTAGTGCACATTCACCTCTGCACGAATTCCTAG
+
:=>>B:>BC>CCCAEDD?CCC@DDAD>=4:E5:::/:::??4:55333=8<9<IG@EDDDCDDDD@C@C?CCC
@VGCEX:00100:00790
CGTCCAAGCTTCTGGAGGGATGGTAATTTTTGTATCAGGTCGAAGTAATTTTATTCACCTCTGCACGAATTCCTAG
+
A:=:3:4:6;>::::5::8<FD?CB=CHGG1=<<9@??2999829EE9CCC8BB<;;;9AAC<<<BBF@G@G:9;A
@VGCEX:00101:00797
GTCCAAGCTTCTGGAGGGATGGTAACTTTAGTTACTGATTACCTATCACACTCATCCTC
+
66:066>6606554:;D,:660650666,666966666606605....-------8)--
@VGCEX:00102:00753
GTCCAAGCTTCGGAGGATGGTAAAATAATAGTGAACCAAGTTTTAAAAGATTCACCTCTGCACGAATTCCTAG
+
><<AE>@;C06605505:F@::::/6?6??>:::260606?AA/:::)66646:C@F>=>MCCCC>B?D@DDD
@VGCEX:00104:00753
GTCCAAGCTTCTGGAGGATGGTAATGTACCTTTTAGTACCTT
+
E6:0<:==EAEEE@==;/A81<=*.....)/==+0:533-3-
@VGCEX:00104:00763
GTCCAAGCTTCTGGAGGGATGGTAGCAAAGTCACGGCACCGCCCAGGTATTCACCTCTGCACGAATTCCTAG
+
CCEBEADCC:DDDA===;>DD@DECBBB>BDDEDC?CDEABBB<BE@DDD?DDD9<;<<DCDDD=B=B@FEE
@VGCEX:00104:00766
GTCCAAGCTTCTGGAGGGATGGTAACCAATTTGTACTC
+
D==069?:=<=EE@EDE?ECB>BD?>2>)..)......
@VGCEX:00104:00785
GTCCAAGCTTCTGGAGGGATGGTAAATCGCTT
+
>>@6B?DDHAEEE@DDE?A>>211/).....)
@VGCEX:00105:00799
GTCCAAGCTTCTGGAGGGATGGATATACCAGTAC
+
...).=A>FADDE@AAA;<>>)0.....).....
@VGCEX:00106:00789
GTCCAAGCTTCTGGAGGGATGGTAACCGTCAA
+
ECD=>6>6:86??:@??8?:60650.).....
@VGCEX:00106:00796
GTCCAAGCTTCTGGAGGGATGGTAATACTGTTAGAGC
+
CCB=A8==C>CFCAEFF?AE81..)....6605555C
@VGCEX:00107:00751
GTCCAAGCTTCTGGAGGGATGGTAAAAAGAAATTTGATTCGGGTCCAAAATTCACCTCTGCACGAATTCCTAG
+
CCCAE>CBH>CCE@DDD?DBB=BB???0:::0::0:CC;:<:/:A2:::/:3:@@>DEEEEDDDD@D@D@DDD
@VGCEX:00107:00794
GTCCAAGCTTCTGGAGGGATGGTAATTGTCAATA
+
DDEAE@DDD@DDDAEDE?D=A=<=).)....)..
@VGCEX:00108:00756
GTCCAAGCTTCTGGAGGGATGGTAATATAATACCAAGTATA
+
:::06066606552:CC;CDEA??3::::053368)-----
@VGCEX:00108:00757
GTCCAAGCTTCTGGAGGGATGGTAAGCTCTACGTC
+
../).288A===CADDD=A>>2.1+..........
@VGCEX:00111:00767
GTCCAAGCTTCTGGAGGGATGGTAAATACTAGTACCTGACTGATC
+
:6606<B6606=A4:6?6:6606:5,55555....)...-----8
@VGCEX:00111:00775
GTCCAAGCTTCTGGAGGGATGGTAATTACACTGAGTTTAAAAAGGAAGAATTCACCTCTGCACGAATTCCTAG
+
?=>9B4<==<=DD?CAF<CFGADD8:4:@:5:5::::):BBB-:2<4;D@D?EBB<>><8/0-.==8>==D<<
@VGCEX:00113:00755
GTCCAAGCTTCTGGAGGGATGGTAATCTCATGATAGACTTTGTTCAATAATTCACCTCTGCACGAATTCCTACG
+
...).28CD?DCC9=:B8B6:06D8<>BC=::55333666,6606606>6>0666066.......).).)6666
@VGCEX:00113:00758
[truncated: 4,683,094 more chars]
