# Supplementary material for: Identification and characterization of preferred DNA-binding sites for the Thermus thermophilus transcriptional regulator FadR
Source: PLoS One. 2017 Sep 13;12(9):e0184796. doi: 10.1371/journal.pone.0184796 (PMC5597230; doi:10.1371/journal.pone.0184796)
Supplement: S2 Text — (TXT) [file pone.0184796.s004.txt]

>VGCEX:00006:00033
CGTAAAAATTCGGACCCGGTATAA

>VGCEX:00013:00031
ATGTGAACGCGGTCTAAAGTTCGG

>VGCEX:00020:00013
ACGTGTATCCGGTCTAGATTTACT

>VGCEX:00026:00022
TTGAGGCGAGTGTAAAAATATTAA

>VGCEX:00031:00048
ATGGACCAGATACAATTCTCACTC

>VGCEX:00036:00010
TACAATTTTAGGGCGAGTATAACT

>VGCEX:00036:00025
TTAAACTGAGTATAAATAGTCCGT

>VGCEX:00038:00034
TCCTACACCGGCACCAAAATTTAC

>VGCEX:00039:00046
TTCTGGTTCCAGTACAAGTATTCA

>VGCEX:00042:00011
GTGATCTCGGTATAAGAATTGGCG

>VGCEX:00045:00006
CTTATTTTTTGACTCAATCAAACA

>VGCEX:00047:00038
AACTTGGTACAATAATTATAACCC

>VGCEX:00049:00009
TCCCAAGTCCAAATATCCTCTTGC

>VGCEX:00049:00025
TGTAGTCATAGACTCAATATAAAA

>VGCEX:00006:00065
TGCAGGTATTTCGACTTAGTCCAA

>VGCEX:00008:00088
GGCCGATTCTATACCAAGTGCATA

>VGCEX:00013:00053
CGATAACTTATACCCGATCTAAAC

>VGCEX:00018:00059
CCGGAATTTTGCTCTCTGATCAAA

>VGCEX:00024:00090
TGGTCTTCTGAACTCGGTTCATAA

>VGCEX:00029:00064
CTTAGACCTGGTCCATAAAACTGT

>VGCEX:00036:00055
TTCCATTTGACCGAGTATATTTTA

>VGCEX:00041:00054
TTTAGACTGGGTCCAACGTGCTGA

>VGCEX:00008:00130
TATACTCGGTATAACGCAGCCCGC

>VGCEX:00010:00128
TTTTACACCAAGACTAAAAATATG

>VGCEX:00016:00142
AGTTACATTGGACTCATTACAATT

>VGCEX:00019:00107
ATTACACCGAGTATAAAGCCCCTG

>VGCEX:00024:00131
TGGAAATTTAGACCCAATTCACAC

>VGCEX:00033:00138
TAGTGAACTGAGTACAAAACTTAA

>VGCEX:00034:00140
GCGGTGTCTAGACCGAATCCAACA

>VGCEX:00039:00112
CACGCCTTCTTGTACTAAGTGTAC

>VGCEX:00040:00125
AATTATACTCAATCCAATTAACGC

>VGCEX:00041:00143
GGTGCGGAAGTATATGGTCCAAAC

>VGCEX:00007:00163
GTCAAAGTTTGTACCCAGTCATCG

>VGCEX:00024:00161
ACGTGTACTCGGTATTGGATTTCG

>VGCEX:00026:00177
TCAAAAATTTCGTACTTAGTACAC

>VGCEX:00028:00151
TACCTTTTTGACGTGTTATGAATA

>VGCEX:00037:00159
CCCTCAAAGTAGACCAGGTATATC

>VGCEX:00037:00195
CATATACCCGGTCGAACTTAACTT

>VGCEX:00039:00166
CCGTAGCTTGCACTTGGTACAGTA

>VGCEX:00041:00170
GTCAATTTTATACTCAATCTACGC

>VGCEX:00045:00185
ACCTGAACTCAGTATACCCCTGGA

>VGCEX:00045:00191
AAACACCGGGTATAAAAACCACCA

>VGCEX:00008:00223
CGTGCCGCCACCTTAACGCGTTTC

>VGCEX:00009:00221
ATTAACTCGGTCTAAGTTTTGCGA

>VGCEX:00017:00217
TTTAAACCCAATCTAAATTAGTAA

>VGCEX:00017:00233
TATACTAGGTACAACCTTACGCTC

>VGCEX:00018:00232
CTATATTTGTACTGCGTGTAATAT

>VGCEX:00022:00228
TACTGTTTTGTATCCTGTCCAAGA

>VGCEX:00025:00229
TAGACTTAGTCCAATATGCTATTA

>VGCEX:00028:00225
TTTTACATTTAGTACAACGAGTGA

>VGCEX:00030:00234
TATTATTCTTGGTCCATAATCTCA

>VGCEX:00033:00212
TGAAACCTTGCACTTGATACACTG

>VGCEX:00036:00233
ATTAATGTGTACCTAGTATAGACA

>VGCEX:00041:00210
ACTTTACTAAGTACAATTTATATT

>VGCEX:00043:00228
CAGTAAAGTTGGACTCGATCCGCC

>VGCEX:00012:00267
ACCGACTTTGATCTGAATACAAAT

>VGCEX:00021:00294
GACTCCAGTACAAAAATTGCGACT

>VGCEX:00025:00265
TTGTACCTGGTATAGATAAGTTAC

>VGCEX:00029:00269
TTGAACTCGGTCTATGATATCGAT

>VGCEX:00035:00270
CAGACAAATTACATTGAGTATTAA

>VGCEX:00036:00277
GTTGCTTGTACTCGGTACAACATG

>VGCEX:00042:00284
TATTAAACCAAATACAAATATCTT

>VGCEX:00045:00263
ACTTTCTTGGACTCGATGCACGAG

>VGCEX:00047:00256
CATTCCCGTTAAACTGAGTCCAGA

>VGCEX:00023:00301
CTTATATTCAGTCCAAAGACTTTC

>VGCEX:00032:00302
TATTAGTGTACTCAGTACAAATCC

>VGCEX:00004:00351
AGTTAAACTGCACCCAGTCCAGAT

>VGCEX:00016:00359
TGCTTTCTTGAGCTCAGTACAGCC

>VGCEX:00042:00362
ATACCATATTATACTCAGTCCGCT

>VGCEX:00018:00400
CATTAAATTTTGTACTAGGTCCGG

>VGCEX:00042:00412
CCATAAATTGACTCGGTCCAGCTT

>VGCEX:00026:00477
AGCAAGTTTAATCTCAGTCCAGAT

>VGCEX:00028:00470
ATATATTCAGTCAAATATTATCGT

>VGCEX:00032:00486
TCATTGAGTACAATCTTTCGGTGA

>VGCEX:00044:00465
TGAACTGAGTGCATTTAGCCGGAG

>VGCEX:00004:00515
TATGATCTCTAGACCGAGTTCACG

>VGCEX:00005:00523
TTTTCGAGCTACCACCACCTTGGT

>VGCEX:00022:00544
TTCTGTTCCAAGTCCAATAATCAT

>VGCEX:00030:00520
CGCGAGAGTTATACCTAGTCTATA

>VGCEX:00031:00529
CAGAAAATTAGACCCGGTCTTAAT

>VGCEX:00036:00506
TTTTAGACTAAATATATCCTTAGT

>VGCEX:00036:00547
GAATCTGTTGGACTGAGACTATCT

>VGCEX:00041:00512
GTGTTATCTTGGACCCCGTACGAA

>VGCEX:00022:00592
ACGAAATTTTAGATTTAGTTCACT

>VGCEX:00025:00582
TTAAAAATTTTCTCAACTTAGTTA

>VGCEX:00032:00589
CTGGATGATGCATATCAGTTTAAG

>VGCEX:00036:00572
TTTCATCTTAGACTCGGTAAAACA

>VGCEX:00046:00577
GAAAAATTAAACGCGGTATAACTT

>VGCEX:00048:00588
GACCTAGTCCAATTTTAACTATTA

>VGCEX:00020:00613
TAGACTCGGTACAGGTAAGTCCGG

>VGCEX:00025:00638
CGTTAGACCCGATCAAAGAATAGC

>VGCEX:00028:00603
CTTGGACTGAGTATCACGATTCTA

>VGCEX:00028:00623
AGTTGAATCTTACACCACGTATAA

>VGCEX:00035:00612
ACCCATAGTTCAACATCGAGTCTA

>VGCEX:00036:00627
CTTACTATTATACTTGATCTAATT

>VGCEX:00037:00634
GTATGTTTGGACTAAGTATAGGAT

>VGCEX:00043:00625
TTCACCGAGTCAAAGTTTTACCAC

>VGCEX:00046:00619
CGTATACCCGGTACAAGAATATAG

>VGCEX:00047:00649
CTCAAAATTTTTAACCAGATCTAA

>VGCEX:00010:00664
ACTTAATTAGATCAGGTATATCTT

>VGCEX:00028:00690
TTCATTGTTATACTTATGTTATAA

>VGCEX:00032:00652
ATTTCCACCCGGTACAATTAATTG

>VGCEX:00045:00685
CGTTTTAGATTATACTCGGTCCAA

>VGCEX:00047:00675
ACAGATTTTTATATCCGATCTTAT

>VGCEX:00049:00667
TTAAACCCGATCTAAATGCAAGCT

>VGCEX:00019:00741
TAACGTTTTTGTATTAGTATAAGA

>VGCEX:00049:00727
CTCTTTACTAGATCTGGTACATCA

>VGCEX:00052:00038
ACCGAGTCCAGGATTGGTTCTATT

>VGCEX:00055:00049
CATATACTTGGTTTAAGGTTCCAT

>VGCEX:00062:00024
AATCAAACCCAGTCCAAAACGTCA

>VGCEX:00070:00025
GGCAGAGAGTCTAAGCAAACCCCT

>VGCEX:00070:00042
CTAAACTAAGTCCATTATTTCTTT

>VGCEX:00079:00046
AATTACCGCCACGCGGTCAAGGGC

>VGCEX:00082:00026
TTTACAATCTAGATTCGGTATATG

>VGCEX:00087:00018
CTTCTACTAGGTCCATTATATGAA

>VGCEX:00091:00041
TTGTACCGAGTACATTTTGCTACC

>VGCEX:00092:00046
AATTAGTTAGACCTGGATCATCAA

>VGCEX:00098:00030
ATGCTATTTTACACCGAGTTTATT

>VGCEX:00055:00064
ACAACAATTTTTAACCGAGTTCAT

>VGCEX:00057:00062
TTTAACCAAGTATAAAATTCCGTT

>VGCEX:00058:00053
ATTAAACTTGATCTATTTGACTTA

>VGCEX:00059:00086
CTGCGTTTAGACTTAGTCTAACGG

>VGCEX:00060:00074
TGCACTTAGTCCAAAAATTTCGAT

>VGCEX:00063:00051
TTTGGATCTGGTCTAATTTCGATA

>VGCEX:00064:00055
GAAGACTCGGTCTATGATTTGTCC

>VGCEX:00068:00054
ATTTACCTTTGATCCGGTCCACAT

>VGCEX:00076:00091
TGTAAGTTTATACTTGGTTCACTT

>VGCEX:00084:00079
ACACGTAGTAGACTAAGTACAAAG

>VGCEX:00086:00064
TACACTCAGTATAATTCGTCCTTA

>VGCEX:00086:00095
TATTGCACCCAGTATACGGCTCTG

>VGCEX:00087:00076
TGGACTTGGACTTGGTCTAGGGTT

>VGCEX:00094:00085
TCCGAAAATTTACACGGGGTTTAA

>VGCEX:00097:00083
TTTTATACCCTATCTAACAGCTAC

>VGCEX:00057:00107
ACTTAGACTCGATACAACTTACTG

>VGCEX:00070:00100
TTAGACCCAGTCGATTATTTACGT

>VGCEX:00070:00107
CAGGACACTTAACTATTGTACTCG

>VGCEX:00070:00122
ATTTTAACTTGGTATATTCGATGT

>VGCEX:00071:00108
GTCACATTCTGTACCTGGTCTACA

>VGCEX:00073:00112
TTCATCCGAGTACAACATTCCATA

>VGCEX:00073:00131
TTCCACCTTCCTGATCCCGGTTCA

>VGCEX:00075:00140
CTGTACGCCGGTCTAACTTTCGGT

>VGCEX:00079:00128
TCCCAGAATAGACTGCGTTCAAGT

>VGCEX:00081:00117
CTCGACTTTGCTCTCGGTCCAACA

>VGCEX:00085:00116
ATCTATATCCAGTTCAAGCCACGC

>VGCEX:00086:00105
TTTTCAGTCGGCCATGCACGATCA

>VGCEX:00088:00108
ATCATCGAGTCTAATTTGAATGTG

>VGCEX:00089:00117
TATAAATTTGTATTGGGTTAAATA

>VGCEX:00092:00123
AGCTTCTTAGACCGGGTTTAAATT

>VGCEX:00097:00116
TTTTACTCTGGGTCCAATTTCCGT

>VGCEX:00098:00102
TATGAGTTTTAGACTCGGGCTAAG

>VGCEX:00099:00134
TCTTATGCTCGGTACATTTGCTCT

>VGCEX:00099:00144
GTCTAGCTTTTTGACTCGGTAAAA

>VGCEX:00051:00192
TTAGACAGAGTATTAAACCTTATA

>VGCEX:00051:00194
TACTTTATCTATCCTAAGTCCAAG

>VGCEX:00065:00175
GCCTACTTTTGACCCTAGTACAAC

>VGCEX:00071:00191
AGTTATACTGAGCTCAAAGATGGA

>VGCEX:00074:00199
AATTTTACCTGATATAAGACTTCC

>VGCEX:00077:00164
TTACACTTAGTCTATAATTGTATC

>VGCEX:00081:00152
TACAACTTTTTTGGACTCAGTATT

>VGCEX:00085:00164
ATGTTAGTCTGTACTCAGTCTTAA

>VGCEX:00085:00193
TCAAAAATTACACTTAGTCAATTT

>VGCEX:00092:00177
TTGTTCTAGGTCTAACTATTCTAC

>VGCEX:00098:00159
GTCTGAGGTGAGTATAACATTTCT

>VGCEX:00050:00245
CCGAAATTTTGGACTCGTGGCTTA

>VGCEX:00051:00222
TATATGGTGGACCCAGTACAACTT

>VGCEX:00054:00214
TATATACCCGGTATTGCGTTTGAG

>VGCEX:00056:00202
TTAAAAAAATTAGACCGGTTCTAA

>VGCEX:00070:00222
TAACCAATTAGACCGAGTTTAACA

>VGCEX:00072:00243
GGAAATTCTTGTACTGTGAAGAAC

>VGCEX:00078:00237
TGTACGTGGTCTAATTTTCTATCT

>VGCEX:00080:00241
ATTGACTGAGTGTATTTCTTTGAT

>VGCEX:00085:00202
TCCGGATGCGTAGATCTGGTATAA

>VGCEX:00085:00206
ACTTTCTTTGTGCCTAGTTCAGGA

>VGCEX:00088:00206
ACGGTGATTTGATTCGGTATAATA

>VGCEX:00095:00211
GTGTAATCATAAACCGAGTCCATT

>VGCEX:00096:00215
TTTAAGGTTTGACCTGGTCCATAC

>VGCEX:00097:00235
CTTGACTCAGTCTAAATTTGTACC

>VGCEX:00052:00256
GCCAGGAATGTAGACTAAGTTCAC

>VGCEX:00052:00265
AGTGTACTCTACACTCGGATCAAA

>VGCEX:00056:00294
TGTCGATTTGGACTGAGTTGAATA

>VGCEX:00075:00251
ATTCCAAAATTAACCAGGTATAAT

>VGCEX:00076:00253
TGTTGCACTAGGTCTAATCTATAT

>VGCEX:00076:00266
CTTTTCTTCGCCCAACACCCTTTA

>VGCEX:00088:00287
ATAAAATTTGGACTGACTCTGTCG

>VGCEX:00089:00280
AATTTTCCGTTTATAATCGTTAAA

>VGCEX:00089:00284
ACTAATCTTGTATCCAGTCAAACA

>VGCEX:00094:00276
TTCTGTTTTTTACACTCGTACTAA

>VGCEX:00096:00290
AATTTTTACAATTCTGCGTTGGCT

>VGCEX:00050:00305
GCCCAACGAGCGTTAGTTCCCTGA

>VGCEX:00062:00309
GTGAACCTGGTATAGACAATTGTC

>VGCEX:00085:00331
ATGAACCGTGTACTCTGTCTAACA

>VGCEX:00093:00346
GCTTTCCTAAACCCCGTACAAGAT

>VGCEX:00097:00342
TCATGATTATATACTGACTACAAT

>VGCEX:00075:00395
AGATAGACTGAGTTTAAAGTCCAT

>VGCEX:00084:00361
ATGAACTGAGTTCACACCTACCAG

>VGCEX:00092:00354
AAATAAAAGTGGACTTGAAGTAAA

>VGCEX:00093:00364
TTGCACTGGATAAAAAATGGCTAT

>VGCEX:00094:00392
AAATCCGAGTACAAGTTTCTCTTC

>VGCEX:00096:00371
ATTCGCTCTATACCCAGTACAGAT

>VGCEX:00097:00393
CTTACACCCAGTACAATTCATGTC

>VGCEX:00069:00410
GCTGACAAACTTCTACTGAGTCTA

>VGCEX:00073:00432
ATCCTCTTTATACTTGGTGCATGT

>VGCEX:00074:00427
TTTTGAACTGAGTTGAAAGTACTG

>VGCEX:00095:00439
TTATACCGAGTACGTAGTTGTCGT

>VGCEX:00051:00472
ATTCGTGTTCACCGAGTATAAAAT

>VGCEX:00063:00493
ACAATACTTGCACTAAGTTCACCG

>VGCEX:00070:00495
TTTTGCACCGGATTCAAGACGACT

>VGCEX:00080:00490
CCTAAATTTTTGAACTCGCTCCAA

>VGCEX:00097:00460
TCGGATTTTTTGACTCGATACACA

>VGCEX:00099:00487
CCTTTATCTGGACCGGGTAGACAA

>VGCEX:00060:00522
GGTAACTTCTACTCAATATAAATT

>VGCEX:00083:00535
TATAATCTTAAACTTGGTACACCC

>VGCEX:00084:00525
TTCTATACCGAGTGCAAATTCTCA

>VGCEX:00094:00532
TTGGACCTGGTATAATACCTAGCC

>VGCEX:00099:00516
GACTATTATATACGCAGTCCATAA

>VGCEX:00099:00529
CAGTTCTGCCCCAACAACACAAGC

>VGCEX:00078:00591
ACTCAGTACATTAAATGTATGCTT

>VGCEX:00084:00559
TTCGAACTGGGTACAGCAAAAATA

>VGCEX:00086:00575
AATAGCTCCGGTACAAAATTGTCG

>VGCEX:00089:00553
GTTATAGTTGCACTTGGTATAGCG

>VGCEX:00089:00585
ACTTAGTACAAATGGTCACCCTAC

>VGCEX:00092:00598
CCTGCACTCGGTCTAAGAGACAGA

>VGCEX:00061:00605
TTTTAAACTTAGTCTAGCATTCTA

>VGCEX:00062:00600
TAGAGTAGATGGACCCAGTTCAAG

>VGCEX:00062:00626
TTGGACTCAGTATAACGTAACGCA

>VGCEX:00062:00637
CGGACATTACACTCAGTACAAAAA

>VGCEX:00069:00619
ATGGACCTAGTATAACTAATAAGG

>VGCEX:00070:00636
TCACGAACTTTGTACTCAGGACAT

>VGCEX:00073:00643
ACTTGTATTAAGTATATATTTCCC

>VGCEX:00074:00611
TTGCATTAGGTTCAAAAATATGTG

>VGCEX:00076:00602
ATCTTTTTATACTGAGTCTGACGT

>VGCEX:00080:00609
GTACTGAGATGCACTTAGTGCAAT

>VGCEX:00080:00639
ATGGATTATTAGACCTTGTCTATC

>VGCEX:00080:00647
GGGAATTTTTGGATTAAGTGCGAT

>VGCEX:00084:00626
TTAAGATTTTGAACTAATACCAAG

>VGCEX:00060:00661
CACGAATGTCATACTTGGTATAAA

>VGCEX:00066:00690
GGTTGAACCGAGTCTTCTTCTTAT

>VGCEX:00084:00682
CGAGACCGAGTACACAAATCCCTA

>VGCEX:00095:00691
GATTTTACTTCCAAGTACAGATAT

>VGCEX:00052:00711
CCGAACATTATATTGGGTATAGTG

>VGCEX:00052:00723
TTATACCCGATCCAATCTTACTAA

>VGCEX:00054:00742
TCATACTCAGTACATTTACTAATA

>VGCEX:00066:00710
CGAAATTGCATTCGGTCTAATAGA

>VGCEX:00070:00718
TTATACTTAGGTATAATATTCTTA

>VGCEX:00072:00742
ATGGTCAGTACAAGTTTATGACAA

>VGCEX:00085:00723
GCAATTATTACACCGAGTACTCGA

>VGCEX:00085:00740
GGATCTAATGTACTCGGTGTAAAA

>VGCEX:00095:00744
TTCAAATTATTAAACTTAATACAA

>VGCEX:00051:00777
CTATCAATTATACTCCGTATAAAA

>VGCEX:00054:00785
CATTACGCGGTATAACTTTCTATC

>VGCEX:00066:00786
AACTGTACTCAATATAACCTTTCA

>VGCEX:00066:00793
TTTGAACTGGATACAAGATCGAAG

>VGCEX:00067:00785
AATTAAAGCCAGTATAAAACACTT

>VGCEX:00070:00778
TCCTAAATATTGCACTGATACCAA

>VGCEX:00077:00761
ATACGAGTTAGACCGAGTCTATAG

>VGCEX:00086:00780
TGTACTCGGTTCATACTATCTCAA

>VGCEX:00075:00820
CCTTAGATCCGGTATAAAAGTCAC

>VGCEX:00076:00831
ACATTATTCTTACACCTGGTTCAC

>VGCEX:00091:00834
TTGTATATCGGGTATACAATAGCG

>VGCEX:00093:00802
ACTAAGTCCAAAAATCCGATACAT

>VGCEX:00097:00827
TATTATACTCAGCACATAACATCG

>VGCEX:00099:00802
TCGTCTTGTACTTAGTCCACTATT

>VGCEX:00094:00919
ACCACTGATTGACTCAGTCTAAAT

>VGCEX:00097:00916
ACTATTTTTACACTAAGTTTAAAG

>VGCEX:00106:00019
ACGAAAGTTGTACCTAGTCTGCCT

>VGCEX:00110:00044
AAAAATTTTGATTGACATGGAACT

>VGCEX:00114:00032
TCGAAGATTTATACTAGGCCTATA

>VGCEX:00115:00037
TTTTGGATTCAGCACAATTACACT

>VGCEX:00119:00030
ATGCCGATTTAAACTTAGGCCAAA

>VGCEX:00121:00038
ACTCGGTCCAACATTTTTACAGGG

>VGCEX:00123:00014
CCCAAATTGTTATACTATATCCAA

>VGCEX:00123:00042
AAGTATACTGAGTTCATATATCCA

>VGCEX:00144:00014
AACTAGACTTAGTATAAGCAGCTA

>VGCEX:00145:00043
TACCTGGTACAAGCTTCAATACAC

>VGCEX:00146:00016
TATTAGACTGAGTTTAATATCCTG

>VGCEX:00107:00078
CAACAAGATTGCATTAAGTCTAAC

>VGCEX:00107:00084
CCTTATACTCGGTCGAAAATCTTG

>VGCEX:00117:00077
ACCCCCTACTTACACTCGATTCAA

>VGCEX:00118:00068
TTCAATTATCATAATTTTTACCTA

>VGCEX:00120:00060
GTCCGTATTATACCAAGTAAAGAA

>VGCEX:00120:00065
TACCATCATAGACTCAGTTTAAAA

>VGCEX:00132:00084
TAACATAACTACACTGAATTCAAC

>VGCEX:00135:00050
TTTTGGCCCCAGTTTAAATTTCGA

>VGCEX:00137:00069
TCCGTTCTTTATACGGGATGTAAC

>VGCEX:00139:00079
TTTTAAACTGAGTTTATCATTTAA

>VGCEX:00141:00060
GATCGAGTCTAATAATTTCGAGGA

>VGCEX:00144:00082
CCGAAATTGTGGGCCGAGTATACT

>VGCEX:00149:00075
TAATTACTTGTACTGAGTTAATTC

>VGCEX:00104:00138
GGCCAGTATGGACCCAGTACAAAG

>VGCEX:00110:00110
TACAACTCTTTCAACAGTACACTA

>VGCEX:00114:00135
TTGCACTAGGGTCAAAACTCGCGA

>VGCEX:00117:00146
GCACTTGTTGGCCTTAGTATAAAA

>VGCEX:00121:00142
TAAGAGTTTTGGATCGAGTACAAT

>VGCEX:00122:00108
CCTTATGTGAACTCGGTATACTCT

>VGCEX:00123:00147
TCCCTGTTTTTGACCTAGTATAGC

>VGCEX:00125:00141
CTTTTCTGCTAAACTCAGTCCATT

>VGCEX:00131:00115
TTTACCGGGTATATTACGGTGGAT

>VGCEX:00139:00109
ATATTGACCGGGTATAAAAGTTTT

>VGCEX:00112:00150
TTTTATACCAAGGATAAAAGATCT

>VGCEX:00113:00164
TACTGGACTCAGTTCAGTGAATTG

>VGCEX:00118:00170
TGCAAAACTTATACTGTGTACCCC

>VGCEX:00120:00186
GTAAACCTTAGACTCCGTGCACAT

>VGCEX:00123:00165
AGGCTAATTTTGACCTGAGTGCAA

>VGCEX:00125:00159
AATTTTAACCGTTATAATGATCCG

>VGCEX:00135:00190
TCTTAATTACACTCAATACATCAA

>VGCEX:00141:00193
TTCCTTTGAACTGGGTTTACTTTT

>VGCEX:00103:00207
ATAAACTGAGTGTAACAGATCAGC

>VGCEX:00113:00207
AGTCGATTTTGGATTGGGTCTTTA

>VGCEX:00121:00246
CTAAATATTGTATCGAGGGTAAAT

>VGCEX:00125:00208
TCGGGGAATTATATCGGGTTAATA

>VGCEX:00125:00223
TCGGACTCGGTATAATATCATCAT

>VGCEX:00136:00201
AAAAACTTGACTAGGTATAAGCCT

>VGCEX:00136:00202
CGCTGTATCGGGTACAATTAGGTA

>VGCEX:00139:00241
GAAATTGTTATACTAACTTTATTA

>VGCEX:00140:00233
GAAAACTTTTGTATCGAGTCCGGA

>VGCEX:00146:00238
TTTATACCCAGTGTATTCTATGCT

>VGCEX:00146:00239
TTAGATCCGGTACAACTACTATTG

>VGCEX:00105:00295
ACTAGGTCTAAAATTTCTCATTGG

>VGCEX:00108:00269
CGATATAATTGTTCTCGATTCAAT

>VGCEX:00112:00290
CGAATTTTAGACTTGGTTTTACAA

>VGCEX:00116:00269
ATTCGACCAAGTATAAACACCCCA

>VGCEX:00116:00281
TTTTACCAGATATACGTTTTTGTC

>VGCEX:00117:00270
AGAGTCTTTGTACTTAGGCCAAAT

>VGCEX:00117:00288
ACCTATTTTGTACCCACTCTACCA

>VGCEX:00123:00298
TTAGACTGAGATCAATTTTTAGAA

>VGCEX:00125:00263
ACGTTAATTGGACTGAGACTACTT

>VGCEX:00130:00256
AGCCAAAAATAGACCGAACATAAG

>VGCEX:00142:00281
CAACATTCTGTATCCGGTATACAA

>VGCEX:00142:00295
TTATAGACCTAGTTCATGTTAACT

>VGCEX:00143:00255
TTGTGTAGTTAGTAATCTAGACTT

>VGCEX:00149:00275
TAGGAAATATACTGAGTATATTTA

>VGCEX:00101:00337
CGTTGTACCAGGTGTAACTTCTGA

>VGCEX:00102:00333
TCCTTTTTTTGTACCACGGCAAAT

>VGCEX:00110:00329
TGTTAAACTCAGTACATTTATAAG

>VGCEX:00114:00308
GAATGTACTGGGTACAGTTTATAA

>VGCEX:00115:00300
CGGAATTTATGTACCGTCTCCAAT

>VGCEX:00117:00349
TGCAAATTTATACCTGTTCCAACA

>VGCEX:00118:00316
GCTATAAACTATACTTAGTTCAAG

>VGCEX:00124:00322
TTATGAAATCTGGAGTCGGTCTAA

>VGCEX:00124:00323
GACTCGGTCCATATTCTTGATCCA

>VGCEX:00124:00329
TATTGAACCTAGTTTAAGCTCCCA

>VGCEX:00125:00324
ACTCAGTTTAATTAGGCACATATG

>VGCEX:00135:00317
TCAAACTTTATACCTGGGTCATTT

>VGCEX:00138:00341
CATTATTCTGAACTGGATACACGA

>VGCEX:00142:00321
AATCTCGACGCGGTGCCTGGTAAC

>VGCEX:00147:00322
GTAAACTTGGACCTAGTATAGTCT

>VGCEX:00149:00318
TAATAGACTGAGTTCATGAACGTT

>VGCEX:00100:00354
ATCAAAATTTTTATTGAATCTAAA

>VGCEX:00101:00397
TGGTAACTTATACTGAAGCTAATT

>VGCEX:00103:00364
TATACCGAGTCTAATTGCACTATA

>VGCEX:00119:00374
ACTTGTATTAAGTCTAAAAATTTT

>VGCEX:00123:00386
ATAGGATTTAACCTTAGTATAAAA

>VGCEX:00125:00392
CAGAACTTAATCCCAGTCCAAGGA

>VGCEX:00141:00355
TTATACCGGGTTTATTCTAACCTC

>VGCEX:00100:00404
GGTTGGAACCAAAATCAGATTGTA

>VGCEX:00107:00403
TACTGAGTATAATCTCGAAGTGCT

>VGCEX:00125:00412
TAAGGCGTTGTACCGGGTTTACTG

>VGCEX:00129:00430
ATTACACCGGGTGCAATCCCATGG

>VGCEX:00134:00424
CAAGGTCAGTAGACAGAGTATAAA

>VGCEX:00138:00407
CAATTTCGGTGAAGCGAGTACAAA

>VGCEX:00140:00445
AATGAATAATGTACTTAATCCCTT

>VGCEX:00102:00457
TTTATACTTAGTACAAGCATACTT

>VGCEX:00106:00464
TATTGTATCCAGTCAAGAATTTGA

>VGCEX:00106:00492
AATTTACTCAGTTCATTTACTTAA

>VGCEX:00107:00498
ATTTATACCGGGCATACTAATCGG

>VGCEX:00110:00461
GCTTGTACTCGATGTAAGACTCGG

>VGCEX:00111:00471
CTTGTATCCAGCACTCGGTATAAA

>VGCEX:00112:00486
TGTCATTATGTACCCAGTATAAAG

>VGCEX:00113:00492
ACGTGTACTCGGTATATTGTCTGT

>VGCEX:00119:00469
TGTTATCTGTACTGGATATAGTAA

>VGCEX:00120:00467
AGCTGTACCCGGTTAAATTTCCTC

>VGCEX:00124:00457
ATTCCCGAGCAGTCTAAGTTTCAA

>VGCEX:00124:00496
CCAATTTCGCTCTATGCCCGCATC

>VGCEX:00126:00491
TTTTGCTTTGGTCCGAGTACAAGA

>VGCEX:00136:00463
TTACTCTAGTATAAATTTGGTCAC

>VGCEX:00143:00497
CTTGTCACTGAACTGAGTCCATTA

>VGCEX:00144:00450
GACCGCGTCTAACTTTGAAGCGAG

>VGCEX:00144:00455
TAATAATTTGCCCTTAGTCTATTA

>VGCEX:00146:00462
TTCCGTTGCTAGATCGAGTCAAGG

>VGCEX:00118:00519
ACCTCCGCCGTGTACTCAGTGCAA

>VGCEX:00101:00569
TTATACCCGGTACAATCTCCGGAT

>VGCEX:00104:00550
TCTATACTGAGTCTAACATGCACC

>VGCEX:00120:00581
TATAAACTTGGATCGAGGCCAAAA

>VGCEX:00120:00596
ATGCTTTATAGACTCAGTTCATCC

>VGCEX:00121:00572
TGACAGGTTGTACTGGGTGCGTTA

>VGCEX:00122:00559
TAATGAACCTGGTCTATCATGTAC

>VGCEX:00130:00594
CTAAGCCTTGTACTGAGTCTATTA

>VGCEX:00135:00564
TCGCTCTTATACCAGGTTCAGAAT

>VGCEX:00149:00567
GAGTGTACTGGGTTAAATCAATCT

>VGCEX:00100:00648
CTTTATACCTGGTCAAGTCTATTG

>VGCEX:00102:00624
ATTGAATCGGGTGCAACGTCTGTC

>VGCEX:00103:00628
TGGACCCGGTATAACAACGAACCT

>VGCEX:00106:00640
TGTCTTTAGACTCAGTCTAACGTA

>VGCEX:00108:00618
CTAGACTCGGTCCACATAATTTAG

>VGCEX:00108:00642
TATACTCAGTACAACACAACAGCA

>VGCEX:00120:00632
TACAATATCTAAACTTGGTCCAGG

>VGCEX:00121:00632
TTATATCGAGTACAAATGGTGAGA

>VGCEX:00123:00604
CCTTGATCCCAGTTCAAAAGACCT

>VGCEX:00123:00639
TTACTTTATTGCACTTGGACCAAG

>VGCEX:00131:00611
TTTACACTTGGTACATTCTGAAGT

>VGCEX:00133:00635
TAAAATTATGGACCTGATGCACGA

>VGCEX:00135:00646
CTATTCCTCGGAATTTGTACTGAA

>VGCEX:00140:00616
GCTTAAATTTTATACTCACTACAT

>VGCEX:00140:00635
ACTGAGTATAAATTCTTGTAAAAA

>VGCEX:00141:00611
AGACTTTGTGGACCGGGTACAACA

>VGCEX:00142:00628
AAAATAAAATATACTCGGTTCGCA

>VGCEX:00147:00616
CCAGAGATTGTACACAGTTCAAGA

>VGCEX:00148:00600
TACTAGTTCTTATACCCTATTCAA

>VGCEX:00118:00669
ATTGACCCGGATTACTTTTCTATA

>VGCEX:00118:00684
GTTGAATCCAGTACATTTTCTCCA

>VGCEX:00125:00697
TCTTTGACCGAGTACAGATGAAAT

>VGCEX:00134:00655
TCCTGTACTAGGTACAAATTAATT

>VGCEX:00138:00684
TTTTGCACGCAGTCTATTTATGTA

>VGCEX:00142:00668
TACTTTAATGAACGACCAGTTGTT

>VGCEX:00142:00688
TGAAGCGGTATAAAAATGCATCTC

>VGCEX:00103:00712
TACTGTATCAAGTCCATAATTTTA

>VGCEX:00122:00718
ATGTACTCGGTCTAAGAGCTAAAC

>VGCEX:00100:00764
CATTGAATTTTGATCTTAGTGCAC

>VGCEX:00107:00751
AAAGAAATTTGATTCGGGTCCAAA

>VGCEX:00111:00775
TTACACTGAGTTTAAAAAGGAAGA

>VGCEX:00113:00766
CATGCGTTGAAGACTCAGTACAAA

>VGCEX:00123:00750
AAAAACCGAGTATAATTAAATAGT

>VGCEX:00127:00751
TCGTATACTGAGTTTAGATAGCTC

>VGCEX:00131:00759
AGTTGGAGCCGGTATAATCTTACA

>VGCEX:00137:00788
CATTCACCTGAAGCTCGAATCTAG

>VGCEX:00105:00811
AATTGGACTCAGTCTCGAGATCTA

>VGCEX:00109:00838
GAAATCTTTGCACGTAGTCTAAAC

>VGCEX:00112:00830
CCAGATATTTATACTCACTATTGA

>VGCEX:00118:00823
AATAGCTAGACTAAGTGCACAAAT

>VGCEX:00123:00840
TCTTGATTTGGACTAAGTCCACTT

>VGCEX:00126:00847
GGTTATTTAGACTGAGGTTAAAAA

>VGCEX:00143:00804
GCCGGAATTATAGACCTGATTCAA

>VGCEX:00143:00818
AGGGATTGCTAAACTGAGTCAAAG

>VGCEX:00102:00862
CTATATACTCAGTATAAATCGTAC

>VGCEX:00115:00876
TCTAGATCTAGTTCAATATCTTTT

>VGCEX:00117:00866
GCCTGACAACTGTACTAGGTTAAA

>VGCEX:00139:00855
ACTAATTATGTGTACACGGTCTAA

>VGCEX:00141:00869
TTCCAAACCCCATCCACTAGGCCG

>VGCEX:00142:00895
TTAAAATGTTATACCAGAAACAAA

>VGCEX:00147:00855
TAAACATTGGATTAAGTATAACGT

>VGCEX:00105:00904
CTTTTATCTTTACCGAGTCCAATA

>VGCEX:00119:00908
CACCGATTTTTGGAGCGAATACAA

>VGCEX:00119:00939
AGGGTTATTATCGCTAGTTCACGT

>VGCEX:00126:00936
TGCTCGGTATACTCAGTGTAGTGA

>VGCEX:00128:00922
TCTCCTCGTTAGACTTTGTTCAAT

>VGCEX:00133:00915
TTTGATTGTTATACTGCGTAGTAC

>VGCEX:00141:00916
TTGGACCCAGTCCATCGATCTGTA

>VGCEX:00147:00924
CTGGAATTTTACCCAGTCTACGTA

>VGCEX:00112:00958
TTAAACTAAGTCTATTACCGATGA

>VGCEX:00120:00973
CATGACTCTAGACCCGATGCAAAA

>VGCEX:00140:00999
TCTCCCGATTGTACTGCGTACAAA

>VGCEX:00154:00016
AAAGCTTACCCGTGCCTAAGCAGC

>VGCEX:00161:00017
TTTTATACCGGGTGCAGTATTACT

>VGCEX:00168:00036
TAGTAATCGTGGACCGGATCCAAT

>VGCEX:00175:00025
CATGCTATTGAATCCGGTACAATT

>VGCEX:00182:00047
GCTATTTTTGCACTCAATCTATAA

>VGCEX:00192:00043
ATTTATATTTATACCAGGCGCATA

>VGCEX:00161:00072
TACAGATTTTTATATTAGATATAG

>VGCEX:00172:00096
CTTAATGTTAAACCCAGTCCAATA

>VGCEX:00183:00057
AAATATTTAAACTACGTCAAATTA

>VGCEX:00183:00063
TCCTACTTTGTAGTTAGTCCACAA

>VGCEX:00186:00096
CTTAGTTTCGGACCCGGTTTAATT

>VGCEX:00186:00097
ACTAAATTGTGGATCGAATATATT

>VGCEX:00187:00071
TCTTTCTCTGTATCAAGTACATTC

>VGCEX:00190:00072
GTGGAATTTTCAACTCAGTATGAT

>VGCEX:00193:00081
GACCGAGTATAAATAGCCTGATAT

>VGCEX:00150:00109
CAGAGTTATGTACTCGGTTCAACC

>VGCEX:00150:00116
CACTTTTTTTAACCTAGTTTAACA

>VGCEX:00151:00124
GTTATACCCGGTATAGGAGTTTCC

>VGCEX:00159:00108
CGCATGTTTATACCGAGTGCATTA

>VGCEX:00159:00149
CCGGACCAAGTACAAAGATAACAG

>VGCEX:00167:00142
AGACTTTTTTGACTCGGTACACTA

>VGCEX:00173:00118
ATGAACCCAGTCTATACTTTTTTA

>VGCEX:00183:00146
ATCTAAATTGAGTCTAAAAGTCTA

>VGCEX:00184:00138
CACCGCTTTTGACCCAGTACAGCG

>VGCEX:00188:00149
TCGTAGACTAATATACATTAGTCA

>VGCEX:00189:00144
AAATTATTGACCGTATCTCTCTTT

>VGCEX:00199:00120
AAAGATATTAGATGGGGTACAATT

>VGCEX:00162:00162
AATAGACATTAGACCCGGTTCAAG

>VGCEX:00164:00172
TGATATATTATACCACGTACAAGT

>VGCEX:00164:00176
ATAGGATTTTAAACCCCGTTTAAC

>VGCEX:00167:00156
CCCATAACTTATACTGCGTCCATC

>VGCEX:00170:00178
TTGTACTTAGTCTAGACATTTCTG

>VGCEX:00171:00162
TTAGATGCGGTATAAGTATTTATC

>VGCEX:00172:00184
CCTATACTCGGTCCAATGCGATAA

>VGCEX:00176:00157
CCAAGTTCTATACGCGGTCCAAGG

>VGCEX:00176:00174
TCGTAATTTGTACTCAATATCAAC

>VGCEX:00177:00185
TATCCGTATACTAAATACAATCTT

>VGCEX:00178:00173
TGTACTAAGTTCATAAAAGTCATT

>VGCEX:00179:00165
TTTGCATTTGTACCCGGTTAACGA

>VGCEX:00179:00175
TTTAACTTGGTATAAGAATCAAGG

>VGCEX:00197:00166
ACTGTACTATACTCAGTATAATTG

>VGCEX:00156:00202
GCTACGATTTGCACTCGGTATTAA

>VGCEX:00156:00212
TTTTTATACTATCACTTGTTCACT

>VGCEX:00157:00216
CTCATCTTTTGCACTCACTCCACA

>VGCEX:00166:00201
GTGCCATTTATATTCAGTTCAGGC

>VGCEX:00166:00242
TGCTGTACTAAGTCAAGAAACTAA

>VGCEX:00167:00222
TATTGTGATAGACTTAGTATAAGC

>VGCEX:00172:00225
GTCGAACCAGGTATATTGTAGGCC

>VGCEX:00182:00224
CCTTGTACCCGTACCAAATATACC

>VGCEX:00184:00241
TAGAGAATTTATACCGAGGCTATA

>VGCEX:00150:00262
ATATAACTGAACTCAGCACATAAT

>VGCEX:00170:00268
AAATTCACCTTGACTTAGTTCAAT

>VGCEX:00178:00275
ACCGAGTACAATATTAAATAAAGT

>VGCEX:00180:00260
TCCATAAATGGATCGAGTTCATAA

>VGCEX:00185:00271
ACGATTATTATAGTGAGTCTAAAC

>VGCEX:00185:00278
TAAATGTTTGAACTGGGTCGATGC

>VGCEX:00199:00281
CCAAATCTTTTACTGGGCCTAAAT

>VGCEX:00153:00338
TTGGACTGAGTATAAGTAACAAGA

>VGCEX:00162:00303
AAATGGACTCAGATCATCATTCAC

>VGCEX:00163:00337
CCTAGACTTTTGACTAAGTAAAAT

>VGCEX:00168:00324
ACCGGATTGCACTCGGTACAATAA

>VGCEX:00171:00314
TTATACTGTGACCAAAATATTTCA

>VGCEX:00171:00324
CCGTACTGAGTATAAAACTTATTC

>VGCEX:00173:00333
AATTTTCAGACCCTTCACTCTTAA

>VGCEX:00179:00322
GGTGAAATCTTATACCTGAGCCAA

>VGCEX:00186:00338
TCAGATTTATTGACCAAATCCAAA

>VGCEX:00153:00397
TAAGTCTATACTCTATCCGGTACA

>VGCEX:00166:00377
TTGTATATCGGGTTCAAATTTGTC

>VGCEX:00184:00367
GATCGGGTACAAATTAGTCCTAGA

>VGCEX:00150:00416
TCTTACTCTTAGTCTAAGAAATAG

>VGCEX:00157:00422
TTAAACTGAGTTCTAAAATTCTCC

>VGCEX:00158:00443
TGTTATACCTCGTCTACGAATGAA

>VGCEX:00166:00414
TCGGAAAATTTAGGACTAAGTTCA

>VGCEX:00168:00432
GCTTATACTAAGACCATAATTATC

>VGCEX:00170:00432
TTTAATCTGTATACTCAATACAAT

>VGCEX:00176:00426
CATACACTCAGTCCAATTATAACG

>VGCEX:00185:00422
TTGTACCGGGTAAATGGTACCAGC

>VGCEX:00189:00440
ACCAAATTTTGATCTTAGCATAAT

>VGCEX:00190:00425
GACCTAGTTTAAAATTCTTGATTA

>VGCEX:00198:00420
AGACTTCTTGTACCGCGTCTACTT

>VGCEX:00199:00446
CGAGTTCTTATACCAAGAACACTA

>VGCEX:00150:00458
AAATTCTACCCCATCGCGTCAGAG

>VGCEX:00153:00482
TTAAGCTAGGTACAACTTTATGTT

>VGCEX:00161:00490
TTATCGTTGCACTAAGTCTAAAGG

>VGCEX:00166:00463
TCTAAATAATTAAACCGAGTGTAT

>VGCEX:00168:00453
TAGGATCTTATACCGCGTATATGA

>VGCEX:00173:00457
ATGCAATATTAGACTTAATCCAGG

>VGCEX:00178:00467
ACTAAGTCCAAGATCTCTCGCATC

>VGCEX:00191:00498
TTGAACTCAGTCTATACCTTGGGT

>VGCEX:00158:00549
TTTAACTCGGTACATATAGCAGCC

>VGCEX:00164:00548
ATCCTGCCTGTACTCGATCTAATA

>VGCEX:00182:00522
TCGCTAATTGAACCCAATCTAAAG

>VGCEX:00183:00516
AATTTCAACGTCTTTAGAAATTTA

>VGCEX:00188:00500
AAAACGACGGCATAAACTTACTAT

>VGCEX:00191:00502
CAATTTGTTATACTCATGTTAAAT

>VGCEX:00191:00530
CAATCAATTTTGATTCAGTTCACT

>VGCEX:00199:00559
TATGAACCCAGTATAAACGAAGAA

>VGCEX:00157:00644
ATGTACTTAGTATTAAATCAACTC

>VGCEX:00158:00639
GACCCGGTATAAACTCGAAATCCA

>VGCEX:00159:00616
ATTTGCACCAACTCCAGTGATTCA

>VGCEX:00164:00622
GGTAATTTTGGACCCGGTGCATAT

>VGCEX:00164:00634
AGAAGGTTTATACTAGGCACAACA

>VGCEX:00179:00634
ACTTATTGTACCAAGTATATAACA

>VGCEX:00193:00629
CAGAATATTTCAATCAAGTACAAG

>VGCEX:00193:00631
TTTATACTCAGTCTAAGTTTGAAT

>VGCEX:00195:00603
TCATTGATTTGAACCTAGTTTATA

>VGCEX:00195:00639
TTGTATTGAGTGCATTTCGACCCG

>VGCEX:00198:00624
GTACACCGAGTACAGTTGGTGTGT

>VGCEX:00152:00666
TAGACCCGGTGCAAAATACCGTGC

>VGCEX:00172:00689
CTCTCAAAGGTGTACCCAGTTCAG

>VGCEX:00175:00685
ACTTCAATTATGACCCAGTAAAAA

>VGCEX:00178:00682
TAATACGATATACCAAGTTCATGT

>VGCEX:00192:00661
ATATAAATTGACCCAATTCAACAT

>VGCEX:00197:00681
CAAAATATTTAGACTAGGTTTCCC

>VGCEX:00154:00743
TTGTTCTCGGTATAAATTCCTCCC

>VGCEX:00159:00708
CATTTAGTCGAGACGATTCCTGAA

>VGCEX:00162:00717
CTTTATACTGAGTACAGCTCACTT

>VGCEX:00173:00723
ATTGTACCAAGTTCAAGGGTCCTA

>VGCEX:00178:00710
AGCAGGAATGTACTGGGTACATAA

>VGCEX:00181:00728
ATTTACCCTGCACCTGGTACAAAC

>VGCEX:00181:00740
TTAAACTGCGTATAGGATTAGTAG

>VGCEX:00187:00734
AGTACACCCGGTCTAAATATATTT

>VGCEX:00198:00710
CCCTGCAGTCTAAGATTTGTCATC

>VGCEX:00151:00786
AGTAAACCGAGTACAAAAGCTACC

>VGCEX:00151:00793
GACCAGATTTAGACAGAGTACATT

>VGCEX:00152:00773
ACCATACTCGGTTCATCGTTTTCT

>VGCEX:00156:00767
AGAACCGTGTACTTGGTGTAATAT

>VGCEX:00166:00763
ATTCGATAGTTGACTGAGTTTAAT

>VGCEX:00173:00784
ACTATACTCTGTCTAAAATGACAC

>VGCEX:00178:00752
AATTATATCCAGTATATCTTTTCC

>VGCEX:00180:00789
GCTGCACCGGGTACAAAATGGCTC

>VGCEX:00183:00786
TTTATACCCAGTGTAAGTATGCGT

>VGCEX:00197:00758
ACCAGGTACAAGAAGTTTCATTGC

>VGCEX:00156:00848
ATTGGCCCGGTCTAAAATTTTGCC

>VGCEX:00162:00810
CGAAAACTTTAACCCAGTATAACA

>VGCEX:00181:00843
TCGCCCTGCCGGTATAAAAACCCT

>VGCEX:00185:00826
ATATATACCCAGTTCAAGTTTACG

>VGCEX:00189:00805
AAATAAATGTTCTGGGTATAGTTA

>VGCEX:00150:00889
ATCTGTAACGAGTATAAGAATCCG

>VGCEX:00150:00893
TATAATATTGAGCTAGGTGCATCT

>VGCEX:00164:00852
TTTAGCCTCGATGCAAAAATATCG

>VGCEX:00164:00865
CTTTAATGTCAAAATTCACGTCAA

>VGCEX:00177:00855
GAAAAGTTATACTAGGTCAACGGG

>VGCEX:00179:00854
CCGTACATTATACCTTGTGCAATT

>VGCEX:00182:00858
ATGTACTCACGCTAAGTTTTACCA

>VGCEX:00190:00854
GTTAATTCTTGTATCAGGTATAGC

>VGCEX:00196:00873
TTAGACCGGGTGCATTTAGTGTCT

>VGCEX:00198:00880
CTAATGTTATACTGAGATAAAGAA

>VGCEX:00199:00897
AAAATCATTAAACTTAGTCCAACT

>VGCEX:00152:00907
AGCAAATTCTGGTCTCGGTGTATT

>VGCEX:00154:00910
TCCTGAACTCGATCTATCATTAGT

>VGCEX:00158:00949
CAATTTTGGTTAGACTAAGGTCAT

>VGCEX:00159:00908
ATATACCTGGTCCAATTGTGTTAG

>VGCEX:00165:00927
CGAACATTAGGTCGGCCAGACCAA

>VGCEX:00167:00902
ATTTGTCATTACATTGGGTATAAA

>VGCEX:00194:00946
TTTAATTTGACTTTAGTATAACAA

>VGCEX:00195:00942
TATACTGAGTATAAATGATACTTA

>VGCEX:00170:01000
AATAATTTAAACCCAATATATTTA

>VGCEX:00171:01039
TACCGGGTATAATTACTGGCGACC

>VGCEX:00207:00072
AAATTCTTATACGAAGTACACCAT

>VGCEX:00215:00060
GGTATTTTTGAGCTTAGTATAAAT

>VGCEX:00220:00063
TTTATACCGGGTCTATAATTGTCT

>VGCEX:00220:00064
GTATAACTTTATACTTAGTACTCT

>VGCEX:00229:00064
ATGAACTCGATCCAAGCTGTGGTT

>VGCEX:00231:00090
TTAACAATTTATACTAGGTATTAG

>VGCEX:00233:00075
TTTTATCCAGTATAATCTTTTACC

>VGCEX:00237:00072
GTGGACTCAGTGCAAAATCTATCT

>VGCEX:00238:00084
CTCTGGACTTAGTATAGTCATATG

>VGCEX:00245:00081
TTTAGACCCAATGTAAAATTCGGA

>VGCEX:00247:00089
AGCTGAATTTGTATTGAGTCTAAT

>VGCEX:00203:00106
ATATACCCGGTTCACATCGGAGAT

>VGCEX:00209:00125
TTGTACCAGATATATGCTTTCGAC

>VGCEX:00212:00116
TCTAACCAAGTACAATAATTGCGG

>VGCEX:00218:00102
AACATGTTTATACCCGATCCAGAG

>VGCEX:00218:00104
TTGTGAACCGAGTCTACAATAGGG

>VGCEX:00221:00122
CCCGATGTTTTACTCAGTTTAAGT

>VGCEX:00222:00145
GTGAAATTTAGACGCTGTTCAATA

>VGCEX:00226:00108
TTGAACTCAGTATAACTCCTCTAT

>VGCEX:00227:00120
CACTAGACCCAGTTCACATAATCT

>VGCEX:00230:00106
ACTCAGTCTAAATATCTATCTTAT

>VGCEX:00238:00148
TAGAATTTATACCAGGTCTATTGT

>VGCEX:00241:00147
CAAAGCTGCAACTCGGACCAACTA

>VGCEX:00242:00105
GTACTTACTGTACTGAGTATATCC

>VGCEX:00246:00112
CCCAATTTTTATACTCGCTGTTAT

>VGCEX:00247:00146
TTCAACTTTTGAATTTGGTTCAGA

>VGCEX:00203:00182
AAATAATTTTACACTCATTACAAC

>VGCEX:00208:00194
GTGCAATTCTTATACCCGACTCAA

>VGCEX:00210:00159
AAATATCTTGAACGCAATACATAA

>VGCEX:00214:00150
AAATATACCGACACCAAATTCAAA

>VGCEX:00223:00186
CAATAACTTTAGACTCTATACACC

>VGCEX:00227:00173
AATTAGATTGAGTCAAAGCTGACT

>VGCEX:00228:00163
TCTTGGACTGATTTCAATATGTGC

>VGCEX:00234:00194
TAGACTTGGTATAAAGTAAGGGAA

>VGCEX:00240:00172
ACTTAGTCTAGGTCCAAATCGTTG

>VGCEX:00241:00168
TTTATTTGGTTCACTCAGTATAAA

>VGCEX:00242:00172
AGATAAACTGAGTATAATCCCTAC

>VGCEX:00248:00155
CACCAAAAATTAAAGTGGGCCCAG

>VGCEX:00201:00223
CCCAGAATTTTGCGCCAGGTATAC

>VGCEX:00211:00240
AGAAATTTTGTACTCAGTGGAGTA

>VGCEX:00215:00214
GCTTGTACTCGATCTACCGTCTAC

>VGCEX:00217:00214
CCAGATTCTAGACTGAGCTCAACA

>VGCEX:00221:00217
TTATACCCGCTCTAGAAATGCATG

>VGCEX:00241:00241
TTTATATTCGGTGCATAATTTAAA

>VGCEX:00204:00289
TTTTAGACTCAGGATATGTGAGCG

>VGCEX:00212:00286
CGAAAAGATTGCACCAAGTCTAAA

>VGCEX:00215:00283
AGTTAAGATTATACCAAGTGCAAG

>VGCEX:00218:00276
CCGTATTTTAACTGAGTGTAAGAT

>VGCEX:00221:00252
ATTAAACTGAGTTTAAAATCCCGA

>VGCEX:00224:00274
CTTTACACTGAATATATACATGTC

>VGCEX:00226:00271
TTACACTTGATCCAAACTTCGCAC

>VGCEX:00233:00289
ATTAACCTTGTTCCCAGTATAGAT

>VGCEX:00237:00274
TAGCGACTTATACTTAGTACATGG

>VGCEX:00240:00263
GTTAGTACCCAATACAACGTTTTT

>VGCEX:00244:00253
CTCTATACCTAGTTCAATGCATGA

>VGCEX:00249:00264
CTCCTTAGTGTACCCAGTCCAGCA

>VGCEX:00200:00325
TCTCCAGTAGTCCAATATATCTCG

>VGCEX:00201:00309
TATATCGAGTCTAAACACCTGCAG

>VGCEX:00203:00339
TTAAATCTTGCACTAAGTCCATGC

>VGCEX:00205:00319
GCTACTCTTAGACTGGATCTAAAT

>VGCEX:00210:00319
TTCCTGTTTGTACCTAGTCAAATA

>VGCEX:00228:00303
CATCTACTAGACTGAGTTTAAGTA

>VGCEX:00230:00341
TTAGTTTTCTATACTGGGTGCATT

>VGCEX:00234:00311
CCGGTCTCTTGCACTTAGTGCAAA

>VGCEX:00237:00322
TTTGCCCTCGGCCCAAAATCCTTA

>VGCEX:00238:00331
GATTGAGTACAAGAATTGTGTTAA

>VGCEX:00239:00309
AGAACTATTGTACTTGATGTCATA

>VGCEX:00203:00370
TCTAAATTTTGAACATACTCTAAT

>VGCEX:00210:00370
TTGTACCCAGTTAAATAATCTGCA

>VGCEX:00218:00366
ATGCACTAAGTCTAGATTACAGCA

>VGCEX:00227:00380
TGTATCCTGTACCCGGTCCATGAA

>VGCEX:00233:00354
AGAAATGTTGTACTGAATTCATCG

>VGCEX:00241:00367
AAGTTTCTAGGTCTTGGTTCAATA

>VGCEX:00208:00446
CATAACATTAAACCAGATACAGAT

>VGCEX:00213:00427
TTGTGCCTCGTCCAACTTCATGAA

>VGCEX:00214:00438
CGCAAAATTTATACCGTGTATACC

>VGCEX:00223:00402
CCTTACATTGCACCAAGTACATAT

>VGCEX:00225:00438
TTCTTTACCAAGTATAACACTATT

>VGCEX:00240:00440
ATTACTTATGGACTTGGTACAGCT

>VGCEX:00200:00459
TGTAACTTCTATATCCAGTCTAAG

>VGCEX:00200:00477
GACCAACCTTAGACCTGATGTATA

>VGCEX:00201:00456
TGGACCCGGTCTAAGACTGACGAT

>VGCEX:00201:00462
TGACATCATGAACTCGGTATAATC

>VGCEX:00201:00493
CTTACGTAAGATGTACCAGTACAT

>VGCEX:00203:00479
TCTTGTACTAGGTATAAACGGCAT

>VGCEX:00205:00495
AAATAAACCTAGATCAAATTAAAT

>VGCEX:00206:00475
AAATTTTCTTTACTGAGTTGAATT

>VGCEX:00208:00466
ATTTGGACCGGCTCTATGAAACTG

>VGCEX:00208:00477
TGACGAATTGGACTCTGTTCAAAC

>VGCEX:00210:00476
CTTAAAATATTAGACCCAACACAA

>VGCEX:00211:00490
TTTCGTGTCGCCTTACGATCTAGT

>VGCEX:00213:00469
CTAAATTGGACTCTGAGCTCCCGT

>VGCEX:00213:00489
TTTGCACCGAATCCAAATTTGGAA

>VGCEX:00216:00480
CTAATACCGGGTATAATATAGTAC

>VGCEX:00218:00496
TATTATACTGAGTACACGGAACTT

>VGCEX:00221:00494
TAAAAATTTTGGACCTTGATTGGT

>VGCEX:00230:00453
GAGTGTTTTGTGCCAAGTACAAAA

>VGCEX:00230:00485
AGTTGTACTCAGTCTAAAGCAGGT

>VGCEX:00232:00454
ATGCTTTTGTCTGTGGTAGCGGGT

>VGCEX:00234:00465
TCAGAATTTTGTACTCACTTCACT

>VGCEX:00240:00457
ACATATACTGACTACAACATTTTA

>VGCEX:00247:00481
ATTTATCTAGGTATAATTACGGCC

>VGCEX:00202:00500
ACATTCTTTGATCCAAGTTCATGA

>VGCEX:00203:00542
GAATTTTCCTTCACTGAGTCCACG

>VGCEX:00213:00515
AAAGAATTTCAACTGGGTTCACGT

>VGCEX:00214:00532
TTAAACTTTGAACCAATCTCATTA

>VGCEX:00218:00545
TTGCACCCAGTACACATAATACCT

>VGCEX:00224:00532
ATTTGACTTAGTCTATTGTGCATC

>VGCEX:00235:00507
ATTATACTGTGTCTAAGGTACCAA

>VGCEX:00235:00515
TAAAGTTTTTGGACCGACTCCACG

>VGCEX:00235:00545
GTATCACCTTGGATTCAGTATATA

>VGCEX:00240:00500
ATAATAAATTGCATCTGGTCCATG

>VGCEX:00248:00543
ACTCCAACCTAACGATTGTTCCGT

>VGCEX:00201:00550
ATTGTACTAGATATAAGCTCTTCT

>VGCEX:00232:00563
CTACACTCGGTACAACGTCCACTG

>VGCEX:00237:00598
TACCGCCAAGTTGTACCAAATCTA

>VGCEX:00200:00632
TAGAAAGCTTGTACCAAGATCAAT

>VGCEX:00201:00616
TTATTGTACAGCTAACTAGACGTA

>VGCEX:00203:00600
AAGAATACTGAGATCAACTAATAC

>VGCEX:00206:00630
TTTTATTGAGTCCAGAATTCTATA

>VGCEX:00208:00635
TGTATTTCTTGTACTAAGTGCGTG

>VGCEX:00213:00639
GTATACTCCGTACAAAAACATCTT

>VGCEX:00218:00608
TATCAGATTTGAACTAAGTCTTGC

>VGCEX:00219:00625
GGTAGACTCAGTGTAATTAGCCAC

>VGCEX:00220:00609
AATGAATATTTGGATTCGATGTAC

>VGCEX:00233:00623
GTCCTTTTAGACTGGGTACAGATA

>VGCEX:00234:00647
TATCGCCGCTTTGAACTCAATCTA

>VGCEX:00236:00615
TGAACCCGGTACACGATTAATACT

>VGCEX:00202:00653
CAATAATTTTATACCAGCGTCCTG

>VGCEX:00203:00669
CGTCTGATCTTGGACTTGATTCAA

>VGCEX:00210:00670
CTGAAATTCTTTGACTTGGTGTAT

>VGCEX:00210:00674
CGAAATCGCTGAACTTGGTGATAG

>VGCEX:00224:00689
AGTGAATTTTGGACTGGGACCGAG

>VGCEX:00228:00685
GCTTATCCTGTACTCAGTCCATAA

>VGCEX:00235:00663
TAGACTGGGTCCATTAAACTTTTC

>VGCEX:00246:00673
AGCAATGTTTATACTCGGTTAACT

>VGCEX:00201:00745
TTTATACTAAGTCCATGTGCCGTC

>VGCEX:00213:00720
TATACTGAGTCTAAGCTGTTCCTT

>VGCEX:00220:00712
TTGTTGTGAGTATAACTTTTTCGC

>VGCEX:00221:00735
ATAAGTTGCTAGACCGAGAACAAG

>VGCEX:00226:00722
TTGTACCCAGAGCAATTTATGGAA

>VGCEX:00226:00744
AACTACCTTAGACTGAGTATACCT

>VGCEX:00227:00741
CGGCTATTTGAACTTGGTACATGA

>VGCEX:00234:00724
TCAGCTGTTCAATGTTCAGTATAA

>VGCEX:00235:00704
CGTAATATTGTACTGAGTGCATTC

>VGCEX:00235:00718
CGCTGGATTGCTATACTTAGTCCA

>VGCEX:00235:00744
GTGTACTCGATGCAACAACCGCTT

>VGCEX:00238:00706
TTAAACCAAGTACATCTCCATGAA

>VGCEX:00239:00709
CCTTAGATTCCTGTACTCGGTGTA

>VGCEX:00239:00728
TTTTGAACCTGATTCAAGCTTTTT

>VGCEX:00245:00712
AATGATGTTGGACTCACTCTAAGT

>VGCEX:00249:00703
ATAAATGTTGGACTCACTCTACAC

>VGCEX:00200:00775
TGGAAAGCCAGACCGAGTATAACA

>VGCEX:00201:00799
ATGTACTTAGTATATATAGTATTG

>VGCEX:00203:00765
TAAAAGTTTGACAGAGTACAAGAT

>VGCEX:00206:00781
CGTATAATTGGATTGAGTCAATCT

>VGCEX:00213:00771
TAGCCTACCGGAGATCTGAACTGG

>VGCEX:00243:00758
TAAGAGATTTATCCTCAGTATAAC

>VGCEX:00203:00836
GGTAATTGCTAAACTGAGTACGAT

>VGCEX:00220:00828
TTAGACTAGATATAACTCATCTTT

>VGCEX:00221:00831
CATACGATTTGACCCAGTACATAT

>VGCEX:00228:00815
AATCTTATTATACTGCGTTTAATT

>VGCEX:00231:00800
ATCCCTGCTGTACTTGGTTCAACA

>VGCEX:00231:00836
TGTGCTTGGTACAAATACACAAGA

>VGCEX:00243:00827
CAAGAGTATATACCGAGTATAATG

>VGCEX:00203:00867
TCTGGACCAGGTATAAATATACCT

>VGCEX:00207:00859
ATATAGACTTAGTCTATCTGCCTT

>VGCEX:00212:00859
ATGAAATTCTGGACCGTGTGTACC

>VGCEX:00212:00891
ACCTAGACTGAGTGCAGAACTTAC

>VGCEX:00218:00859
TTCTAGGCCAAGTCTAAAGTTTTT

>VGCEX:00218:00897
GCTAAATTTTGGTTCAAGTCTATT

>VGCEX:00229:00895
ATACGCTTTTTGTATTTGGTACAG

>VGCEX:00229:00897
AGGCACTTCTGTATCAAGTCCATT

>VGCEX:00232:00859
CCGTATTTTACTCAGTATAAGACA

>VGCEX:00244:00881
TCAAAATTTTAAACTAACAATATT

>VGCEX:00245:00856
TTTTGCACTGAGTTCACTTATAGT

>VGCEX:00246:00851
AATCAATTTTATACTGAGTCCATT

>VGCEX:00202:00904
CGACGATTTGCACTAAGTATATAC

>VGCEX:00211:00929
TCTTATATTGAGTACAGCTCGCAT

>VGCEX:00212:00937
CATACTAATTTGTATCAATCCATA

>VGCEX:00214:00946
TTCCGTTATTTAAACTGGAATCAA

>VGCEX:00220:00900
TCTTGTACTGGATATAACGAAGCT

>VGCEX:00228:00910
TAAGACTTATACTAAGTATATCGA

>VGCEX:00231:00900
AATTGAATCGCATATAAACATGGT

>VGCEX:00232:00931
AATACCCTCGCTATTATTCCCCCC

>VGCEX:00234:00906
AATTGACTCAGACCAATAATGCTA

>VGCEX:00239:00919
GCGGGCGTGAGTCTAAAATTCCAC

>VGCEX:00249:00905
TGTGAACTCAGTGTCATTAAACCT

>VGCEX:00200:00953
TAATCTCCTTACGAGCGTTAGGTA

>VGCEX:00201:00978
GGCGATGTTTATACTCAGATTAGC

>VGCEX:00207:00968
TGCACTCGGTCTAAGGATTCCTTT

>VGCEX:00215:00969
TATGTACCCGGTTTATAATTGGTT

>VGCEX:00216:00962
AATAAATTTTTGGGCGCAGTTTAA

>VGCEX:00229:00959
CAGAAAGTTATATTCAATCTAAAT

>VGCEX:00232:00975
TACCCAATCTGGACTTGGTTCATG

>VGCEX:00236:00977
GTCCCGTTTCTACCAGGTACAACT

>VGCEX:00238:00952
CTCTTTCATGTACTCGGTCGAATA

>VGCEX:00240:00982
TAGTAGGTTGTACCAAGTGCACCA

>VGCEX:00240:00995
AATTAGTATTGCACTTAGTATATG

>VGCEX:00241:00972
TTGTAGATTTAGATCCAGTAAAAT

>VGCEX:00247:00986
TTGAACTCCGTACACCTATTGCTA

>VGCEX:00248:00971
CTCTAGACCAAGTCAATCATATTG

>VGCEX:00202:01025
ATTAAATTCGGTACAAATCACTTA

>VGCEX:00204:01030
ATGAACTCAATTCAACTTTAACCA

>VGCEX:00214:01000
TACCAAATATTGGACTGGATTCAT

>VGCEX:00219:01027
CCTGTACCGAGTCCATCGATTATG

>VGCEX:00220:01022
TTAAACTCGATTCAAAGCCAATAG

>VGCEX:00221:01006
ATTATACCGAGTCCATACGGTTGT

>VGCEX:00223:01012
AACAAATTTGGACCCAAAACATTT

>VGCEX:00225:01010
GGGAAATGTTATATCAGATCCAAG

>VGCEX:00228:01029
CTGATTTCTATATCGAGTTCAAAT

>VGCEX:00233:01032
GACTCGGTTCAAAATTAACTTTGC

>VGCEX:00242:01001
ATATGTTATACTCAGTCCTCCATT

>VGCEX:00242:01002
AAATAATTCACCCAAGTATAATTT

>VGCEX:00243:01037
TTTTATATCGAGTACATAACACCA

>VGCEX:00245:01012
CCTGTACCGGGTATAATCCTCATT

>VGCEX:00202:01069
CCTGAACCCAGTACATAAATGATT

>VGCEX:00203:01072
AGCCTTTTTATACTGGGTCTCAAT

>VGCEX:00218:01077
AACTGGACTCGGTATAACCTGCTC

>VGCEX:00219:01093
CCTAAATTTTCAATTTAGTATAAA

>VGCEX:00227:01085
AATATCCCAAGTATATATTTTATG

>VGCEX:00236:01056
AAGACGTAGTCTAAAATTCCCGAA

>VGCEX:00239:01060
CTTGACCAAGTACAAACATACGTA

>VGCEX:00240:01095
TCCTAAACCCAGTACAAAATCCTC

>VGCEX:00241:01081
AGTGAATTCTATACTTAGTGCGAA

>VGCEX:00248:01065
ACTCAGTTTAAATTCTGTCAATGA

>VGCEX:00267:00048
ATGAAATTTGTTCCCAGTACAGTA

>VGCEX:00255:00069
GACAGAATCCAATACCCGGTCTAA

>VGCEX:00261:00066
CGATAAAATTATACTGGGTTTGAC

>VGCEX:00266:00077
AAATAGACGGAGTCCATCATCTGC

>VGCEX:00267:00083
GATTGTCTCGGAATTTAAACTAAT

>VGCEX:00271:00072
TATTGTCCTGAGTATAAATACCTT

>VGCEX:00275:00095
TTGTACTTGGTGCAATAAGCCTGA

>VGCEX:00286:00071
GACGAAATCTTATACCGGGTCGAT

>VGCEX:00252:00123
TTTTGTACTCGGTCGAATATTATC

>VGCEX:00255:00135
TATTACTAGGTATAAGTATCTCAA

>VGCEX:00270:00107
TTATACTCCATTCAATATTCCTGT

>VGCEX:00272:00114
TTTGAATTAGGTTTTAACGTTCTA

>VGCEX:00272:00119
CCTATTACTTCCACCCAGTCCAAG

>VGCEX:00274:00140
TTTAATATTTAGACTAGATACATG

>VGCEX:00275:00139
CTATATTCTTGAACCTGCTTTATA

>VGCEX:00277:00129
AATTTGAATTACAGTTAGATGGAT

>VGCEX:00285:00105
CAGAATCATTGAACCGGGTTTACG

>VGCEX:00286:00116
GCATATTTCTACACTCAGGTCATA

>VGCEX:00286:00143
ACTAGGTCCAAATTGTAATTCAAC

>VGCEX:00288:00130
CACCTAAATTTGGACCGAGTTTGA

>VGCEX:00289:00134
TACTCAGTATAACAAATCGTTGAC

>VGCEX:00253:00151
ACCTGTACTGAGTTCAAACGTGGG

>VGCEX:00257:00153
TTAGACCCAGTGTACTAATGCTAG

>VGCEX:00261:00151
CCCGAAAAATTGACTCAGTACTAT

>VGCEX:00271:00163
CCTCGTTTTTTACACCCGATATAA

>VGCEX:00273:00166
ATTCCGCTGAACCAAGTACAACTA

>VGCEX:00274:00167
GTTTATTTCTGAACCAGGTTCACA

>VGCEX:00276:00177
AGCTCATTTAGACCCGATCCATAT

>VGCEX:00277:00177
TTAAACTGAGTACAAATCCTGGCA

>VGCEX:00283:00185
GAGTTGACCGGGTATAATTATCTA

>VGCEX:00295:00168
TAAAACACATCATCCACCTGATAA

>VGCEX:00261:00223
CATTGACTCAGTCCATCTATTTCT

>VGCEX:00269:00203
TCCGTAAGTTTGTACTCGACTCTA

>VGCEX:00271:00231
CCCAATTTTTACTGGGTATAAGTT

>VGCEX:00288:00206
TATAGAATCTATTCTGAGTATAAG

>VGCEX:00290:00228
ATTCGGCTAGACTTAGTCCAATGT

>VGCEX:00293:00233
GTTTCATGGTACTAATCTAAAATG

>VGCEX:00295:00222
AATCATTAATTAACTCAGTACAGC

>VGCEX:00252:00293
TGTTGCACCAGGTACATAGATGAA

>VGCEX:00255:00280
GGCCTTATACTCAGTCTAAAAGAC

>VGCEX:00257:00290
ATTTCGATTTTGATCAAGTCTAAC

>VGCEX:00260:00253
CATTCCGTGGAGTGAGTACAAATA

>VGCEX:00260:00256
GCATGCACTAGGTATATAAATTAC

>VGCEX:00274:00257
CGCACAATTTATACTGAGGCCACT

>VGCEX:00282:00262
CCGTATGATGTACTTGGTATATAT

>VGCEX:00285:00250
TCGGATGTTTGTACGGAGTACATT

>VGCEX:00285:00291
ACTGAGTTCAAATATTTATGATCA

>VGCEX:00286:00264
CCGAAAAGTTATACCTCGTGTATT

>VGCEX:00297:00285
ACCCAGTGCAATATTATTTATAGC

>VGCEX:00299:00257
TTATACCGAGTGTATTCCTGTCCA

>VGCEX:00250:00333
ACTTATACCGAGTATGTATGCCAT

>VGCEX:00252:00314
GTAGACTTAGTTCATTCTTTTGAG

>VGCEX:00254:00303
TGTTTACGGGCTAACGAACGACCA

>VGCEX:00264:00339
AATTATCCTCGGTACAAGTTTCAT

>VGCEX:00269:00317
ATTTATATGGGGTACAGAATTTTC

>VGCEX:00280:00308
GCCAGCTTGGTCTTGGTATAATAT

>VGCEX:00282:00345
TCTGACTTTAAACTGGGTACTATA

>VGCEX:00285:00334
ATGGACCGGATTCAATTAATTGGC

>VGCEX:00294:00306
ATTTAAACCGAATTCAAACTAACC

>VGCEX:00295:00311
CTCTAATCTGGACTCGGTATATCA

>VGCEX:00295:00313
CGTTACACTGAGTGCAACAAGTTC

>VGCEX:00256:00383
AACGACGCTAGACTTGGTACACTA

>VGCEX:00258:00351
ATTAACTGTGGACCCGATATAAGG

>VGCEX:00258:00386
TTATTCCTGGACTCAAGTATAAAG

>VGCEX:00260:00371
ATATACTTGGTATACTCCTTTTCA

>VGCEX:00262:00352
CCAGATCGTGGACTCGGTTCACAT

>VGCEX:00270:00363
GTATCCAGTCTAAATATGATACTA

>VGCEX:00279:00395
TTTAACCTAGTATAAAACTTTGTA

>VGCEX:00288:00350
TATACTCAGTGTAAGATCCACCTA

>VGCEX:00290:00367
AATTACACCCGGCACACAAAAGCT

>VGCEX:00250:00412
TATGATTCTAGACCTGGTTCATAA

>VGCEX:00251:00422
TTTGCACTGGGTCTAACTCTCGTT

>VGCEX:00255:00404
CCTTGGATCCAGTACATGATGTGG

>VGCEX:00257:00409
TTAGACCGAGTACAACAAGTCCCA

>VGCEX:00266:00428
TATTACCTCGAGGCATAGCCCCTG

>VGCEX:00268:00410
TAACCTCAAGTCCAAATTTATAAG

>VGCEX:00271:00408
AACAATTAGACTTAGTACAGTCAG

>VGCEX:00274:00410
TTGTACCGTACCCCCGTACGCTGT

>VGCEX:00279:00446
ATTTATACCGGGGTTATCGTTTCG

>VGCEX:00290:00414
TCTATATCTATATTCAGTCCATAA

>VGCEX:00293:00412
CTGCGTTTCTGTACCGGGTATATA

>VGCEX:00295:00403
TATTGTCAGTCTAATAATCTTGAC

>VGCEX:00299:00425
AATTTAGACCCAGTTCAAAATATA

>VGCEX:00258:00497
ACCCGGTTCAAAAAATTGGTATGA

>VGCEX:00286:00464
CGCAATATTTTGACTGGGTTCAGG

>VGCEX:00256:00548
TATGAACCTCGACTCAGTACACAA

>VGCEX:00278:00504
TTTATATACTAGACCGAATACAAT

>VGCEX:00286:00513
ATTTGTACTCAATTCAACCATAGT

>VGCEX:00294:00544
ATCTAAACCCAGTTCAATCTCTAA

>VGCEX:00294:00545
ATACACTCAGTACAAACCACGCTA

>VGCEX:00257:00570
ATCAGATATGTACTAGGTTCAATG

>VGCEX:00259:00584
CGGACTACTTATACCCAGTTCATA

>VGCEX:00268:00587
TCTTATACCGAATAAAAATTAATT

>VGCEX:00275:00595
GAGGAAAATTCAACCAGATCTAAG

>VGCEX:00276:00559
CTCTGTATTCGGTCCAAATAATCA

>VGCEX:00279:00587
AAATTCTTGCACTGAGTTGATCAA

>VGCEX:00287:00585
GATAAATAGTATATCTGGTCCAAT

>VGCEX:00297:00564
TTCAACCGCGTACAACAATATACA

>VGCEX:00298:00593
TAAATAACTATTCTCAGTCCAACT

>VGCEX:00299:00566
CTTGGATTGGGTCTAAGCACATAC

>VGCEX:00253:00611
GACTTAGTATAATTCTTTAAACAT

>VGCEX:00254:00627
TACGTTCTTGTACTCGATCCACCA

>VGCEX:00278:00631
TATCAGACTCGGTATAAAACATTT

>VGCEX:00290:00602
TTGGACTTTGTACCCCGTACATGT

>VGCEX:00251:00682
TTTGATCCGAGTCCATGATTTTGG

>VGCEX:00252:00669
TATTAATCGCGGTATAAACTTTCC

>VGCEX:00259:00664
CAAATAGCGGACCAGGTCCAAATA

>VGCEX:00264:00699
TATTTAGTAATACAGAATCTACGT

>VGCEX:00269:00664
TACTCGGTACAAAATTTCCTCCTA

>VGCEX:00274:00692
ATTCTTTTTATTCCCAGTATACAG

>VGCEX:00275:00668
TCTTAACAGTATCAAGATTCCTCG

>VGCEX:00285:00650
TTTGTATCTGATCTAAAGTTATCA

>VGCEX:00287:00676
TTTAACCCAGTATACTTATTGTGC

>VGCEX:00289:00684
TTCTACTTTTGAACCCAGTACTTG

>VGCEX:00289:00691
CTTGATACTTAGATTTAGTCTATC

>VGCEX:00291:00658
TACTTAACTCGGTCCAAATATTTT

>VGCEX:00251:00748
ATTTATACTGGGTACAAGATGTGT

>VGCEX:00253:00712
AGTAAACTCGGAACAAGTTCGCTA

>VGCEX:00253:00742
TTTAACCCGGTATATTATGTACTG

>VGCEX:00255:00749
AACGCTGAGTATAAAATTTAACCT

>VGCEX:00257:00733
TCATTGCTTATATCGAGTATATGC

>VGCEX:00258:00705
GCCTGTTTAGACGCAATCTAAAAA

>VGCEX:00260:00713
TATACCAAGTACAATATCCTGCAC

>VGCEX:00269:00720
CAGAAATTAGACTAAGTGCACTAA

>VGCEX:00270:00749
CTTATATTTATAGCGAGTCCAAGC

>VGCEX:00271:00704
CGGTTATATAAACTCGATCCAAGA

>VGCEX:00274:00742
ATTTGTGCCCAGTGTATGAATTTC

>VGCEX:00292:00701
TAATATATCCAGTACAATTATCTC

>VGCEX:00296:00745
CTTAAATGTATACCAAGTTCATAG

>VGCEX:00255:00758
TAGCTAGTTCAATAAATCTGAGGC

>VGCEX:00295:00791
CTAGACTCAGTTCATATAAGCTAA

>VGCEX:00253:00835
CAGTATACACGGTATAAACTTTTT

>VGCEX:00262:00808
CGCGACAAATTAATCTTAGTACAG

>VGCEX:00265:00801
AGTGCACTCAGTCCAGCGTTCTTA

>VGCEX:00269:00845
CGAAACCCTATACCTGGTACAGAG

>VGCEX:00278:00846
AATTACGCTGAACTCGGTACATAA

>VGCEX:00285:00841
ATAAATATTATACTCAGATCGAAT

>VGCEX:00289:00802
GTTATACCCAATCCAATTTACCCC

>VGCEX:00251:00897
TATACCAAGTACAATCTGTATCAA

>VGCEX:00257:00876
TAAGGATTACACCCAGTATAAATG

>VGCEX:00258:00891
CTAGACTGAGTACACGTTTGTGCA

>VGCEX:00264:00888
AACTACGCCGTAAAGTTCAGTTTA

>VGCEX:00275:00868
TAGACGCAGTACAAACGGCATTTA

>VGCEX:00289:00850
TATTATACTAGATCCAATAACAGC

>VGCEX:00255:00911
CTATACTCGGTGCATTCTTGTCTA

>VGCEX:00261:00932
ATGAAGTTTTGACCAGGTGCAACA

>VGCEX:00266:00941
GAAATAGACGGTACAATATTCCAG

>VGCEX:00266:00947
TATTGTATCAAGTCCAATTGTGGG

>VGCEX:00270:00916
CTTTTACCAAGTACAGAATCCTCT

>VGCEX:00272:00934
TTCTCTTTCTATACCGAATCCAAA

>VGCEX:00276:00909
ACTTTTTCTTGGACTTAACGTAAA

>VGCEX:00295:00902
TTTGACTGAGTACATTTAGGATAA

>VGCEX:00299:00928
TAGGCTGTTAGACTCAGTGCACGA

>VGCEX:00299:00948
CTCGCGTTTTGAACTCAGTATCAA

>VGCEX:00254:00962
TTATTCTACGGCTCCAGCATTCCA

>VGCEX:00255:00957
TGATTCTTGTACCTAGTCCATATG

>VGCEX:00256:00962
TTTGACCTAGTATAGCTTTAGCCA

>VGCEX:00258:00989
AATACACTAAGTACATCATTTTGT

>VGCEX:00259:00960
CATTGTATCCAGTTCATGTTGTAC

>VGCEX:00262:00965
TTTAATTTGTATATCGAGTATTAA

>VGCEX:00265:00950
GCATATTTAGACTGAGTATGACAA

>VGCEX:00266:00969
AATTGGATCGGGTACAACACAAAG

>VGCEX:00271:00961
CTTCAGTTTGTACTTGATGCACGT

>VGCEX:00275:00966
TCTAAGTTTTGTACTCAGGTTAAG

>VGCEX:00279:00958
TTGTATCGAGTATCAAAATAACGG

>VGCEX:00281:00964
TGAACTCAGTATAGAAAACTTCGT

>VGCEX:00283:00966
ACGAAAGTTGTACCTAGTCCTATA

>VGCEX:00293:00981
TCCTTTATTTGACTTAGTCCACGA

>VGCEX:00250:01014
TTCTTTCTCTTAACCATGCGTCGT

>VGCEX:00252:01005
TCGTAATTTGGATTTAGTGTAAAA

>VGCEX:00258:01046
ATGCAATTTATACTCAATCGATCA

>VGCEX:00259:01000
TTTACGGAAGACAAGGTCTATGAA

>VGCEX:00266:01044
ACAAGTTTATACCAAGACTAACCA

>VGCEX:00267:01007
GACCCGGTCTAAAATCTAGGTACA

>VGCEX:00269:01026
TTCTTTGACATGTACTCGGTCAAA

>VGCEX:00272:01023
TTTCCGCGCGGCCGCCTGGAGACA

>VGCEX:00276:01002
ACTCAGTACATTATCTGTTACCAA

>VGCEX:00281:01013
ACTGAGTACAAATATAACGCTGCC

>VGCEX:00290:01021
GAGAATTGTTGTATCCAGTCTCAT

>VGCEX:00290:01043
CTGTACCGAGTCAATTGTTCGTGG

>VGCEX:00251:01054
TGTAAATTTAGACCGAGGTCAAGA

>VGCEX:00257:01097
GATGTACGCAGTGTAAATATCTAA

>VGCEX:00260:01068
AATCGCTCAACTAAGTACAAAATG

>VGCEX:00262:01068
CTTTACATTGAACCGGGTCCATTT

>VGCEX:00265:01051
CCTGATTTTCGACTTGGTACATAC

>VGCEX:00271:01079
TCCTATTTCTGTACCTACTACAAG

>VGCEX:00274:01062
CTTTTTTTGGACTTTACCTTTTCC

>VGCEX:00276:01053
TCTAAGTTAAACCCAGTACAATAG

>VGCEX:00279:01095
AACTGGATCAAGTACAAATTTCAA

>VGCEX:00290:01098
CTAATGAACGCCTGTACTTATATG

>VGCEX:00281:01133
AAATGGACTCGGTTCAAAAACGGC

>VGCEX:00288:01145
CACGAAGTTGTATTAGGTACAGTA

>VGCEX:00290:01142
TACGATTTTTACATTGGATCAAGA

>VGCEX:00303:00025
GAAAACGATGAACTCGGTCCAATG

>VGCEX:00317:00025
ACTGCCGCTGTACTGAGTATAAAT

>VGCEX:00329:00022
CAAAAATTTTTGACCTGTCCCTTG

>VGCEX:00329:00034
TAATCCGAGTATAAGGTTTATGAC

>VGCEX:00337:00023
TACTTTTTGCACCTGGTCCTAGTT

>VGCEX:00313:00066
TACGTTTTGGATCGAGTATAATGT

>VGCEX:00341:00059
CTATATTTGAACCCAATCCATTTC

>VGCEX:00346:00075
TAAAATCGTTATACCGAGTCGACA

>VGCEX:00347:00089
GCGAAGAATTGAACCGTGTCCAAT

>VGCEX:00348:00065
CCTTATATTGAGTGCAAATTACAC

>VGCEX:00349:00061
GGCGAATTTTGTACCAGGTCTGCA

>VGCEX:00302:00127
CTAGAATTTAATCTCAGTACATTG

>VGCEX:00308:00138
TTGTACTAAGTATACCCTTCTCAG

>VGCEX:00308:00140
TGTTGAACTGAGTATAAACTCGTC

>VGCEX:00349:00137
CGATATTATTTGACTGGGTATAAC

>VGCEX:00301:00191
ACCCGAATATGTACTGAGTCTTGG

>VGCEX:00319:00173
ATTAAACCTCGTAGCGATATTCCA

>VGCEX:00320:00187
AAGTACCGAGTACAATCTAACTGA

>VGCEX:00325:00178
CCAATAAACTATACCCGATGCAGC

>VGCEX:00326:00162
GCAGAATTTGAACCAAGTCCATAT

>VGCEX:00336:00168
CAATACACTCAGTTTAAGTATCTA

>VGCEX:00301:00238
CAAATTGCTATACACAGTATAATT

>VGCEX:00314:00244
ATAGACCCAGTATACAATATTGGT

>VGCEX:00324:00245
TTTTACCGCGTCCAATATAACACG

>VGCEX:00330:00209
TCTTGTATCGGCTCCAACAATATA

>VGCEX:00332:00231
CGTTTGATCTTATACTGGGTAGAA

>VGCEX:00333:00210
AATTCCTGCTGACTCCCCTTCTGT

>VGCEX:00342:00235
AAGGCTTGTGCACTTAGTCCAAAT

>VGCEX:00345:00223
ATGCCGTAATTTGTACCCAATCTA

>VGCEX:00301:00258
CAGAAATTGTATCCAGTATACACT

>VGCEX:00302:00290
TTCTTAACTTACACTGAGTCTACC

>VGCEX:00308:00267
ACTAAATACTAGACCCAATATAAA

>VGCEX:00308:00275
TTGTATCAAGTACAAGTCTTTTTC

>VGCEX:00328:00285
ACAATATTACTCTCAGTCATAAGT

>VGCEX:00331:00257
AAATAGCCTCGGTTCAAGTCATGA

>VGCEX:00333:00283
TGTGAAAGTTATACTATGAGTAAG

>VGCEX:00339:00269
TGGATCTGGTATAAGTTTACGATC

>VGCEX:00340:00299
CTGAAATTTGTGCTAAGTATAAAG

>VGCEX:00343:00281
AACTCCATGTACTAAGTCAAATTA

>VGCEX:00300:00326
ATTTACCGGGTCTAACTCCCATTT

>VGCEX:00301:00307
TTAATTAGTGGACTCACTGTAAAA

>VGCEX:00301:00328
CTAGAATCCTATACTCCGTGCAAT

>VGCEX:00304:00307
TGTGGACTGGGTTCAGAGACTCGA

>VGCEX:00304:00340
TTACACCTTGAACTCAGTATAAAC

>VGCEX:00307:00322
CATTAATTGTTGTACTTGCACAAA

>VGCEX:00307:00326
CTTGTCCTTGTCCTCAGTCTAAAT

>VGCEX:00316:00330
TTGTATCGTATCAAACTTATGATT

>VGCEX:00317:00333
CTTTGAACCCAGTTCACATTATGT

>VGCEX:00319:00332
TCTGTATTTAGATTGAGTATGACT

>VGCEX:00320:00322
TTGTAATCTCAGTATATAATATCA

>VGCEX:00338:00310
TTTGTACTGGGTGCAGGTTGGGTA

>VGCEX:00344:00344
GACTCAGTACATCTTTAAGTACCT

>VGCEX:00345:00314
ACTCGGTCCAAATTCTCATACAGT

>VGCEX:00346:00302
CACGACCAGTTATACTCTGTACAG

>VGCEX:00308:00372
GAAAGTCTTGTCCTCGGTATAAAG

>VGCEX:00311:00382
TTGGACCGAATTCAACGTTCAGGA

>VGCEX:00318:00393
TACAGCCATTTAGACTTGGTACAG

>VGCEX:00324:00378
CCACGAATTATACCTGGTACACAA

>VGCEX:00331:00381
GCTAAATTTCATACTCTGTATAAT

>VGCEX:00334:00390
ACAACATTAGATTCAGTCCAGACA

>VGCEX:00335:00359
GCCCCGCGTATACTTAGTTCAAAA

>VGCEX:00346:00379
ATTTGTATCGGGTTCAAACCGGAA

>VGCEX:00302:00427
CCGAATTTTAAACCTGATATATGT

>VGCEX:00305:00401
GTGAACTCTTGACTCGATCTAACA

>VGCEX:00311:00411
CATACACCGAGTCTAAATACTATT

>VGCEX:00314:00424
ACAACTTCTGTACTCATGTTAAAC

>VGCEX:00323:00421
TTGTACTGGGTCTGAGATAATTTC

>VGCEX:00325:00421
CCTGTACCGAGTATAAAATCTGTA

>VGCEX:00326:00417
AATATTCTTAAACCTGGGACAAAA

>VGCEX:00328:00410
ATTTGTTCCAGGTTCATAATCTCG

>VGCEX:00331:00429
CACGTCATCTACACTGAGTGCAAT

>VGCEX:00337:00409
CGAATTTTCAGACTCAATCCAAAT

>VGCEX:00340:00428
ATTTCTGGCCCCGTTTAGACGAAC

>VGCEX:00344:00447
TAGACTGAGTCCAAACAAGCCGGT

>VGCEX:00302:00478
ACCAACAATTGACTAAGTCCAAAC

>VGCEX:00304:00485
TTTATATTCGATCTAACTTAAAGG

>VGCEX:00315:00476
GACTAGATTTTATATCAAGTATAA

>VGCEX:00330:00486
CCCTTTGTTTATACTAAGTCAGAC

>VGCEX:00334:00458
ACTTAGTCCAATTTTGGTTATCAC

>VGCEX:00339:00459
TAGTTTGATAGACTGAATTCAACG

>VGCEX:00343:00469
ACAAAAATGGTCCGGGTCCAATAT

>VGCEX:00345:00478
AAATAGCTTATACCCAGTATATTA

>VGCEX:00315:00540
TATTATATCCGGTCTTGATAATTA

>VGCEX:00315:00545
CCGTGTACTCCATCCAAAATCGAA

>VGCEX:00316:00530
ATTTAAATTTATACCCAGTTCCTA

>VGCEX:00324:00515
TTCATCTTTGAACCGAGTATAATA

>VGCEX:00330:00501
AATAAAAAGTGGTCCGGATTTAAA

>VGCEX:00331:00529
ATTAATTTACGTACTCAGTATAAA

>VGCEX:00344:00534
CATACCTTCTGTACTTAGTGCAGT

>VGCEX:00345:00545
CATAGAGTTGGACTCAGGTTAGTT

>VGCEX:00348:00545
CTACTAATACTTTACTGGGTGTAA

>VGCEX:00349:00513
AATCAAACATATCCCAGGTATAAG

>VGCEX:00303:00561
AAATACATTCAGTATTAAACCGCC

>VGCEX:00306:00560
CTTGTTAGCTGTACCCGATATATC

>VGCEX:00306:00594
TCCCCGCGGAACTTTATTATTGCA

>VGCEX:00308:00570
GTGAACTTAGTATAATACTGTCAT

>VGCEX:00327:00560
ATAGACTGAGACTAATTATGTCAC

>VGCEX:00327:00561
TATACCAAGTCCAAATTAAATATC

>VGCEX:00347:00598
TGGGTTCTTGAACCTAATACATTA

>VGCEX:00300:00639
TTTGACTGAGTATATTACCCGGGT

>VGCEX:00311:00629
CGTTTATCTTAGACCTGGCTCAAG

>VGCEX:00314:00618
TTATACTGAGCTCAAATCTGACTG

>VGCEX:00316:00642
GTACAATCTTAAACCAAGACCAAA

>VGCEX:00325:00601
CCTCATTTGCGTACCGAGTATAAG

>VGCEX:00326:00642
CTCCATAATTTTTAACTGAGTCTG

>VGCEX:00332:00633
TAAAAGAGATACACTCGGTCCAAT

>VGCEX:00337:00635
TCCAATTGAACCCAGTTTATGATG

>VGCEX:00347:00646
TACTGTCGCTGAGTCTAAATTTAT

>VGCEX:00307:00679
ACTGAATGTTATACTTAGGACAGT

>VGCEX:00310:00659
ACCAGTCCTATATTCAGTACAAGT

>VGCEX:00312:00678
ATGTGTACTGGGTATACCTTTCGG

>VGCEX:00317:00676
TCCTAACTTTGTATTCAATGCAAA

>VGCEX:00318:00679
CCGATTTGGACTTAGTACAATCGC

>VGCEX:00330:00673
TAGCGCCGATTGTACTAGGTACAT

>VGCEX:00331:00650
CCCGAGATTTGTTCTTAGTTTAAA

>VGCEX:00331:00655
CGTTAGACTCGATCAAATAATTTC

>VGCEX:00333:00697
GACGCGTTCGGCGGGCTGACTAAT

>VGCEX:00337:00682
CCGAAATCTTGAATTTAGTGCAAG

>VGCEX:00338:00694
CGAGCTAGTACAACCTTTTGAGGA

>VGCEX:00339:00690
ATTCATTGTACTTGATCTAACCTA

>VGCEX:00340:00673
AGGACATTGAACTGAGTGCAATTT

>VGCEX:00344:00658
GGCAATTATTGGATTCAGTATCGC

>VGCEX:00346:00650
ACTGAGTCCAAATTACCCCGGTCC

>VGCEX:00349:00669
TATGGATTCGGTACAGGGATATAA

>VGCEX:00345:00702
ATGTGCACTGAATCCAAAACAATC

>VGCEX:00304:00774
CTTGTACTAAGTACACAAAACCGA

>VGCEX:00307:00777
AAATACGTTGATCCTGGTACAAAT

>VGCEX:00307:00793
TCTTATTGTTATACCCGGCACAAA

>VGCEX:00315:00753
CGGTCGGATTTGTACTAACCATAA

>VGCEX:00320:00771
AATAAATTATTATCTGAGTCTAAC

>VGCEX:00323:00793
CTTCGGGTCTAACAATTCCGGTCC

>VGCEX:00323:00794
ATCTAAGTTGTATCGAGTACATCA

>VGCEX:00330:00796
ATGCACTTTATACTGAGTACGCCA

>VGCEX:00331:00762
AAATGAACCTACTCTAATTAAACG

>VGCEX:00340:00795
ACTGAGTCCAAAATTCAACCTCTA

>VGCEX:00342:00784
CAATGCTTAGACTTGGTGTAAAAA

>VGCEX:00304:00838
GACCGAGTACAATAAGGTGGTGTT

>VGCEX:00306:00805
ATGTGCACCCAGTATAGAACAATA

>VGCEX:00309:00848
TTAGACTGAGTAAATTCCAGCCCA

>VGCEX:00310:00847
CGCTTCGACTTATATCCGATCTAA

>VGCEX:00313:00813
ATTTCGTTTCCCACTGCACCATGA

>VGCEX:00318:00806
CTAAACCTTATACTGGATACACAA

>VGCEX:00324:00839
CTACTGAACATGAACTCAGTCCAA

>VGCEX:00331:00832
ATTTATTCTGGGTTCAAACATGGA

>VGCEX:00333:00845
ACCAGGTACAATGTTTCTTTTCAT

>VGCEX:00334:00817
AATAGCTCCGGTACAAAATTGTCG

>VGCEX:00338:00830
CTACCCATTTAGTACCCGGTATAA

>VGCEX:00338:00838
ACCTTAAATATACTGAGTATATGC

>VGCEX:00344:00814
CCTTTATCTATACCCAGTTCACAT

>VGCEX:00346:00814
AGAAAGTCTATACTTAGTCAATCA

>VGCEX:00307:00862
TTATGAATTTTGGACTTAGTCCGC

>VGCEX:00346:00879
CTGAATTTATACCGAGGTAAAAAC

>VGCEX:00347:00858
CTCGTATATAACTTTTACTGAACT

>VGCEX:00311:00928
CCTATAATCTGAACTTGGTGTATA

>VGCEX:00328:00929
TTATACCATGTATAGGAATTGCGA

>VGCEX:00332:00924
CTAATTTAATGAACCGAGTAGTAA

>VGCEX:00342:00918
AATTGTATCCGGTTTAGTTTCTTT

>VGCEX:00300:00983
CTTGTACCCAATACAATCCACGGG

>VGCEX:00302:00988
ATTAACTATACTGAGATCAACATC

>VGCEX:00306:00972
GTTGAATTAGACTGCGTATAACAT

>VGCEX:00312:00962
ATTTATACTTGGTCAACAGTCAAG

>VGCEX:00313:00969
TTATGAACTGAGATCAGGAAGTTT

>VGCEX:00313:00996
AATCCTTTTCTATACTTGATACAC

>VGCEX:00316:00953
TAATTCCTTTGAACCTAGACTAGA

>VGCEX:00324:00950
TATACCCAGTCTACTTTCGTAACG

>VGCEX:00327:00996
TTTAACTCTACACCTGGTCCAAAT

>VGCEX:00341:00991
CCCAAATTTGGACTTATAGATTGA

>VGCEX:00300:01005
CGTCAAATTTGAATCCAGTTTATT

>VGCEX:00310:01017
TGGTTTTACTATACCCAGACTATT

>VGCEX:00312:01012
ATGTATACTGAGTACAATGGCGTA

>VGCEX:00320:01020
TAGACTCGGTACAACGTCGGGCAT

>VGCEX:00321:01023
AACTAAATTTAACTAAGTTCAGGA

>VGCEX:00329:01032
AAATGGGTATACTTGGTCTAAAAT

>VGCEX:00331:01021
CGCAAACTTACATCCAGTCCATTC

>VGCEX:00333:01007
TACTGCTTTTATACTCGCTTCACG

>VGCEX:00333:01043
CCTGAAAGTTGGACTTGGTTGATG

>VGCEX:00341:01027
GGTTATTTCTTGACCGAGTACACA

>VGCEX:00342:01008
ACAATAATTCATCGAGTACAATTA

>VGCEX:00343:01039
AAAACTCTTAAACCGAGTATACTA

>VGCEX:00347:01025
AATTAGACCCAGACCATTTATTGT

>VGCEX:00348:01007
ACTGAGTATAAATTATCCCCTTAT

>VGCEX:00302:01092
ATACTCAGTATAATATTTAAATCT

>VGCEX:00304:01075
TCTCCCGTGATACCCAGTACAACA

>VGCEX:00304:01083
TTTTATACCGCTCTTCCCCACATG

>VGCEX:00308:01066
TATATCTAGTACAATTACTTCCAT

>VGCEX:00313:01092
ATAAACCTATACTCGGTCCAGCTC

>VGCEX:00320:01096
ACCGATTATATACCCGGTATAGTC

>VGCEX:00328:01050
TTATACTGAGACTAATTTGTTTAC

>VGCEX:00328:01069
ATAGTAATTTAGATCTGGTATAAC

>VGCEX:00334:01082
TTTCCATCTTATGACCTGAGCACT

>VGCEX:00336:01053
AATTATACCCGGTCAATCGATAAC

>VGCEX:00303:01119
CTATGTCTTATACTTGGTGTATTA

>VGCEX:00304:01147
GACCAATATACACTCGGTACAACT

>VGCEX:00309:01143
TCTTAACTCGGTACATATAGTCTC

>VGCEX:00311:01104
TAATCGACTAGGTTCAAGTTTTCT

>VGCEX:00325:01107
CAGAATTTTAGATTGAGGCTAATC

>VGCEX:00333:01110
TTATACCTAGTTCATTCTCCTTAG

>VGCEX:00333:01143
TCCAGGTTTGACTCGATGCAAAAT

>VGCEX:00340:01148
TATACCGGGTATATTCATTTGCTT

>VGCEX:00346:01125
ACTCTTTATTATACTGGGACTATT

>VGCEX:00302:01154
GATTTCAAGTTGGACTAAATACAA

>VGCEX:00303:01151
CGTGCGCTTTATACTGGATATAGA

>VGCEX:00323:01157
AATGGAATTCTGGTCCAAGTATAT

>VGCEX:00359:00037
AATCGTCGGTGCAAGTTCTCAAAT

>VGCEX:00359:00043
TCCAAAATTGCACTGGGTTCAGTA

>VGCEX:00383:00040
AAGTATACCGGGTTAATTTTTGAA

>VGCEX:00388:00010
CTTAAGTTTTGCACTCGCTATAAA

>VGCEX:00389:00015
CTGTTTATTTTGACTTAATCTAAT

>VGCEX:00396:00014
GTTTTCTCTATACTCGGTTTATCG

>VGCEX:00351:00055
AATGGACTAAGAACAAATTCGAAA

>VGCEX:00354:00083
TATTCGAACGTTTTAGTCATTTGA

>VGCEX:00364:00071
TTGTATTAAGTATAGGTTTACAAC

>VGCEX:00369:00077
ACTAGGTCTAAATAATACAACCTG

>VGCEX:00369:00082
CATTTTCGGCCGTATTCTACGTAA

>VGCEX:00372:00072
TGAATTTTATATCGAGTTAAAACT

>VGCEX:00377:00097
CTCCATTTTAGACCTGGACTAACT

>VGCEX:00381:00079
TTTGAACTACGTCTAAGTAAATTC

>VGCEX:00395:00091
GCCGAAAAATTTAAACCAAGCGTA

>VGCEX:00350:00127
TTCAGAGATTATACTTAGTCCATA

>VGCEX:00352:00101
TCAGCTTGTTAGACTCGGTGCAAA

>VGCEX:00358:00107
AATAAGATGGACTAAGTACACCCT

>VGCEX:00359:00131
AAATTAACTCAGTATAATAGATAG

>VGCEX:00363:00108
TTGTACCGGGTTTAATCCCCTCAT

>VGCEX:00366:00104
GACTCAGTCCAATAATCTAAGCTT

>VGCEX:00375:00112
CATTGCCTATACTGGGTTCAAAAA

>VGCEX:00390:00102
TCCTATACTCGGTCTAGTGTTTAC

>VGCEX:00391:00125
TTATAGCAGGTACAAAATTAACCG

>VGCEX:00397:00107
CGAAGTTTTTTTGACTCAATCCAA

>VGCEX:00360:00164
CTTAAAAGTCTAGATTCGGTCTAG

>VGCEX:00361:00164
AGAAAAAATTTGTACTTACTCCAG

>VGCEX:00363:00154
TTTTGTACCTGGTGCAATACTTTA

>VGCEX:00364:00169
CCACTCGTTATACCAAGTCCATCT

>VGCEX:00377:00154
ACCGAATTTCTACCAGGTATAGTA

>VGCEX:00382:00170
TGAGATATTTATATCAGCTCCAAT

>VGCEX:00383:00199
ATATTGATTTATACCTAGGCCACA

>VGCEX:00391:00175
TCAAATTTGTGACCTTAGTCATAG

>VGCEX:00396:00161
TGCGATTTTCTACTCGGTTCACTA

>VGCEX:00398:00177
TTTTATATTCGATACAGTATAGCA

>VGCEX:00351:00214
CACACTTTTTAAACTCAATCCAAG

>VGCEX:00353:00233
CTATACCGGGTATATTCCTTTATA

>VGCEX:00358:00209
AGAGAATTTTATACTTAGTATACT

>VGCEX:00361:00221
GCGTCTTTTTGTACTCAGATCATT

>VGCEX:00378:00246
AATGCACTCAGTACACGAACGTGG

>VGCEX:00379:00209
AATTTTACTGTCAATTATTGGTCA

>VGCEX:00381:00204
ACTCAGTCTAGCAAACACGATCTC

>VGCEX:00381:00236
TACGACTTGGTATAATTTACGAAG

>VGCEX:00382:00245
TTTATCATGCACTGAGTATATCTA

>VGCEX:00395:00205
CAATTTTTTGCACCAGGTACGTAA

>VGCEX:00358:00253
CCGGGTGGTCCAAACTTTCGGTTT

>VGCEX:00358:00256
TTGTGCTGAGTATAAGTTCGTAGC

>VGCEX:00359:00265
TGAGTATTTGTGCATCGTCTAGTA

>VGCEX:00360:00257
ACCAAATTATTGAACAACGTCAAA

>VGCEX:00360:00272
TTTTAAACTCAGTGCAATATATTA

>VGCEX:00362:00254
CCTGGGTTTGACCAGATGTATAAC

>VGCEX:00378:00296
TTTAACCTGGTATAATAAACGCTT

>VGCEX:00382:00289
ACTTTTATTTATACCCAGTCCAGT

>VGCEX:00385:00271
TTTTACACTAAGTATATGGGGCAA

>VGCEX:00387:00261
CGTAAATTATGTACTGAGTCCAAC

>VGCEX:00387:00275
TCTATACTCAGTTCATGACATATC

>VGCEX:00356:00310
AAAAAGACCTAGTCCAAGGTTTCA

>VGCEX:00356:00315
CTAACGACTGTTAATGAATGATGT

>VGCEX:00366:00339
TCAATTATTGTACCTAGTCTTAAG

>VGCEX:00388:00314
TTCTTACTGAGTAAATATGTGTCC

>VGCEX:00390:00319
TATATGCAGTACAACTTTTGTCCC

>VGCEX:00397:00315
CAATATTTCTTGACCCAGTCCACC

>VGCEX:00363:00377
ATTAAGAATATATACTCGATGTAA

>VGCEX:00364:00363
TATAAACCAAGTATAAACATACGA

>VGCEX:00379:00392
ACTTACACCTAGTATAAGGGACCT

>VGCEX:00388:00386
AAACTTGGTGCTCTCAGTCCAAGA

>VGCEX:00392:00374
GCCGACGTTGTGTACTGCGTCAAA

>VGCEX:00351:00404
CTTGAGTTTTATATCCGGTCCACT

>VGCEX:00351:00415
TTGTATTCGGTATAAGTCTTTACT

>VGCEX:00351:00448
ACTTAGTTCAACATTTTCTTGCTC

>VGCEX:00359:00407
TCCTACCATATACTTAGTCCAAAA

>VGCEX:00362:00412
TTCCGCTCAGTACAATTTTCATTG

>VGCEX:00373:00416
ATGGACTAAGTTCAGTGTTTACAT

>VGCEX:00374:00415
CTTAAAACCATAGACTCAGTCTAC

>VGCEX:00384:00447
GTCTAAACAGGGTATAAGATTACC

>VGCEX:00390:00443
TATGACTCAGTACAATTTAGCCTA

>VGCEX:00396:00448
ATATAGACATTGCACCGAGTAAAT

>VGCEX:00397:00429
AAATACGTTGATCCTGGTACAAAT

>VGCEX:00351:00486
CGGATTATTTGGATTGAGTATAAT

>VGCEX:00362:00465
TGATTCTTTAGACTAACTATACGT

>VGCEX:00364:00490
TTTCGGATTAAACCAAGTCAATTT

>VGCEX:00367:00477
GGCTGTATCCAGTATAATTAGTCC

>VGCEX:00367:00481
TTGGACACGGTGTAAATATACGGT

>VGCEX:00370:00492
TTTTGAAACTCTAACTTCAATAAG

>VGCEX:00371:00489
ATATACTAGGTACTGGTAAACTGA

>VGCEX:00372:00472
TTTGACCCCAGTGCAATTTTTCAG

>VGCEX:00380:00465
TGAATAATTAGACCTGGTACACTT

>VGCEX:00382:00478
AAGTTTGACTAAGTTCACATCAGT

>VGCEX:00386:00457
TTTAAACTCAGTCTAACTGAATAC

>VGCEX:00395:00482
TTTGACTTAGTACAAACTAGACCT

>VGCEX:00352:00514
TTTGGAATGAGTACAAATTTCACA

>VGCEX:00357:00514
CTCAAATTCTGTACTCAGGTCATG

>VGCEX:00359:00509
GAGTTATTTAAACTCAGTTCACAC

>VGCEX:00360:00516
ACTTATGCTGAGTATAGCAATTGC

>VGCEX:00364:00534
ATCTGTATTGAGTATAAATCAGTG

>VGCEX:00365:00546
CATAAGAATGTTAACTGAGTTCAA

>VGCEX:00381:00519
TATTAAACTTGTACCGCGTAAAGC

>VGCEX:00383:00531
TACTGAGTACAACAAATTGAGTCA

>VGCEX:00358:00593
CGAAGTAATTTAAACTGTGTATAA

>VGCEX:00359:00594
GTCGCATTTCTATACCCAGCCTAA

>VGCEX:00362:00559
AATTTTTCTCCCCGGTTCACTTAA

>VGCEX:00362:00570
ATGATCTTTATACCCGCTATAATG

>VGCEX:00363:00574
AAATCTTATTGTACTAGGTATATG

>VGCEX:00364:00557
AAATAATTTGAGACTGAGTCTATA

>VGCEX:00366:00577
TTGTACTTTTAAACTAGGTACATA

>VGCEX:00371:00550
GTAGACTTGGTCTAATCTTTTATC

>VGCEX:00372:00594
CTATAGTTTACACCGGGTCCAAAT

>VGCEX:00388:00572
TGGACCCAGTCTAATAATCAACAA

>VGCEX:00390:00590
CAGTAATGTTGTACCGGGTTTAAG

>VGCEX:00391:00581
CAAGCGTTTGTGCACTTCATTTGC

>VGCEX:00393:00589
TCATGTACTTAGTTCAAATGTTCG

>VGCEX:00395:00572
AGTGGATCGAGTCCAATATGCTAT

>VGCEX:00351:00637
TGTACTGGATTCAATTTTCGGATC

>VGCEX:00351:00648
CTGTAAATCTTATACCAGGTGCAC

>VGCEX:00356:00620
ATATACCGCGTACAACCAGACATT

>VGCEX:00358:00625
GTCTCTGTGTACTCAGTATATATT

>VGCEX:00366:00609
AACCCAGTTCAAAAATTACGAGGA

>VGCEX:00375:00609
TTGTACTGAGTATATCTTCCACTA

>VGCEX:00381:00606
CATATACCCAGTCCAATAAGAATG

>VGCEX:00393:00621
CATGTACTGGGTGTAAGTTACCTA

>VGCEX:00357:00654
TCTAAACTCAGTCCATTTATCCTA

>VGCEX:00360:00685
AAATGTACCCGATTTAACATATCC

>VGCEX:00363:00678
GTTATACCAAGTCGATCTATCGGG

>VGCEX:00364:00679
AAGCAGATCGTTTACTGAGTTCAA

>VGCEX:00375:00672
TACTGGGTATAAAGTTCCATTTAC

>VGCEX:00376:00687
CATGAATTCTGTACTTAGTCTTAG

>VGCEX:00377:00665
TAAAAAGGTGAACTGGATCCAATG

>VGCEX:00378:00671
CTCAAATTGTAGCCGGTCTAAAGA

>VGCEX:00378:00688
TTAAACCAAGTACAATCTGTTATG

>VGCEX:00381:00685
GCCAGAAACTTATACCCGGCATAA

>VGCEX:00383:00683
TTTTCAACTGTAAACGGGGGATGA

>VGCEX:00384:00673
AAATATTTTGTTCTCAGACTAAAT

>VGCEX:00385:00670
AAATGAATTTATACCAAGTATGCT

>VGCEX:00390:00697
GCCAAATTTCGACTTAGGCCAATC

>VGCEX:00391:00659
ACCCGGTACAAACGTCATAAGTAA

>VGCEX:00394:00670
ACCTGTTGTACTCAATCCAAAATA

>VGCEX:00396:00698
TTTGAGCTCTGCACCTAGTACATA

>VGCEX:00352:00723
TTCAATATTGAACTCAGTTTATCG

>VGCEX:00360:00701
AAAATACCTTTACTCAGTATACTT

>VGCEX:00364:00702
CAGTAATTATGTACTAAGTCCTAC

>VGCEX:00377:00719
AAAACCTTTTGAACCGAGACCAAA

>VGCEX:00387:00717
GACAAACGGTAGACCCGATGTAAT

>VGCEX:00394:00709
TAAACCCGGTATAATAATGGCATC

>VGCEX:00398:00709
ATATACCTAGTACAAAATTATGTG

>VGCEX:00355:00775
CTATAGCGTGGACTTAGTTCAATA

>VGCEX:00359:00790
TCCTATACTCAGTCCGCGAATTAT

>VGCEX:00367:00760
CATGTACTCGATCTAACAACAATA

>VGCEX:00369:00798
TCGAAGTTGTACTCAGTTTACAAA

>VGCEX:00370:00790
CTCTAAATTTGGTCCAGGCACAAA

>VGCEX:00372:00785
ACATAAAATCTAGACGTAGTTAAA

>VGCEX:00374:00772
GAAACGATCGTACATCGAGTCTAA

>VGCEX:00380:00788
ATGCATCGAGTACAAGTTTGACTC

>VGCEX:00380:00794
ACTTAGATTCGGTCTATGTCAAAG

>VGCEX:00387:00769
GAAATTTTGGACCAAGTCTTGGCT

>VGCEX:00387:00789
TTAGACCAAGTCATGAATTTGTGG

>VGCEX:00352:00802
ATCAACCCAGTACAATTCGAAACT

>VGCEX:00352:00827
TTTATACTCAGTCTTAATGCTATG

>VGCEX:00357:00829
TATAGACTCGGTTCACGATTACCA

>VGCEX:00366:00840
GCTCTAATTGTACCAGGTCTAATT

>VGCEX:00367:00824
CTAGACTCAGTTCATTATGTTACA

>VGCEX:00368:00835
TTGGACTAGGTGTAAAAGCTCACC

>VGCEX:00374:00846
ACCCAGTATAAATATGATCTCGCG

>VGCEX:00380:00825
TAATGCACTGAGTCTATCTTTCAT

>VGCEX:00388:00833
ATCTGATCTCGATCCAAATATCGA

>VGCEX:00391:00810
AAGCCGGTCTTTATACTCGGTATA

>VGCEX:00361:00894
TGTTGTACTTAGTCCACATTGTGC

>VGCEX:00373:00871
ATTTACACCCAATGTAAAATTCAG

>VGCEX:00378:00895
TTATACCGCGTACATTATATTCAT

>VGCEX:00351:00919
CCGAATTTTAGACTAAAACTATGA

>VGCEX:00353:00900
TTATACTTAGTTCATGACTCATAA

>VGCEX:00353:00922
TAAACTGAGTATAAACTACTAATC

>VGCEX:00356:00924
CAGAAATTTGAACTTAGACCGCAA

>VGCEX:00356:00942
TTGTTCCCGGTCTAGACTAATCGC

>VGCEX:00365:00907
TTGTACCCAGTATAGACGTTTGAT

>VGCEX:00368:00931
CCGTTCTCAGTTAACCATGCGCCA

>VGCEX:00375:00914
ACTTGAACTGGATCCAGGGTAAGG

>VGCEX:00375:00938
CTAATTTTGTTGCACTTAATATAA

>VGCEX:00381:00905
AACTTTTCTTTGACTTGGTTCATC

>VGCEX:00381:00919
AGTTATACCTGGTAAAGTCAGCTA

>VGCEX:00382:00935
GATCCTGTTATACCGAGTACACTT

>VGCEX:00387:00947
ATTTGTTTGACCCAGTACACCATT

>VGCEX:00356:00953
GTACATTGTTATATCCAATCTATT

>VGCEX:00357:00992
TACAAATTGCACGGAGTCTAATTT

>VGCEX:00360:00960
GTATACTCAGTTTAAAAACACTTA

>VGCEX:00363:00997
CTTATTGTTATACCAGGTACACCG

>VGCEX:00364:00950
ACCGCGTACAAAATTTCGCCGAAT

>VGCEX:00368:00970
AAGTAGAATTCTATACGTAGTCTA

>VGCEX:00377:00987
AGCCAGAGTCCAAACAGCAGTAAC

>VGCEX:00382:00996
TTGTATCGAGTATATGCATTATGA

>VGCEX:00386:00963
CTTTGGACTGGGATCAATTCGCGT

>VGCEX:00388:00996
GGTTTGACGCGGTTCAATTTTCGA

>VGCEX:00393:00953
TATTATACTAGGTATAGCTTTCGT

>VGCEX:00394:00993
ACCGAGTATAAGTTCATTGAGAAA

>VGCEX:00398:00982
TTGGAATAAGTACAAATTTCGTTA

>VGCEX:00399:00950
GCTTAGATTGTCACAAATAAATAA

>VGCEX:00353:01045
ACTTTTGATTGTACTCGATTTAAG

>VGCEX:00356:01030
GACCAAGTACAGTGTATTGCTTGA

>VGCEX:00358:01020
ACTCAGTATAAACATCTTCGCTCA

>VGCEX:00371:01021
CAATTATATTATACTCAGCTGAAG

>VGCEX:00372:01005
TTTTGACTTGATCCAAAATCCGGG

>VGCEX:00375:01034
GCCTCTGATGTACCTAGTACAGAC

>VGCEX:00379:01020
AGCTAAACATAGACCGAGTCTATC

>VGCEX:00380:01044
CTCTTCACCCAGTACAAGTTTATA

>VGCEX:00381:01010
CCTGGACCCAGTACAAATCCACCT

>VGCEX:00382:01008
CATTTTCGTTGAACTGGAACTAAC

>VGCEX:00382:01027
TAAAACCAGGTCCAAACATTAAGG

>VGCEX:00395:01017
TCATATTTTTATACGCAGTATATC

>VGCEX:00396:01019
TCCTAAAAAGGTAAACTCCGTATA

>VGCEX:00397:01005
GAGATCTTTTGGACTAGGTCCAGA

>VGCEX:00397:01046
TTACAAGTTATACGCAGTCCATCA

>VGCEX:00351:01061
CTTATACTGGGGTCAAGATTTCAA

>VGCEX:00352:01095
AATATACTTAGTCTAAGCAATCGA

>VGCEX:00355:01088
CTTAATCCAGTACAAAATTATAAT

>VGCEX:00363:01095
TAGCTACAATTTATACTAAGCCAG

>VGCEX:00371:01079
AGCCGGAAACTGGACTGTGCACAA

>VGCEX:00387:01073
AACTGAACCCAGTCCAGAATGGAT

>VGCEX:00388:01055
ATACACTAAGTGCACGATTTCCTA

>VGCEX:00391:01085
ACTGAGTTTAAAAATCAACGATAA

>VGCEX:00393:01065
TTCCCGACGGACTTATTGTAGTCT

>VGCEX:00398:01082
CTAGATCAAGTCCATAAATCAGAG

>VGCEX:00358:01146
TACAAATTCTGGACCAGGTATTCC

>VGCEX:00361:01105
ATTCACTAAGTATAATTATCACGT

>VGCEX:00366:01140
GTCCATTTTTGTACCCATATCTAA

>VGCEX:00367:01101
TTGTACCCGATGTAGAATTCTCAA

>VGCEX:00371:01124
TACCGAGTCTACCTATTGTCTGCA

>VGCEX:00381:01121
CTCTAGACCGGTTGTAGACACCAG

>VGCEX:00383:01127
CGAAAGATTGACCTCAGTTCACCA

>VGCEX:00385:01130
ATTTAGACTGGGACTAATATTTAG

>VGCEX:00386:01145
GTACTCGGTACAAGTAACTACGGT

>VGCEX:00390:01140
TTTGACCGGATATAACGTCTTAAT

>VGCEX:00398:01109
ACCCAGTCCAAATATTGTAGCGTT

>VGCEX:00351:01160
GATTAAAATTATACCAGGTGTTTT

>VGCEX:00352:01175
TTTCAACCCGGAACAAGTTCTATT

>VGCEX:00353:01154
TCCTAATCCCAGTCTAACTATCAC

>VGCEX:00379:01161
GGCAAATTTGACCGTGTCTAAGTA

>VGCEX:00385:01155
CGAGTTAATTGGACCCAGTCCTAC

>VGCEX:00396:01165
TAGTAAATTTTAGCTCGGTACAGA

>VGCEX:00392:01205
AATGCACTTGGTCCACTTATTTGT

>VGCEX:00400:00008
ACCGAGTCTAAAAACACTTAATCG

>VGCEX:00402:00032
TATCAATATTGGATTTGGTTCGAG

>VGCEX:00406:00009
TTACACCTGGACTCAATCCAAGGC

>VGCEX:00409:00040
AAAACTTATTTATACCAAGGCGAA

>VGCEX:00411:00009
ACAATTTTGAACTGAGGTATAACA

>VGCEX:00418:00039
TTTTACCGCGTACATAAACGCATG

>VGCEX:00422:00029
TAGGGTTTTTTTAACCGCGTATAC

>VGCEX:00426:00004
TGGAAAAATATATTCAGTCAAAGT

>VGCEX:00431:00032
ACTACAAATTGCACTTAGTCTCGC

>VGCEX:00438:00010
CCCTTACATGTACCCAGTATACGA

>VGCEX:00442:00040
TTTTATACTAGGTACAGATACATT

>VGCEX:00401:00054
GATTTCTTGGACCCGATCCATCTT

>VGCEX:00415:00059
TTTTGCACGCGGTCAATTATTATT

>VGCEX:00421:00061
GCTTGATTCTGGACTAGGTTCACT

>VGCEX:00427:00051
ATTGAAAAATGGAGTCAGTTCATG

>VGCEX:00437:00054
GCCGCTGCTGGACTGAGTGTAGCA

>VGCEX:00437:00067
ATCCCCAATTGAACCTGGTTAAAA

>VGCEX:00441:00090
GATATTTTATACTCAAACCAAGAA

>VGCEX:00444:00078
TCTTAGACTTGGATCATATAAGTC

>VGCEX:00449:00077
AGAGTTTTCTGGACTAAATACAAA

>VGCEX:00401:00101
CAAAAATATTAACGTTCGGTCGTT

>VGCEX:00402:00105
CTGTCCTATGGACTGAGATCAAAA

>VGCEX:00404:00115
GTGAACGTAGACCCGGTACACCAA

>VGCEX:00408:00115
CTTGAACTCAGTCAATAAAGCACC

>VGCEX:00422:00148
ACCTAGACCGAGTTTAAACTAGTG

>VGCEX:00426:00146
GTGCATCGAGTATAAAATTATCTT

>VGCEX:00428:00110
AATCGTTCTATAATTGAGTTCAAT

>VGCEX:00428:00145
TTCTGTATTCAGTATAGGCTTATA

>VGCEX:00436:00121
CTTTGGACTGGGTATATCAGCTGA

>VGCEX:00438:00130
ACTTAGACTAAGTGTATGGGACAT

>VGCEX:00440:00147
TTTGAAGCTTGTACCGGGTGCACT

>VGCEX:00441:00100
TTAAACCAGGTAAAATAATATGTC

>VGCEX:00445:00140
ACTCAGTCCAAATATATTCGCTAA

>VGCEX:00404:00161
ATAGAACGCAATACCGGGTTCATA

>VGCEX:00412:00181
TTAAATTCCTGCACCCAGTTCACT

>VGCEX:00423:00182
TCCTGAACCGAGTGCATTCATCAA

>VGCEX:00430:00185
ACTTAGTCTAACATCCTCGATAAT

>VGCEX:00439:00168
ATTATACCTGGTTAAAGCATACGC

>VGCEX:00441:00199
GACCAGTCCAAAATACCCTTTTCA

>VGCEX:00444:00155
AACTGTACTGAGTCTATCTGACAA

>VGCEX:00402:00217
AACAATACTCAGTCTATAAATTAC

>VGCEX:00403:00238
ACTCAGTACAACTAAGATTATATG

>VGCEX:00413:00213
TAATTCTTAAACTCAATATACGAA

>VGCEX:00413:00220
TTTTGTACCGGGTGTTAAAAGGAG

>VGCEX:00418:00238
TTGTATACTTAGTTCAATTAGTAA

>VGCEX:00426:00213
AAATTTTTTGGACCAAGTATCATT

>VGCEX:00430:00214
AATTATACTCCGTCTACCCCTCGT

>VGCEX:00430:00241
TGCTTTTACTGAACTAAGTGCATG

>VGCEX:00431:00207
AATTGAATCGAGTCCAGTAACTCT

>VGCEX:00431:00209
ATTTCTGTCCTATATCATAACTGC

>VGCEX:00435:00216
CAAGCGTTAGTTCTTGCGTGAGTC

>VGCEX:00437:00220
TGTAAATACGTGCACTCGGCTTAA

>VGCEX:00444:00205
CAGGATTCTATACCGGGCCCAACG

>VGCEX:00405:00295
AATTGAATCTAGTCAAAAGTCATG

>VGCEX:00411:00269
AATGTACTTGGTACATTCATTAAA

>VGCEX:00417:00278
TTACGAACCTTTGTTAGGTTGTAA

>VGCEX:00424:00295
TTTATACCAGGTATATTCGCACAA

>VGCEX:00430:00287
CTTACGAATTCAACCTAACGCCTG

>VGCEX:00433:00280
CTAACGTTTGACGCGGTGCTAAGA

>VGCEX:00435:00278
GCATGATATTGTTCTGAGTCTACG

>VGCEX:00435:00296
ACAACTTTCTGGACTTGCACTAAG

>VGCEX:00447:00281
AAAAAATTCAACTCAGTACATAGT

>VGCEX:00448:00286
TTTATACCAAGTCCAACTATGTCA

>VGCEX:00449:00285
AAATTACTATACCAGGTCTTATTT

>VGCEX:00412:00300
CTAATATTATACTCAGTCAAATGG

>VGCEX:00417:00310
TATTAGTCTGAATATAATTGCCCA

>VGCEX:00432:00313
TACTAAGTACAAACTTGGTATGAG

>VGCEX:00434:00313
CTTCGGTAACTGGTCCGGGTTCAA

>VGCEX:00441:00306
TAGAACTATACTGAATACAAAAGT

>VGCEX:00431:00365
CGCTGTACCAAGTAAAAAGTTCGC

>VGCEX:00445:00359
AGCAAAACTTAAACTAGATCAAAT

>VGCEX:00402:00410
ACATTTTCCCGGACTCGATTCAAT

>VGCEX:00402:00422
GTGGACTGAGTTCATTTATGACTT

>VGCEX:00404:00412
CGTTGTACTTGGTATAGTATTACG

>VGCEX:00405:00412
TCTCTAATTGAATCGGGTACACTT

>VGCEX:00416:00418
TACAAAATTGATCTAGGTACATGA

>VGCEX:00424:00428
CAAATTGTCGGACTAGGTATAAAA

>VGCEX:00425:00437
AAGTAAAATTGAACTAAATTTCAT

>VGCEX:00429:00401
ATAACCTTAGTACATTGCCCAAAG

>VGCEX:00430:00415
AAATGATCCCAGTATAATACTACC

>VGCEX:00435:00406
ACCTGTACTAAGTCCATCGCGGCA

>VGCEX:00440:00445
CTCTATATTCAGTATATTTTCTAC

>VGCEX:00425:00454
CTTTATATTAACTTCACATCAATA

>VGCEX:00401:00523
AAGTGTACTGGGTTCAAGCATACC

>VGCEX:00406:00532
CTCGCCATTTGAACCCGGTATTGC

>VGCEX:00414:00528
TGCAAATAATAAACGCGGTCAAAT

>VGCEX:00420:00525
TTTTTGGTGCGTAGTAGTCTTCCT

>VGCEX:00439:00509
TAGACTCAATATAGTATTCCTGAA

>VGCEX:00442:00524
TTTAGATTCAGTATAAATTATCAC

>VGCEX:00445:00548
TTTAAACTTGGTCCAGAACTTCCT

>VGCEX:00401:00594
AACTAACGTCCGGTTTCGTCTACG

>VGCEX:00403:00565
TTTAACCAAGTCAAAGTTAATACA

>VGCEX:00416:00597
TGTACTAGGTACAAAACCTTTCAT

>VGCEX:00417:00572
GCAAATTTTCAACTGAATACAACA

>VGCEX:00422:00562
TAGATTGAGTCCAATTATATTCAT

>VGCEX:00432:00596
TTTTGTACTTGCTACACCCGACCA

>VGCEX:00436:00572
GCTTGAACCTGGTACACTAATGTA

>VGCEX:00404:00635
TGATCTCAGTACAAATAGACGTTA

>VGCEX:00406:00629
TTTGACCGAGTCAAGTTATTCTTC

>VGCEX:00410:00643
ATGCATTCTTGACCGGGTGTATTA

>VGCEX:00412:00612
TCTAATTTTGATCTTAGTCCAATT

>VGCEX:00412:00628
TGACGGCTAGCGACCTTTGATCCC

>VGCEX:00413:00614
AATTAGACCGAGATTACAAAGTTC

>VGCEX:00418:00623
CGGTAGCGTGGACTTAGTATATGA

>VGCEX:00420:00611
CTCCAGTTCAAGGATAAAACAAGT

>VGCEX:00422:00606
CATATACCTGGTACAACTTATTGG

>VGCEX:00433:00613
AATCAAGTCGCCGAATGTACAAAA

>VGCEX:00437:00622
ATGAACCGGGTATAATGTCCGGTC

>VGCEX:00441:00608
GGTTAGGGTATACTCAATACAATT

>VGCEX:00448:00619
TAGCCAACCCACGCATTATCTAAA

>VGCEX:00400:00662
CGTATACCGAGTCTAATCTGATAT

>VGCEX:00403:00658
CCCTTTTGTATATATTCAGTCCAT

>VGCEX:00403:00685
ATATTAGTTAGATCCAGTACAGCG

>VGCEX:00410:00674
AGTTGGACTCAGTACACAGTCCCC

>VGCEX:00417:00693
AATATTTCTGTACCCAATCCGCCA

>VGCEX:00426:00687
AGAAATTTAACCGAGTACACTATT

>VGCEX:00428:00685
TCCTACACTGAGTACAAAATTATC

>VGCEX:00435:00652
ACCTAGACTTACATCAATTTTTTT

>VGCEX:00436:00661
ATTGGCGGTACAAATATGTGGCTA

>VGCEX:00438:00669
GTATTCCAAGTATAATTTTGGCAC

>VGCEX:00441:00665
GTATCCCGGGTATAAGTTGGCCTT

>VGCEX:00449:00674
TGAAATCATAAACAAGGTACAATA

>VGCEX:00400:00727
CGGACGTTCAGTTGATTTCTTGTT

>VGCEX:00403:00705
CTAAAATCTATACCAGGTGTAAAC

>VGCEX:00404:00714
ACCGCGCTTTGAACTAAGACTAAT

>VGCEX:00410:00706
TGTTGAGCTGAGTACATATTATAT

>VGCEX:00411:00719
TTATACCTTATCCAACAAATCGGG

>VGCEX:00415:00703
CCTAGTAGTCTAATAATAATTCCC

>VGCEX:00418:00723
TAGTGCATTCAGTATAACTCCTCC

>VGCEX:00425:00725
TTAAACTTAGTTCAAGATTAGGGC

>VGCEX:00432:00720
TTATACTTGGTACACACAAGACTC

>VGCEX:00444:00707
CTTAGGCCCAGTCTACTTCCCCAC

>VGCEX:00406:00789
TACTCAGTTCAATTACCTTGCGTG

>VGCEX:00407:00785
TTGTACTCAGCCTAATTTGATATC

>VGCEX:00409:00790
ACATGGACTGAGTCAAGGATCACA

>VGCEX:00412:00779
CCATTAAAATTAAACTAAGTCTAT

>VGCEX:00421:00751
CGGCCATTATATATCTAGTTTAAA

>VGCEX:00425:00788
TACGTACTTGAACCGGGTCTATAG

>VGCEX:00426:00781
CCTGCACCCGATTCAAAAAAATAT

>VGCEX:00428:00773
CCTTATACTTGATCTATTTACTTT

>VGCEX:00435:00768
ATGCGCTGGGTATAAATGTTCACT

>VGCEX:00440:00759
AAAAAAGTTCGTGTGAAACACAAC

>VGCEX:00402:00800
GATTATTCTCGGTACAAATTAGAG

>VGCEX:00402:00808
CTTGCTCGCTGTATTGGGTACAAA

>VGCEX:00411:00820
TTAGCATTTTACACCCAATGTAAA

>VGCEX:00414:00804
CTCAATTCTTATACCTAGTATCAT

>VGCEX:00415:00804
AATTGTACTCGATATACGAATCGG

>VGCEX:00422:00808
TTTTACCCAGTACAACTATTTAGT

>VGCEX:00425:00838
ATTTGCACCCGCTACAAGTATGCT

>VGCEX:00448:00810
CAAGCAGATGGATCGGGTCCAAAT

>VGCEX:00401:00871
ATTTTGACTTTGCATTGGGTTGAA

>VGCEX:00405:00861
ATATCTGCTGGACCAGTTCATCGT

>VGCEX:00405:00898
GCCCGAGTCCAACATTCTTTATGG

>VGCEX:00406:00856
CAGAAAACTGTACGCAGTTTAATC

>VGCEX:00407:00865
CAGTATTCGTATACTCAGATCAGC

>VGCEX:00413:00897
GTCTAACTTTGACCCAGTATATAA

>VGCEX:00419:00856
CATTATATTCAGTACACAAAAACA

>VGCEX:00419:00865
AGTGATTCCTGGATTAAGTCTATT

>VGCEX:00419:00870
TTGTAATTTATACCCCGGTGCAAA

>VGCEX:00420:00895
TTTTGACTCAGTATAATCTTCTTG

>VGCEX:00421:00883
TGTTAATTAGACTGGGTCTAGTTT

>VGCEX:00428:00882
ACCTAGTTTTGACTTAGTACACTT

>VGCEX:00429:00872
TACTTTTTTAACTCAGTGTATCTA

>VGCEX:00437:00878
TTACACCGGGTACAAAGTACATTC

>VGCEX:00440:00884
TTGCACTCGGTATAACACAGTGCC

>VGCEX:00444:00889
CACTTTCCTTAGTCCTAATCCATT

>VGCEX:00446:00892
TTATACCGGGATCAACTCTCCATT

>VGCEX:00403:00936
GCAATAGTTATATTCAGTCTAACA

>VGCEX:00411:00948
ATTTATATCAAGACTAAATCATGT

>VGCEX:00425:00935
GTCTTTGGTGAACCGAATACAACA

>VGCEX:00429:00938
CTTATAAGTTACACTGAGTGTAGA

>VGCEX:00435:00927
ATTTATGTAGGATCGAGTCTAAAT

>VGCEX:00442:00907
TTTGTATTAAGTATAAGTTTACTT

>VGCEX:00448:00931
TCAAATTTGAATCCAGTTCATTAA

>VGCEX:00448:00938
TCCTGGACTCAATCTAGTGCAAAA

>VGCEX:00449:00927
TTAGCATAAATGCGATCCAAAAAT

>VGCEX:00406:00967
CTTTAATCTACACTCGGTACATTA

>VGCEX:00411:00960
ACCGAGTTCAAAATCCACCACGCC

>VGCEX:00412:00962
ATCGATCTATACTTAGTCTACCTT

>VGCEX:00421:00988
TTATACCTGGTCTACAAAGATCCC

>VGCEX:00421:00997
ACTAATTTTGGACCCGATACACCC

>VGCEX:00422:00971
TGCTGTACCCAGTTTATACTTACA

>VGCEX:00422:00985
CAACGTTGTATACCGAGTTCAAGG

>VGCEX:00423:00986
ACTTATTCTAAACTCGGTATAACA

>VGCEX:00425:00988
TGGTAGACCCGGTGTAAAATCCCC

>VGCEX:00426:00991
TTATAACTCTGAACCCAGTGTACT

>VGCEX:00437:00987
ATTTAAACTAAGTCTAGCTTCAAT

>VGCEX:00402:01007
TATACTCAGTATAATCTTAGCCCC

>VGCEX:00409:01014
CATTTTTGTTATATCATCAAAGAC

>VGCEX:00417:01038
GGTCGTTTAGATTCAGTCTAACTA

>VGCEX:00418:01037
TTAATAACTGAACTCGGTATAGTA

>VGCEX:00418:01039
AATCTTTCCTAGACGCAGTACACG

>VGCEX:00421:01006
CAGAAACTTTATACTCTAATCTAA

>VGCEX:00422:01015
ATTCGCACCCGGTACAATATGAGC

>VGCEX:00424:01041
ACCAAAATCAGACCTGGTTCAACA

>VGCEX:00428:01016
TAGTCAATATGAACCGAATCTACA

>VGCEX:00429:01008
AATTAGGCCGAGTCCACGAAAAAT

>VGCEX:00429:01022
TCCAATTTTAGACTTAATCTAGAC

>VGCEX:00435:01030
TATTAAATAGACCGAGTTCATACA

>VGCEX:00440:01011
GTCTTGAACTACGCAGTTATCCCT

>VGCEX:00441:01005
CATAAACCGGGTACAAAACTATAT

>VGCEX:00441:01023
CTTTATTCCTTGACCGAGTATACA

>VGCEX:00442:01016
ACCCTATTTAGACACGGTACAATG

>VGCEX:00443:01046
ACTAAATGTTGCACCGAGTACATA

>VGCEX:00444:01007
CTTTATACTAAGACCAATATGCGT

>VGCEX:00445:01002
ACCACTCAGTACAAATACTCGCAT

>VGCEX:00445:01027
CATTGCACCTGGTACAGCTAAACA

>VGCEX:00445:01046
CGGTATTCTTGTACTCAATGAACG

>VGCEX:00401:01059
TTCCTGGAATTTTGACTGAATTCG

>VGCEX:00405:01097
ACTGAGTACAACAATGTTGCGAAC

>VGCEX:00410:01053
TAAAACCTCGTATTCAGTCCAATA

>VGCEX:00412:01094
AATTATACCCTGTCTAATCTTCTG

>VGCEX:00433:01094
TTGCGCTGGCCTCAGTTCAAACTT

>VGCEX:00436:01064
TTTAGATTTAAGTATAGAATACCA

>VGCEX:00438:01069
AATTGTACTCGGTCAAATATACAA

>VGCEX:00444:01088
CGCAATTGTTAAACCCAGTATCGG

>VGCEX:00402:01140
CCACGAAATGTACTGAGTCCAGAT

>VGCEX:00404:01108
TAATACCTTCGACCCAGTTGAAAA

>VGCEX:00408:01119
CTTAATCTGGGTTCAAATTTTTGT

>VGCEX:00410:01141
CTATACTGAGTACACAATCTTCTA

>VGCEX:00414:01111
AATTTCCTCGATAGTGGAGCGAGA

>VGCEX:00418:01147
ACCCGGTGCAAAGCTCTTACATCA

>VGCEX:00424:01137
AATGGTCGTCCAGTTTTTATACCT

>VGCEX:00433:01148
CCTCGAAATCGTACTGAGTACATA

>VGCEX:00437:01105
ACTTGGTCCAAGTTTTGTCCCGTA

>VGCEX:00438:01104
GCGATGATTAGACTCAGGTCAACC

>VGCEX:00440:01117
GCTGGTCACGAGACTGAGTCTAAA

>VGCEX:00444:01136
ACTTATACCGAGATTAAACTTGAT

>VGCEX:00445:01142
ATTGGACTTGGTTCATTGAACACG

>VGCEX:00449:01127
TCTGAATCAAGTCTAACTTTTGTA

>VGCEX:00412:01187
TTTGTACCAAGTTCACTGTGGGTT

>VGCEX:00412:01198
ATTTTTTCACCAACACCACATTTT

>VGCEX:00415:01166
TTTCTGACTAAAGTACCTCATTAA

>VGCEX:00421:01190
TTTCTTTGATGGACTTGATACAGA

>VGCEX:00423:01190
CCGTTTTCTGAACTATGTACAAAT

>VGCEX:00428:01154
ACCGTAGTTCAAGTGATCACATTA

>VGCEX:00441:01163
GCTTTTCGTTTGACTCAGTTCATT

>VGCEX:00438:01204
TACTGAACTCGCTTCAAGAATGCG

>VGCEX:00438:01231
TATCGGCTATTCTACTTGGTCCAA

>VGCEX:00459:00048
CTGTATACTGAGTACATAATACTC

>VGCEX:00472:00032
TTTCACTCAGTACATTTACATGAA

>VGCEX:00479:00022
CGTTACAACGAGTATAACCAGCTT

>VGCEX:00483:00021
CTCAAATTCTGTACCTAGGTCAAT

>VGCEX:00493:00006
TTTAGACCAGATCTAATGTGCCTC

>VGCEX:00452:00050
TGCTTTAGTTGTACTTGATGCAAG

>VGCEX:00457:00073
CATTCGCACTGGCTGGAGTATACA

>VGCEX:00460:00056
ACCCAATATTTGACCCACTACAAG

>VGCEX:00465:00086
ACTCAGTCTAAATTTTACATTACG

>VGCEX:00468:00089
AGATTTCTTAAACTGAATATATTA

>VGCEX:00473:00050
CTCAACTTTAGTCCGGGTACACTA

>VGCEX:00474:00082
GCTGAGGTTAGACGCAGTACATTT

>VGCEX:00476:00083
GTCCCGACTGGACCCAGTTTAGTA

>VGCEX:00488:00061
ATATACCCGATACAAATTTCCCCT

>VGCEX:00488:00099
ATTGCACTAGATATAACATATTAA

>VGCEX:00490:00088
TATGTACTCAGTACAGTCATAGCT

>VGCEX:00493:00087
ACCGAGTATAATTATTTTGGAGTC

>VGCEX:00496:00065
CTGTGCTTTTGATCCGAGTCAATT

>VGCEX:00498:00078
TTTTAGTTCGCATCGTAACCATAC

>VGCEX:00452:00146
CTGAATTTTTGTACCCAGACAATT

>VGCEX:00454:00100
TGGACTGTCTGTACTCGGTACACG

>VGCEX:00454:00106
TTCTATATCCAATCCACTTTAACG

>VGCEX:00454:00125
TGTTGTACTTGATCTAAGCAGATC

>VGCEX:00459:00142
AACGGTTACTGGACCGAGTGGAAA

>VGCEX:00461:00131
CTTATACTCAGTATAGCCTGATAC

>VGCEX:00467:00134
ACCACAAAGGTGTACCCAGTCTAA

>VGCEX:00467:00136
CTCTCAGTTTTGACCTGGATCTAA

>VGCEX:00468:00117
AACTGCGTGTACCGGGTACATATT

>VGCEX:00470:00110
GCGAAAATTTGACCAAGGGTAAAA

>VGCEX:00471:00144
TCAAATCTTTAAACCGATACCAAC

>VGCEX:00474:00115
TCATATATAGACCCAGTACAATGA

>VGCEX:00486:00147
TTGTACTCAGGTCAACGTGAGTTT

>VGCEX:00489:00148
TTCGATTTTCGACCGGGTATAGCA

>VGCEX:00490:00123
CAACTTTCTTGTGCTCTGTGCACG

>VGCEX:00493:00132
ACTTGTACCTAGTCTATTTCTCTC

>VGCEX:00494:00148
CATCATTTTTAGATCAAGATTAAT

>VGCEX:00450:00171
TCGTAAGTTTGAACCGCACCCATT

>VGCEX:00453:00151
TTCGACCGGGTGCATTTTTAGCCT

>VGCEX:00453:00163
CAGATTTTTTGTACTTACACAAGG

>VGCEX:00456:00196
ATCCTAGTTTCAACCTGGTCCATA

>VGCEX:00461:00190
GGACGGAATTGAACTCAATATAAC

>VGCEX:00465:00161
GCCCCAAGTGTACTTAGTACATTT

>VGCEX:00470:00162
ATTAATACTCGGTTCAACTATAAT

>VGCEX:00471:00197
ACAAGTGCTAACAAACGACCGACG

>VGCEX:00474:00167
ATTTTTATCCGGTACATCAAACGT

>VGCEX:00482:00174
GCATTGGATCTTTAACTCGGTGTA

>VGCEX:00484:00180
CGAAACTTATATCGGATACATCTA

>VGCEX:00486:00151
TCAAAGATTGACCTCAGTAAAACA

>VGCEX:00486:00179
CTAAAATTTTGTACTTAGCCTGTA

>VGCEX:00487:00187
AAAATTGAACTTGTCCTAACAGGG

>VGCEX:00488:00150
TAAAATCTGGACCCAGGACAACAT

>VGCEX:00494:00158
GTTCCTCTTGTACCGAGTCCACAT

>VGCEX:00497:00168
ATTATCCTTGGTATAAACACATAC

>VGCEX:00498:00194
CATACAATTTGTACCTAGACTAAC

>VGCEX:00451:00242
TTGTACCCAGTTCTACTATCTACC

>VGCEX:00453:00203
CCCTAAAAGTTATATCAAGTTTAG

>VGCEX:00460:00229
TCCGGGATTAGACCGCGTATATGA

>VGCEX:00460:00237
TGAGAATCCTCTACCTGGTATAAT

>VGCEX:00464:00224
GTTGTCTATACTCAGTCCAAAGTT

>VGCEX:00465:00225
TTTGACTCAGTGCAAATGCTGATG

>VGCEX:00465:00232
TGTGATCTCAGTATAAATATGTGG

>VGCEX:00468:00233
GTGGTTTGTACCGAGTCTACTAAT

>VGCEX:00472:00247
GCGTAGACCGAGTATAACGTCTGT

>VGCEX:00478:00214
ACCGATGTTATACTAAGTATAGTA

>VGCEX:00478:00230
TTAGAGAATTCTGTACTGGTCTCC

>VGCEX:00479:00221
AGTTAGTTGGACCCAGTACAAACA

>VGCEX:00484:00241
TATGAGTTTTAGACTCGGGCTAAG

>VGCEX:00490:00247
ATTAAACCACGTTCAAGAAAGGGG

>VGCEX:00455:00265
TAATTTCCTGTACGGGGTATACTA

>VGCEX:00457:00298
CCCATTTCTACACTCAGTATAAGA

>VGCEX:00462:00298
TTACATTCTATACTTGATCTAGAG

>VGCEX:00463:00253
TAGTGTACCGAGTATAATCTTTTT

>VGCEX:00471:00250
AGTTAACCCGGTACAAGTACCCGA

>VGCEX:00474:00278
CATATACTCAGTATACTGTTATGT

>VGCEX:00477:00281
TTTTATCCTCAGTGCAACAATGTT

>VGCEX:00479:00282
TGTAAATTTTGCACTGGATCAATT

>VGCEX:00481:00281
CTAACAATTTTATCCTCGATGCAA

>VGCEX:00490:00258
TTAAGCATTTTACCAAGTCCAAAG

>VGCEX:00491:00254
CATTGTTTTATACTGAGCCTACTA

>VGCEX:00493:00271
CCTGAAATTTATACCGAATACTAA

>VGCEX:00493:00289
CGCCCTAGTATACCGAGTTCAGAA

>VGCEX:00495:00271
GTCCGGAGAAGTTTCCTAGAAGTG

>VGCEX:00483:00316
TTAATCTAGTACAAATTCTAACCT

>VGCEX:00453:00352
GTGCGCCTCAGTATAACATTAGTC

>VGCEX:00456:00364
ACTAACTCTGAACCTAGTCTATAA

>VGCEX:00458:00379
CACACAGTTCCTATACGGAGTACA

>VGCEX:00472:00390
TCACTAAGCCTAACTAGATATTCG

>VGCEX:00479:00369
GTACATTCTATACTCAGCCCAATA

>VGCEX:00487:00373
ACCCGGTACAATGTTGCTGCCAAT

>VGCEX:00488:00375
GTGGACTGAATATAAGATTAACGA

>VGCEX:00488:00388
ACTCAGTATAACTTATCAATCATT

>VGCEX:00494:00353
TCCTATTGCTTGACCAGATACAAA

>VGCEX:00495:00397
CTAAAATATCAACCTAGTTCAATA

>VGCEX:00452:00421
AATGTACTTCGTATAACAATAGTC

>VGCEX:00461:00448
TCTTGTACTGAGTATCATTCTTCA

>VGCEX:00472:00402
TTGTCTTCAGTCTAACAAATTGAG

>VGCEX:00472:00434
AATTCTAGACTAACTGTGCCAACA

>VGCEX:00477:00417
TGAACTGAGTTCAAAGTGACTATG

>VGCEX:00477:00423
CTGGACTGACTCCAACATTTAATA

>VGCEX:00489:00403
GCCTGTACTCGATACAATTATCTG

>VGCEX:00489:00404
CAGCTGGCTTGTACCTGGTCTACA

>VGCEX:00492:00426
ACTTAGTCTTAGTATATATTGTCT

>VGCEX:00495:00429
CTTACACTGAGTCGAAATACTTGT

>VGCEX:00462:00499
CAATCGTATACTGAGTGTAAATAA

>VGCEX:00468:00469
TTTGAATCCAGTCTACATTCTTAG

>VGCEX:00470:00488
TTAGAGTGAGTACAATATATGTAG

>VGCEX:00476:00456
AACTAAGATTGGATCTAGTACAGT

>VGCEX:00479:00452
ACGTCTTTTTAGACCCGTTATAAC

>VGCEX:00481:00487
CTAAAAGTTATACTGAGCCTAAAA

>VGCEX:00488:00462
TCTGAACCTAGTATAATATCTGAA

>VGCEX:00491:00480
TTGTACCTGGTATAGAATTACTAA

>VGCEX:00492:00499
CTAAACTAAGTACAGATATTCGGC

>VGCEX:00498:00457
ATTAGTCTGAGTACATTAGTCCGT

>VGCEX:00499:00465
CATTGATCCGAGTATAAGAAAATG

>VGCEX:00454:00527
TCCGCTGTTGTATTGGGTATAATA

>VGCEX:00461:00531
CTCCAAATTATACCCTGTACAAGT

>VGCEX:00466:00513
ACTGGGAAATATACTTAGCTCAAG

>VGCEX:00477:00538
ACCTATTATACTGAGTGCAAATCA

>VGCEX:00488:00549
AATATACTGGGTTCACAAAGATAG

>VGCEX:00462:00568
CGCAATTTCTATACTGAGTGTACC

>VGCEX:00463:00582
CGCAATTTTATACTTGGAGCAAAA

>VGCEX:00463:00587
AAATAAGTTTATACTCGGACTTAT

>VGCEX:00454:00642
GATTGAACTTGCATTCAGTTTAAT

>VGCEX:00458:00609
ACTTAGTTCGAGTGCAATTATAGG

>VGCEX:00459:00621
TATCATTCCTGCTTCGAGTATAAG

>VGCEX:00462:00636
CTATATCTAGTACATTTTATTTTA

>VGCEX:00462:00643
CAGAAAAGTTTGTACTTAGCTCAA

>VGCEX:00463:00610
ATGTGTCGAGTACAATATTTGTTC

>VGCEX:00467:00624
ACATTTCATTGATCTAAATGTGCA

>VGCEX:00468:00616
TTGAACCCGGTCAAGTAACGCTAG

>VGCEX:00476:00623
ACCAGGTATAAGTAAATAGATTAA

>VGCEX:00489:00602
TTGAATGTTGTCCCCAGTATAACT

>VGCEX:00493:00631
CGGTCTTGTATACCGCGTCCAAAA

>VGCEX:00498:00640
ATTTGTGTTCAGTACAAAAATGTA

>VGCEX:00460:00668
CCTTATACCCAGTATTATTATCGA

>VGCEX:00461:00696
TACTCGGTACAACATCTTCATACC

>VGCEX:00477:00663
AGATTATTTTTGACTTAATCTAAA

>VGCEX:00480:00653
TCTTACGCTGAGTACAATTATAAA

>VGCEX:00480:00692
TGTTCTTTTGAACTGAGTATACCC

>VGCEX:00482:00665
GGTTTCTTTGTACTCGCTACAGTA

>VGCEX:00483:00668
CCAACTTGGACTGAGTATATGTAT

>VGCEX:00488:00685
GTGAAAACTGGACTGGGTAAAGTT

>VGCEX:00489:00658
CATCTTTTTTTACTGGATACAGAC

>VGCEX:00494:00699
ATTCTACCCGGTTCAAACTTAAGT

>VGCEX:00454:00727
ATTGAATCGAGTCCAAAGTAAGCT

>VGCEX:00455:00703
AAAAATTTTCACTGAATATAAGAA

>VGCEX:00464:00744
CTCTGTATACCGTCCAATTATTTG

>VGCEX:00469:00728
TTTGCACTAGATACAAACTCAAGA

>VGCEX:00475:00708
CGGCAGACTTAACTGGGTACAACA

>VGCEX:00475:00712
GGCTGAATTTTATACCGTAGTAAC

>VGCEX:00485:00726
CGATATTTTACACCTAGTCCACTC

>VGCEX:00490:00735
GCTTGTACCAAGTTTAACTTCAGC

>VGCEX:00456:00788
CTGCAAAACTGTACTGAGTACAAT

>VGCEX:00457:00778
ATTTGAATTCGATCTAATTACGTC

>VGCEX:00464:00761
CGACTGTTATACCTAGTCCAACTT

>VGCEX:00465:00766
AACGGCTGCTGTACTCAATACAAC

>VGCEX:00470:00752
AATTAATTTAGCCTCGGTATATAA

>VGCEX:00473:00794
ACGTGATTTTAAACTCGGTCGCAG

>VGCEX:00480:00754
CTGTAATATTGTACTAGATTTAAC

>VGCEX:00481:00785
TCCTACTCATAAACTCAGTCTAGC

>VGCEX:00481:00793
GATTATCGTTCGACTGAGTATAGG

>VGCEX:00482:00762
GCGAAATATATACTAAGTCCATAT

>VGCEX:00486:00792
CGCTTCTTTTATACTAGGAGCAAG

>VGCEX:00491:00790
TGGTACAGTCCAAATTTGGTCAGT

>VGCEX:00495:00769
GTCAACCTATACCGGGTCCAATCT

>VGCEX:00499:00779
TTACACTTAGTGTAGTGATATTAA

>VGCEX:00454:00832
TTGTATTAAGTACAACGTGTCAGT

>VGCEX:00462:00815
GTTAGACCGGATCTACTGATTTAT

>VGCEX:00468:00803
CCTTATTTTAAACTCAGTGCAGTT

>VGCEX:00470:00819
TTATACGCAGTCCATTTTGCTTTC

>VGCEX:00473:00820
TTATACCAGGTATATTAAGTAACT

>VGCEX:00474:00830
TTTAATGTTAGACCGAATATAAGC

>VGCEX:00479:00819
ATAAATCATTGACTGAGTGTATGA

>VGCEX:00497:00804
TTTTAAACTCGGTCTTTGTTACCA

>VGCEX:00465:00898
TCTGTTTTTTGTACTTAGACTACA

>VGCEX:00475:00854
TCTGATATTGCACCGAGTTCACAT

>VGCEX:00486:00888
TGATATTTTTGAACCCGGTCGTCA

>VGCEX:00451:00914
TCTCCTTAGTACAAATTTACGACG

>VGCEX:00453:00907
CTGTAAACTTAGTATAGTTTGTCT

>VGCEX:00456:00911
TTTTTACCCAGTTGCACCGAAATC

>VGCEX:00466:00942
TAGATTCAGTTAAACTAACCAGAC

>VGCEX:00467:00907
CAAAAACACTGTACCCGGTTCAAT

>VGCEX:00467:00936
TTTATAGTTGGATCGGGTATAAGG

>VGCEX:00479:00923
ATTGAGTTTGTACTAAGCTGCTTA

>VGCEX:00480:00906
CCATTATCTTATACTTAGTATACC

>VGCEX:00483:00904
CCCTTTGGATAAGACTAAGTCTAA

>VGCEX:00483:00934
ATTAAGTTTATATTCAGTATACTG

>VGCEX:00490:00943
CATCATGTATACCCAGTACAATTA

>VGCEX:00495:00907
TATACTGAGTCCATAAAATTTGGG

>VGCEX:00495:00920
CGTAATTGCTACACTGAGTACTGT

>VGCEX:00499:00939
ACAGGAAGTTATACTGAGTTTAAA

>VGCEX:00451:00969
TATACCGAGTGCAGTAATTCCCTT

>VGCEX:00456:00965
TTTTGTTCTTAGTCCACTTTTCGA

>VGCEX:00458:00960
TAGTTTTTCGTGATCCGAGTATAA

>VGCEX:00462:00968
GATGTACTGGGTCTAAATCTATCG

>VGCEX:00467:00995
CTGAATCGAGTACAACCTTCACAG

>VGCEX:00473:00957
CTGAAATTTCAACTGGGTACTACA

>VGCEX:00476:00992
TTCCATACCCAGTCCATTTATTCA

>VGCEX:00478:00959
TTATACCGCGTATACCGATCTTGC

>VGCEX:00482:00999
CTTTTACTCAGTACAGATCATTAC

>VGCEX:00484:00990
TGGACCGAGTACATTCACTACTAT

>VGCEX:00450:01015
CCATTAGTTGGACTTAGTATAGAG

>VGCEX:00450:01018
ACAAATACTCAGTACAAGTTAATT

>VGCEX:00455:01005
AGTATACCCAGTATAGATTATCGC

>VGCEX:00456:01043
CAGTAAACTATACTGAATATAGTA

>VGCEX:00459:01002
TATACCCAATCTAATCTCTACGGG

>VGCEX:00460:01010
TTCTGCACCCGGTATACATACCCA

>VGCEX:00460:01022
CTAACATTTAAATCAGGTATAAAG

>VGCEX:00466:01016
TCTATACCCGATTCATTAATATTG

>VGCEX:00466:01042
TATCCCGAGTCCAGGTTTTATGTG

>VGCEX:00469:01005
ACTTGGACCGAGTTTAAACAGATC

>VGCEX:00473:01030
ATCTGGCCGTGAAATATATTCCTC

>VGCEX:00474:01040
ATTTCTATACCTATACGGCCCCAA

>VGCEX:00478:01010
TACTAACTCCGGACCGAGTTTAAC

>VGCEX:00479:01007
GTTTACCCAGTACAAGTTTTCCCT

>VGCEX:00479:01028
CGGAAATCTATACTAAGGTCACTA

>VGCEX:00480:01018
CTATTATTTGCATTGTCGTATAAC

>VGCEX:00483:01015
CTCAACTTTTTAAACGCGGTATAA

>VGCEX:00488:01014
TAGATCGAGTACATTCAGAGCTCC

>VGCEX:00498:01048
AATTGATCAGCGTACAAAATTCCC

>VGCEX:00453:01070
TTTTACTGAGTTTAGACTTCGCAA

>VGCEX:00457:01096
ATTTAGTCTAAATACAAATTCAAA

>VGCEX:00458:01061
AACTTTCAGACGTAATTATACTGC

>VGCEX:00462:01066
CAAAATTATTAGACCCAAGACCAA

>VGCEX:00466:01069
CCGTGTACTGGGTCCATTCTATGA

>VGCEX:00470:01073
TACCAGGTTCAAATATCACCTGAG

>VGCEX:00474:01088
TACTGGGTTTAATATTCGTCCCCA

>VGCEX:00476:01060
AAACCTTTGTTAGACTTGGTTTAA

>VGCEX:00481:01097
TTTAGATTGGGTATACCAAACCCG

>VGCEX:00486:01053
TATAATGGTACTCAGTATACTTAA

>VGCEX:00493:01086
AGTTATACCAGGTACATATTTGGT

>VGCEX:00495:01088
TCCTGAACTCAGTCCATCGCCTTT

>VGCEX:00497:01093
AAGAACTTTATACTTAATACATCT

>VGCEX:00456:01123
CAAAATGTTATATCTGGTTCAAAG

>VGCEX:00456:01143
CTCCCGCGTTAGACTAGATACATT

>VGCEX:00468:01124
GCGAAAAATTATACTTATAGTTAT

>VGCEX:00475:01138
GTAGAATTCTACACTCCGTACACA

>VGCEX:00480:01129
TCGCGCTTTTACACTTGGTGCAGC

>VGCEX:00484:01110
GTAAATTTTGAGACTTAGTCCACA

>VGCEX:00464:01179
TTTTATACCGAGACCAACACCTTA

>VGCEX:00471:01175
ACCGTTTTTTAGACTGTGTCCAGT

>VGCEX:00475:01194
ACTTGCGCCCAGTACAATCTTTCG

>VGCEX:00476:01158
ACCCGTTTTGTAAACTGAATCTAA

>VGCEX:00484:01159
TTTATACCTGGATCAAAAAATTCC

>VGCEX:00489:01152
ACATTCCTTATATCTAGTCCACGA

>VGCEX:00490:01163
CCCTACAGCTACGTTTGCAGCAAA

>VGCEX:00490:01193
CGATTTTAGACTCCGTCCACTCGA

>VGCEX:00499:01166
AGTAGACTCAGCACAACTTTGAAT

>VGCEX:00499:01188
CAGTCACGAGACTCAAGTCCAAAA

>VGCEX:00457:01217
TTATATCGCTCATCCCTTTTTCAA

>VGCEX:00465:01209
ACGCGTCTTGTACCCAGTCAATGA

>VGCEX:00468:01223
CTTTACCTAGTATACTTTGTCATC

>VGCEX:00475:01224
ATTTAATTTTATATCAATCGCGAA

>VGCEX:00481:01212
ACTCCCTTGTACCAGGTTCAACAC

>VGCEX:00487:01212
TCCAGCCGGTATAAGATTTTGACA

>VGCEX:00494:01217
TAAAATTTTGGACTACGATATGAA

>VGCEX:00498:01206
TTAAACTCGGATCAGCTTTTGTCT

>VGCEX:00500:00024
CATGTTCTTGTACTTAGTATACAC

>VGCEX:00502:00028
AATTACCGAGTCTAACAATTTCAG

>VGCEX:00507:00046
GTTTAGACTCAGTATTATACCTGA

>VGCEX:00519:00037
ATTTTTTTACTCCAGTCTGTATAC

>VGCEX:00520:00031
ATATATTTTTGACTTGGTTCAACG

>VGCEX:00530:00035
GTCAGATTTAAACTCGGTCCATAA

>VGCEX:00533:00006
CCATAATTTGTGAACTCTCTGGTT

>VGCEX:00534:00036
TCTGGACTAGGTGCAAACCCCTTA

>VGCEX:00536:00030
GTAATGTTTGACCTGGTACAATCC

>VGCEX:00539:00042
AATCAGCGGTAGACTCGGTACAGA

>VGCEX:00542:00021
CTTCCTAATTAAACTTAGTTCATC

>VGCEX:00543:00008
GCCTAGAGTATAAAAATATCAGCG

>VGCEX:00509:00074
GTCAAATTTGGACTTTATCTTCCA

>VGCEX:00511:00069
TACTCTTTGTACTTAGTCTACTCT

>VGCEX:00514:00052
TCTTGTACGGGGTATAGGTTTCAT

>VGCEX:00517:00065
AATTGGACTCGCTCCAACCATTGC

>VGCEX:00518:00057
TGTGAACTCGATCCATAATTCTCC

>VGCEX:00519:00054
TTTAACGTTGTTCTTGGTCCAAGA

>VGCEX:00520:00088
TATAGAACTATACCCGATCCATAT

>VGCEX:00536:00070
GATTAGACTGAGTTCATAAAATTG

>VGCEX:00537:00099
AAACAATCGTTCGGTATGCGCCTG

>VGCEX:00547:00077
TCGGGTGGTTGAACTCGGTGTACA

>VGCEX:00500:00143
GAAGTTATTGTACTAAATCCAACA

>VGCEX:00503:00101
TTTTGCACTTAGGCCAACAATTTG

>VGCEX:00504:00135
ACCTGGTATAAGAATCTAACCGCT

>VGCEX:00512:00144
GTATACCGAGTGCAATGAAAAGAT

>VGCEX:00521:00100
CCTTTCTTTAAACCGAGTCTACAA

>VGCEX:00527:00140
CTTGACTCGGTCTAAGCCCAAATA

>VGCEX:00532:00120
ATAAATTCATATACCAGGACTTTG

>VGCEX:00538:00136
ATTAGACTTGGTGCAAGAATTCCA

>VGCEX:00540:00108
ACCGTAATTTGATCCGGGTCCAAT

>VGCEX:00549:00137
ATCTTTAATTTAGTACTCGGTCTA

>VGCEX:00500:00157
ATTTGTACCGAGTATATTCTCTTA

>VGCEX:00508:00168
TTGTACCAAGTATATCTAATCTCA

>VGCEX:00512:00173
CACTAAATTATGTCGAGTATAAAT

>VGCEX:00513:00180
TTCCAAGTTGGACTGGGTCCCTTA

>VGCEX:00513:00196
CTAAAAGTTTGTACCTAGCTTATG

>VGCEX:00515:00164
AAATGCACCCAGTCTATTATTTGC

>VGCEX:00515:00170
CGCTCGGTTAGACCTCGTACAAAA

>VGCEX:00519:00154
TATGGTAAGTACAAGTTTCCGTCA

>VGCEX:00520:00198
ATTACACCCGGTCTACGACAACTG

>VGCEX:00522:00186
AACCTATCCGCCTTATAGTTCCAG

>VGCEX:00523:00169
CAAACCGGGTACAACTTATGTATC

>VGCEX:00524:00172
ACTTAGTCCAATAAATAACCTTAG

>VGCEX:00530:00165
CTAAATTACTATATTCAGTCCAAT

>VGCEX:00534:00167
ATGCTGTTTTTGGACTTAGAATAG

>VGCEX:00537:00157
TTAAAATTATTATACCCAAACTAA

>VGCEX:00540:00193
CTTTATACTTCGTCTAACTGCCAT

>VGCEX:00543:00161
CATTCCCTGTACCTGGTGCACGTA

>VGCEX:00544:00198
TTATAATCTATACTGACTATAAGT

>VGCEX:00547:00194
CTTGACTCGGTATACTTTGATGCG

>VGCEX:00548:00190
GTCTTTTTTATACTAAGCATAACA

>VGCEX:00505:00208
TACCAGATTTGTACTAGGTGCATA

>VGCEX:00507:00209
ACTTATATCGGGTTAATAAAGATG

>VGCEX:00522:00237
GATTGTACTCACTCCACGTTATTC

>VGCEX:00523:00219
CGAAATGTTGTACTATTCGGTACA

>VGCEX:00528:00219
ACTAAGTGTAAATAAGTCCCTGAC

>VGCEX:00528:00235
CCCACAAATTTGGATCTAGTGTAT

>VGCEX:00530:00232
TGCTGGCAAGTACAAAATTCTGTG

>VGCEX:00531:00218
TTCCAAGTTGTACTAGGTCTATAT

>VGCEX:00534:00219
ATTCCGAATGACCTCGAGTTTATA

>VGCEX:00535:00211
TTTACACCCGGTCTAACCCGATAA

>VGCEX:00538:00216
TGCTATTTTTCCACTCGGTACAGG

>VGCEX:00546:00212
CGCAAATTTTATACTGAGCTTAAT

>VGCEX:00547:00205
ACGAATATTGAACTCAATATAACT

>VGCEX:00513:00294
AATAGACTTGGTATAAGCTCGTTG

>VGCEX:00514:00251
CATAGATACTTGACCCAGTTCAAT

>VGCEX:00514:00294
TACCGAGTATAGAATACAGTCAAC

>VGCEX:00518:00258
CTCATCTTTTGTATTTGGTATATC

>VGCEX:00523:00287
TTGTGTACCTAGTCCACAAAGGGT

>VGCEX:00526:00279
TGCTATACTGGGTTTAGTTTCTCC

>VGCEX:00528:00285
TATTGAACCCAGTAAAAGCTTTAA

>VGCEX:00528:00286
ACTTGGTACAAGAATCGGTAAGCA

>VGCEX:00530:00254
AATCCGTCTTATACTCACTATACG

>VGCEX:00531:00267
TCTGTTATTATACTCCGTACACTT

>VGCEX:00533:00284
AGCAACCTTTCACTCAGTCTAAAT

>VGCEX:00533:00297
GATTTCTTGTACCCAGTGTAAGTA

>VGCEX:00543:00265
AAGGACGCTGGACTTGATTCAATA

>VGCEX:00543:00287
GAATAATTCTGAACCTGGGATAAT

>VGCEX:00544:00257
TCATAAACTGCACCCGGTCTATAC

>VGCEX:00549:00291
CTTTATATCTATACCTGGTTCAGC

>VGCEX:00502:00338
AAAATAATTTTAGTACCTGATCTA

>VGCEX:00507:00314
CATAGATTCATAGACTCAGTCAAG

>VGCEX:00507:00321
AACCTGATTTATATCGAATGCAAA

>VGCEX:00512:00308
TTGTATCCGGTCAAAGAATACCAG

>VGCEX:00513:00334
GCCTAAAATTGAACCGGGTATTAC

>VGCEX:00514:00307
CACAAGAAAGTGAACCCAGTTCAG

>VGCEX:00514:00344
ATCCAGCATGAACCCGATACAAAT

>VGCEX:00519:00316
TGTACCCAGTCTAACGTTTAAAAA

>VGCEX:00534:00312
TTATATTGAGTACAAAGTTCTGGT

>VGCEX:00536:00325
ATCTTTTCGTACTCGAGTATATTG

>VGCEX:00537:00322
TTGTAGACCGGCTCCAACTTCTCA

>VGCEX:00543:00332
TACTCAGTTCAAACAACCGCATAT

>VGCEX:00502:00367
GCACAAGTTTATACCCGGTTGAGA

>VGCEX:00503:00354
ATAAAGTCTGAACTCAGCCTAGGT

>VGCEX:00503:00396
CCAAAATTCTGTACTGAGTAAACC

>VGCEX:00508:00374
GGTTGTACTTGGTCTACATTATGC

>VGCEX:00509:00377
TTATAATTATACTCAATCCACCAA

>VGCEX:00510:00374
ATTTAACTTAGTCTAAGGTAACTC

>VGCEX:00516:00377
CAAAAAATTATATTTAGTACAGCG

>VGCEX:00522:00373
GTTTATACCAGGTACAAGACCATT

>VGCEX:00529:00352
CATTGTCTTAGACTCAGTCAATGT

>VGCEX:00543:00361
GACTTAATTTGATCCAGTACAGCC

>VGCEX:00544:00394
TACTGCTCTGTACCCGGTACATAA

>VGCEX:00545:00380
CCCTTACTGAACCCAGTACATTAT

>VGCEX:00500:00442
GAAGAATTTTGAACCGACCTCAAG

>VGCEX:00501:00435
GTGGATTCAGTACAAATCCTTATT

>VGCEX:00504:00421
CCACCGAATTTAGCCTCGGTACAA

>VGCEX:00504:00428
ATACATAACTGAACCAGGTACATG

>VGCEX:00510:00438
CTATACCGAGTACAGCAGATAAAG

>VGCEX:00515:00440
TGCACTAAGTCAACAAAATTTCGT

>VGCEX:00518:00410
AGATGAACTGAGTCTACTTCCTTA

>VGCEX:00521:00420
TGTCATATTAGACTCGGTATTCTA

>VGCEX:00523:00418
CTTATGTAACATTCTTAGACAAGT

>VGCEX:00524:00408
CACTCGGCCGGTAAGATTGTTATA

>VGCEX:00529:00412
AATACACTCGGTCTATCTTTGAAT

>VGCEX:00530:00443
TTTAATAATGGATTCAGTACAACT

>VGCEX:00537:00423
ACTTAGACTCGGATCATTTTCAAA

>VGCEX:00538:00437
ACCCAGTTCAAGATTACCTGTCGA

>VGCEX:00541:00438
CACTCGGTCTAAATAGTACCTTGC

>VGCEX:00545:00442
TCCACACTATTTACACCGAGCACA

>VGCEX:00500:00468
TTTCCGGTTGTGTACTTAGTATAG

>VGCEX:00510:00454
GCATAAACCTGGTATAGAATTTAT

>VGCEX:00517:00452
ACTTGACCGAGTCCAATTTAAGCA

>VGCEX:00518:00494
ACCCAGTACAACTATGATATTTGT

>VGCEX:00520:00487
TTAGACCCAGTCTATCTAATCCCT

>VGCEX:00527:00455
GATAAAATTAAACTCGGTCTACCT

>VGCEX:00527:00469
AAATATTCTGGACCGAGAGTAATA

>VGCEX:00527:00472
GATAAACTCAGTCTACCTAAGAAA

>VGCEX:00531:00492
CACTGATTGTATTAAGTCGTAGAA

>VGCEX:00534:00463
GTTAGATCGAGTATATCTAGCATT

>VGCEX:00544:00475
TAATATTCCTGTACTCAGTATCGT

>VGCEX:00544:00488
CTTTCCAAAGTTACTCCCAGTATA

>VGCEX:00545:00490
ATTTCATCTAGTACTCGGTATAGC

>VGCEX:00533:00524
GAATACACTCAGTCTATTAAACCG

>VGCEX:00534:00515
CTTTGATTGTACTGAGTTCAATAC

>VGCEX:00500:00622
TGTACTGGGTACAACTATTGTTTC

>VGCEX:00509:00618
TAGAAAATTGGATCAAGTATATGT

>VGCEX:00521:00620
TATAAATGTTGGACTTGGTTCGGA

>VGCEX:00522:00622
CTCGGTCTTATACCGATACAACAG

>VGCEX:00529:00609
TATTGGACTGGGTGTAAGTTCAGA

>VGCEX:00529:00647
GTGCGCTTCTTGTCCCAAGTCTAA

>VGCEX:00530:00623
GAATAAATTGTACCACGGACAATA

>VGCEX:00534:00633
AATAGACCAGATCCAAGTAAAAAA

>VGCEX:00540:00610
TACCCAGTTCAATCTGATACTATA

>VGCEX:00543:00628
TCTTGATCCTGGACTAGGTGTAGT

>VGCEX:00512:00679
GAATTTTAACACGTGCGTGTCCGC

>VGCEX:00515:00696
CCTTGTACCGAGTTGAACTAAGGG

>VGCEX:00519:00680
CTCTGTCTTGTACCCAGTGCACTG

>VGCEX:00522:00659
TTTTAGATTCCGTACAACAAGCCC

>VGCEX:00530:00695
GCTCCGTTACACCGAGTACAAGTT

>VGCEX:00536:00668
ACCAAGTATAAGGTTACACAATCA

>VGCEX:00539:00663
CAAAAATTTTTACACCCGATCATA

>VGCEX:00544:00694
TTTATACTCGAGACCCTGTTCCTA

>VGCEX:00544:00697
ACTCGGTATAAATCTTAAATCTAT

>VGCEX:00547:00652
AATTAATTTTTATACCCAGTCTAG

>VGCEX:00502:00736
CAAAATTATACTCATATGTCCAAA

>VGCEX:00503:00713
ACCTAAAATTGAACTGAGTACTTA

>VGCEX:00505:00712
CGTTTGATTTATACCGACACCAAA

>VGCEX:00512:00722
TTTACCCGAGTACAAAATATCATA

>VGCEX:00512:00749
ATATACTTAGTCTATGTAGTTCGG

>VGCEX:00520:00716
CCTTATACTTGGTCTAAGCTTAAT

>VGCEX:00521:00735
TTGCACTCGAGTCAACTTTTATCC

>VGCEX:00527:00735
TTGTATCGAGTATACGATTATTAT

>VGCEX:00531:00707
TATTTTGTTCGGTCTAAAAATTTA

>VGCEX:00532:00749
ACACGCTGTTATACCGGATCCACA

>VGCEX:00540:00713
AATTCGTGATGGTCCCAGTCTAAC

>VGCEX:00541:00720
GTTGAACTTAGTCTATTAACTGTC

>VGCEX:00541:00749
CCAACCGCTGAACTTAGTATAAAA

>VGCEX:00542:00727
TACAAAAAAGTTGTACCTGGACCA

>VGCEX:00506:00752
TTCTATACTGAGTCTATGCTCACC

>VGCEX:00508:00764
TCCCTATTTTTACTTAGTACACTG

>VGCEX:00508:00765
TTGTGTACTTGGTTCAATGAATTA

>VGCEX:00512:00785
AATATACGCGGTATAATATCCTAG

>VGCEX:00524:00788
ATTGGACGGAGTGTAAAATTGAGT

>VGCEX:00528:00772
GCGAACGTTTGTACTAGGCCGATA

>VGCEX:00531:00760
TCATACCGAGTCCAGCTAACCGTC

>VGCEX:00507:00816
ATATATATTGAGTACAAGCTTTTC

>VGCEX:00522:00848
TTATAGTTTGACCAGGTATAACGT

>VGCEX:00526:00829
TATGCCATTGCACTTGGTATAAAG

>VGCEX:00526:00846
ATCTGGACGGGGTATAAAATCGCC

>VGCEX:00528:00818
ATTACACTCGATATAAGCCTGCTT

>VGCEX:00540:00831
TAGACCTGGTACAGATTCTTTCGT

>VGCEX:00546:00833
TTGAACTCGATACAAGCCTTAACT

>VGCEX:00504:00865
CTTTATATTCAGTCCACATTTCGC

>VGCEX:00504:00898
CAGTCGCTTAGACTCGGTTCACGT

>VGCEX:00505:00895
TCGACTTTTGAACTCAATTCACTT

>VGCEX:00513:00883
CCTGTACTGGGTACAAGAATGTCA

>VGCEX:00514:00870
CCTTATACCTAGTACATAGCTACC

>VGCEX:00514:00882
TTTTAGACCCAGTACAGGACTATA

>VGCEX:00520:00883
TGAACTTAGTACAATACGCCGTCA

>VGCEX:00521:00899
TTTGGATTCGGTCTGATTTCCATT

>VGCEX:00522:00890
GACGGGATTTTGGCCTAGTTAAAT

>VGCEX:00528:00860
TGCACCTAGTTCAATTTTTGCTGC

>VGCEX:00530:00858
TTCTGCATCGAGTCTATCAAAGCC

>VGCEX:00537:00872
ACCCGTGAAGTTATACCGATACCA

>VGCEX:00539:00898
CAGCTATTTATACTTGATCCATAA

>VGCEX:00542:00852
ACTAGATTTTTGAACCCCGTACAA

>VGCEX:00542:00861
TTTAATACCGGGTATAGATCAATA

>VGCEX:00545:00865
CTGTACCGTAGACACAGTATAACA

>VGCEX:00546:00854
TTTTGAAAATTATACCAGGTCAAT

>VGCEX:00505:00906
GTATTGTTTTGTACTAAGACTATT

>VGCEX:00516:00910
ACACTATCTTGACTAAGTACAAAT

>VGCEX:00517:00943
ACTTATATCTAGTCAAAAATAATA

>VGCEX:00543:00941
ACTCAGTACATGAAAGTAACCGTT

>VGCEX:00543:00945
ATTTAGATCAGGTATAATCATATC

>VGCEX:00544:00928
AGTTAATTCTTGACTGGGTACATA

>VGCEX:00547:00926
ACCCTAACCTGAACTAAATCAAAA

>VGCEX:00548:00945
ATGTTCCCTGATCTCAGTACAAGT

>VGCEX:00501:00972
TTTGACTGCGTCCAGGATTTTCGT

>VGCEX:00523:00971
GCACTCGGTATAAGAATTGTAGCA

>VGCEX:00529:00971
TTTGCTCCTAGTATAATTTGAGAG

>VGCEX:00540:00974
ATTACATAGACGTCAAGATTATCG

>VGCEX:00545:00953
AGCCTTTTTTAGACTCGCTATACA

>VGCEX:00547:00982
AGCGGAGTACAAAATTATATTAGA

>VGCEX:00503:01033
AGCGTAAAACTATACCAGGGCTAA

>VGCEX:00509:01039
GACTTGGTATAACTTTGCACATGA

>VGCEX:00521:01018
TTGAACTCGGTATATACACCGAAG

>VGCEX:00525:01019
AATTCCACTCAGTACAATTACTTC

>VGCEX:00539:01005
TCCGAATATATACTTGGTCCATTA

>VGCEX:00540:01021
CAGAATTTGTACACTCAGTCTTGA

>VGCEX:00503:01097
CATACAGTCTGACTTAGTATAACT

>VGCEX:00505:01055
GCGTCAATCTGCACCGGGTACACG

>VGCEX:00505:01069
TTTGGACCTGGTTTAAAACTATCC

>VGCEX:00507:01076
ATTCGCACCTGGTACAATTTTCAG

>VGCEX:00507:01099
ATATACTTAGGTCAAATCTTTTTT

>VGCEX:00516:01074
TTTGGTATTTGTACCGAATACACT

>VGCEX:00522:01065
TGTACGCCGTACAAAATTTCGAAT

>VGCEX:00523:01084
AAACATATTCGACTGGGTACAACT

>VGCEX:00540:01099
AATTTTCTTGAGTTCAAAATGCTT

>VGCEX:00505:01143
GTTAGCCTTGGTCTACTTTTTATA

>VGCEX:00514:01131
AAATTTTGACTTTCATCTTTTTAC

>VGCEX:00524:01129
ATATGTGCTGGGTACAGATTTCAA

>VGCEX:00529:01100
TGAAAATTGGAACCAGTCCAACTT

>VGCEX:00531:01125
CTTGCACCGAGTACACTTGTATAC

>VGCEX:00540:01142
TGGTTTTGATGCACCCAGTATACA

>VGCEX:00502:01198
GACCGAGTTCAAAGCTACGATGTA

>VGCEX:00512:01199
CTATTATTGTATACTAAGTATAAC

>VGCEX:00513:01186
AGTTAAACTCGGTGTACGATATGC

>VGCEX:00534:01154
TTGAACTTTGTACTTGATATGAAT

>VGCEX:00538:01177
ACAGAGTTAGTAAGGCCTTGTGGA

>VGCEX:00546:01181
GACCGGGTTCAAGGTAAAATAGCC

>VGCEX:00512:01228
CTTGACTCAGTCAAGCGATCTGTT

>VGCEX:00514:01223
GGTAATTGTATTTAGTCTAACTTT

>VGCEX:00522:01238
CCCTTCCCTAAACGCGGTCTAAAT

>VGCEX:00528:01251
TAGTGTACTGAGTTTAAGACTGGT

>VGCEX:00534:01255
CTGACGAAGGGTATAAAATACGGT

>VGCEX:00536:01262
ATTGGAGTCGGTCCAATACCCAAT

>VGCEX:00574:00038
ACTCCAGTCGATCAACCATACTTA

>VGCEX:00576:00012
AAATTGTTCGACCAGGTATAAGTA

>VGCEX:00579:00020
CAATAAATTTTGGACGTGGCTCAA

>VGCEX:00581:00038
GAATTTTCCGAGTGTAGTACAATT

>VGCEX:00593:00044
TAATCTTTGACCCAAGTCTAATAA

>VGCEX:00551:00061
CTATTTTGCACCGAATTCAATATT

>VGCEX:00551:00090
ATTTCCACGCTTACGGTTAAACCG

>VGCEX:00559:00050
GGGCGTAGTCCAATTTATAAGACT

>VGCEX:00560:00092
GTATACTCAATATACTTATTATCG

>VGCEX:00561:00070
CTCCAGTACAACAAAAGCATTACG

>VGCEX:00561:00084
AACATTTAAACTCGGTACATCAAC

>VGCEX:00567:00067
TCAAATTTTGAATTTGGTACAGCA

>VGCEX:00568:00077
TCGTGTGCCGAGTACAATTTATTG

>VGCEX:00570:00075
TCGTTACACTCAGTATTAATATAG

>VGCEX:00574:00091
TATCCAGTTATCCTTAGTATAACG

>VGCEX:00594:00091
CAGTAGACCGAGTCAAATTCCTGG

>VGCEX:00595:00070
TTGAACTTAGTATAAGCGTTCATA

>VGCEX:00597:00080
ATATTTTTGACCTGATATAAAGCG

>VGCEX:00557:00125
TATTGGACTCGGTATGGTAGTAAC

>VGCEX:00561:00108
CTAAAATTGACGTTGACTTGATTT

>VGCEX:00565:00127
CAGGGCCCTGTACTAGGTCCAAAG

>VGCEX:00569:00123
TTATACCGGGTGCACTTTAGGCCG

>VGCEX:00571:00131
TTGAATCCGGGTTATTTTTTCTTG

>VGCEX:00572:00128
CCAACCGTCGGTTCGAATCACATA

>VGCEX:00576:00125
GGCTGTTGCTAGACTTGATTCAAA

>VGCEX:00581:00119
TCCATCCTTAGACCTAGTTCATAG

>VGCEX:00581:00134
CCACTTTAGACTTAGTATATATCT

>VGCEX:00582:00117
AATTGTTCCCATTACCAAAGGACC

>VGCEX:00584:00141
GAGTGGACTGAGACTAAGTACGTG

>VGCEX:00587:00127
ATTTGACCTAGTCTAATTCGGTTT

>VGCEX:00591:00129
CTTTGGACCCAGTTCACTGCACTA

>VGCEX:00592:00112
TCCCCAAACATACACTCAGTACAT

>VGCEX:00595:00127
TCAATCGTTATACCAAATATATTT

>VGCEX:00597:00113
AGGCGATTTTGTACTAAGTGAATA

>VGCEX:00552:00154
TTCTTGCATTGAACTTAATACAAT

>VGCEX:00554:00169
ATTTACATTCGGTATAAATTGCCC

>VGCEX:00558:00153
CGAAACTCTTTACTGGGTTCAGAC

>VGCEX:00567:00176
GTAGATAATTATACTCGGTAATGC

>VGCEX:00572:00151
TACTTGATGGACCAGATACAACAA

>VGCEX:00588:00153
GTCGTTCTTATATTGGGTCCAACA

>VGCEX:00550:00229
ATATACCGGGTCCAGCAAGTCTAT

>VGCEX:00559:00247
TAATTAGCCCGGGTACAACAGGTT

>VGCEX:00560:00232
AATGTACTCAGTATACGCGGTTAG

>VGCEX:00565:00221
ATACAAAAATATCCCTAGTACAAT

>VGCEX:00567:00205
ACTGAGTATAAGTCACCGTCAGAT

>VGCEX:00568:00230
ATCTGTAGACTGAACTTGGTATAA

>VGCEX:00569:00237
CTATTCTCTAGATCGGGTTCAATT

>VGCEX:00574:00218
ATATACCAAGTGCATATAAACGAG

>VGCEX:00575:00226
GGCCAATAATTATACTGTGTACAT

>VGCEX:00576:00212
TTGTGTGATGTACTAAGTTTAAAT

>VGCEX:00581:00233
CCGATTTTTTGTACCAAGACTACG

>VGCEX:00583:00224
GTATTTTCTGAACTTGATGCAATA

>VGCEX:00585:00229
TTTTACACTGAGTCTATGTAGCGT

>VGCEX:00588:00213
GACCTTTTTCATACTGAGTGCAGG

>VGCEX:00590:00226
TTATACTTGCTACAACTTCTCGTA

>VGCEX:00551:00292
CTTTGCACTAGGTTTAACTACGCA

>VGCEX:00554:00291
TAATTTACCTAGTACAATGTTGTC

>VGCEX:00564:00288
TGGAAATTTAGATCGATTCCATGT

>VGCEX:00568:00299
CATAATCATTACACTCGGTCAAGA

>VGCEX:00569:00280
TCCATTTAGACTCAATACACATTA

>VGCEX:00574:00255
AGGTATACTCGGTCAAATCATTAC

>VGCEX:00576:00263
TATTGTACTAACTCCATCATTAGT

>VGCEX:00576:00275
GGATAAATTGCACTCAGTCTTATA

>VGCEX:00578:00257
TTAACTGTTTAGACATACTTCTAG

>VGCEX:00581:00293
TCATAGTTTCAGTACAATTTAGAC

>VGCEX:00588:00278
CACGGAGCCTACACTCAGTCAAAC

>VGCEX:00592:00269
TCCCAGACTCAGTACATTATTCAT

>VGCEX:00560:00376
TTGCAAATCTTGTACTGTAGTCCA

>VGCEX:00569:00351
TTTGATCAAGTGCATGAAAACTTA

>VGCEX:00574:00357
TTACACTCAGTCCATAAGTCAAGT

>VGCEX:00579:00385
TCCTGATAATTGCACTCGGAACAT

>VGCEX:00584:00389
ACCCGGTGCAAGAATTATAGATTG

>VGCEX:00595:00384
TGTACTCAGTTTACCAATTTTCGT

>VGCEX:00597:00352
CCATTAAAACTTTACTCGGTATAT

>VGCEX:00598:00381
ATATAGATTAAGTCCAGTTATTTT

>VGCEX:00599:00378
ATATTCTAAGTATAATTACGCTCT

>VGCEX:00555:00401
AAAAATTTTGGTACTTAGTTCATT

>VGCEX:00559:00427
TGATATTTGGACTAAGTGCAGGTT

>VGCEX:00560:00435
ATTGACTTCCGTGAAATATTTAGT

>VGCEX:00561:00413
AGTCGGAATTTGACTCGGTCAAAC

>VGCEX:00561:00432
CATTACATTTTGTCCCGAATACAA

>VGCEX:00561:00446
TATTACTAGACCGTGTCTACGAAG

>VGCEX:00564:00432
GACTATATTTGTATCTGGTCTATT

>VGCEX:00581:00434
AACTAACATGGACTGAATACAAGT

>VGCEX:00582:00411
AAAATTTCCTGACCGAATTGACAG

>VGCEX:00584:00413
CCTTACTGTTGACTCGGTGTAATA

>VGCEX:00586:00408
TACTTAGTACACTTTTTTCCTCAC

>VGCEX:00592:00424
TCAAAATTAAATCAGGTTCAATAA

>VGCEX:00599:00447
TACCTTGTTGTACCAGGTATATAC

>VGCEX:00555:00471
ATTAAACCGGGTATACGTTCCAGT

>VGCEX:00566:00475
AACTTTCCTTAAACTCAGACTACG

>VGCEX:00570:00458
GTCAGGATCCATTATTGCCTCGTA

>VGCEX:00583:00496
CAACTTTGTGTATCGGGTATAGGT

>VGCEX:00584:00483
ACTTATACCGAGTCGATCATAATA

>VGCEX:00587:00455
ACTTACACCAGGTGCACGATCTCC

>VGCEX:00590:00481
ACGTATACCCAGTCTATCTCCTGA

>VGCEX:00594:00459
TTATGGATTCAGTACAATTAAATA

>VGCEX:00559:00500
TATTGCGTTATACTCGGTTCAAAT

>VGCEX:00587:00501
GAATAATATTATACTCAGAGTAGC

>VGCEX:00591:00545
GTGTACCGAGTCTAGACGCGCCTA

>VGCEX:00554:00580
TTCTACCCGGTATAAGCTCTACTC

>VGCEX:00567:00567
TTAACAATTTTAACTTGGTCTATG

>VGCEX:00571:00593
TGAAATCTTATACCCAGTAAAAGA

>VGCEX:00573:00562
ACTATACTCGATACAATTATATGT

>VGCEX:00573:00589
TACCGAGTCCAATTTCAACGTACG

>VGCEX:00579:00571
TAAATAATTGCACTCGATATAGTT

>VGCEX:00587:00593
CTTGTACCAGGTCTAATGAGAATA

>VGCEX:00553:00623
AGTAGACCCGGTATAAAGTACGTC

>VGCEX:00556:00628
CCTTAACTTTGTATCAGGTATAGA

>VGCEX:00568:00621
ATCCTTTTTGTAAACTTGATGCAA

>VGCEX:00575:00646
CCAAATCATGCATCAGGTCTAAAT

>VGCEX:00579:00602
CTAAAAGTATATTCGATATAAACA

>VGCEX:00591:00626
GGTTGCCACGATTTACTGGAATTC

>VGCEX:00598:00605
ATTAGATCCGGTATACGACAACAA

>VGCEX:00568:00696
TTGTCGACTGTAGACTTCAGATAC

>VGCEX:00589:00698
TATCAGCTTTATATTAGGTATAAA

>VGCEX:00551:00701
TCTAACATTATATCGAGTTCATGT

>VGCEX:00552:00727
TGATAAAATTAGACTTAGTCAGGC

>VGCEX:00566:00707
TTATGGCTTAGACTGAGTCCATAA

>VGCEX:00578:00715
GTATGAACCGAGTACATGTCGACT

>VGCEX:00582:00709
ATTTGTACCCGGTCAACCAGCCCG

>VGCEX:00586:00707
GTTGGACCCAGTCTATATACTTAC

>VGCEX:00561:00766
TTTGAATAGTGACCTCAGTTCAAT

>VGCEX:00566:00752
CCCAATCTTAGACTCGATTCAATA

>VGCEX:00569:00778
AGAAACAAACGAACACTAGTCGTT

>VGCEX:00576:00783
GTTTCTTAGACCGAATATATTTCC

>VGCEX:00584:00762
CCCGTATATTTGTACCCAACCTAA

>VGCEX:00590:00768
ACTTCCATAGGACCGAGTACAACG

>VGCEX:00597:00770
GACCTGGTCTAAAATTGGCTGGAA

>VGCEX:00598:00765
CAGATGAATATACTGGGTTCAAAC

>VGCEX:00550:00807
ACTTGTACCGAGTATCAATTCTTG

>VGCEX:00552:00800
TTAATATTATACCTAGTATACCCC

>VGCEX:00559:00821
ATATTGGACCGTACCTTATACCGA

>VGCEX:00569:00815
ATTGCATTCTACACTTAGTCTAGC

>VGCEX:00570:00802
ACTTTTATTTGCACCACGTACAAT

>VGCEX:00584:00827
TAGCAATTTTATACTTTGACGAAC

>VGCEX:00593:00847
TAATCACGAGCACAGTACAACTAA

>VGCEX:00551:00875
AGAAAAATTTGGACTCAGTAAAAT

>VGCEX:00555:00896
TAACTGTCATCATCTACTCACACT

>VGCEX:00566:00871
TACTATCGTTATACCAAGGCTAAA

>VGCEX:00567:00869
GCAAGAAAATATACTTGATCTTAA

>VGCEX:00572:00875
CTCAGACCAGGTATAACAACATGC

>VGCEX:00591:00851
TAAAACTCGGTACAATATTAGCTT

>VGCEX:00593:00861
ATCTGTACCGAGTTTACGTTTAGT

>VGCEX:00595:00870
ATAAATTGTACTTACTCTACACGG

>VGCEX:00550:00928
TACCTTTTGTTCTCGATCTAGATA

>VGCEX:00554:00916
ACGCTGCGTTTACCCAGTCCAATA

>VGCEX:00554:00917
TTCGAGTTTAACTGGGTTCAAAAT

>VGCEX:00554:00942
CCTTCTAGTTATATCGAATATAGA

>VGCEX:00558:00932
AACTCGGTATAAATTAAAGGCGCT

>VGCEX:00563:00912
ATTTATACCAGGTGTACGGTCTCC

>VGCEX:00569:00927
CACAAATTTCTACCGCGTATAAAA

>VGCEX:00579:00927
TTTCATGTGGACTAAGTCTATAAA

>VGCEX:00552:00969
GCATAAATTTACGTCAAGTCAAAG

>VGCEX:00553:00953
ATAGTTTTCTATATTGGGTTCAAT

>VGCEX:00554:00953
TTCAGCCGTTATACCCAGTGCAGA

>VGCEX:00557:00980
ACGCAGAACTGTACTAAGTTCAAT

>VGCEX:00560:00984
ATCTGTAATTTATACCCGATTTAG

>VGCEX:00562:00987
TTAGACTCAGTTGTATACAAATAA

>VGCEX:00562:00993
TCGTTATATAGACTAAGTCTTAAT

>VGCEX:00566:00978
GATTTCCTGCACTCAATATAATTC

>VGCEX:00567:00972
CACTTAGCTTACACTTGGTATATT

>VGCEX:00573:00977
AATTAAGCCGCAATGCTTCTCGAC

>VGCEX:00574:00959
CATGAACCGAGGATAAATAGTCTA

>VGCEX:00574:00966
CACGACTTTTTATACCGAGACCAT

>VGCEX:00575:00959
TATGAATATTGAACTTGATACATT

>VGCEX:00579:00972
AATGAAATGTAAACTGCGTGTAAT

>VGCEX:00588:00982
TTAAATTAGACTATACTGAGCCAA

>VGCEX:00589:00964
CAATTCGTTATATCCAGTACACGT

>VGCEX:00595:00994
ACTCGGTATATTTAATACGATAGC

>VGCEX:00598:00953
TCGGATTTTTGTACTTCGTCACTT

>VGCEX:00551:01034
ATTGAACTCGATCTAGTTGCTGGT

>VGCEX:00563:01003
AGTGTCATTGTACTGAGTCCATGC

>VGCEX:00580:01013
GGGTGTTCCGTGAACTTGGTATAC

>VGCEX:00581:01014
ATACACCAAGTATAAAAAAATATG

>VGCEX:00590:01023
CGTGCGTAGTCTAACTTTATAGAG

>VGCEX:00591:01018
GCCAGAATTTATACTCGGTGCACC

>VGCEX:00557:01090
TGGAATTTTGTACTAACTCTACCA

>VGCEX:00563:01064
ATTGCACCGGGTTTATCAATTGCC

>VGCEX:00573:01055
CACACTAGTCCAAAAATCTTGTCA

>VGCEX:00574:01077
CCATGGACTGGGTTTAAGCATTTC

>VGCEX:00580:01060
CACTCATTTGTACTTAATCTAAAG

>VGCEX:00582:01058
TCAATTCGTAGTACTCGTGTTGCT

>VGCEX:00585:01078
TTGTACTCCGTACAACTCCAGTAA

>VGCEX:00591:01094
AGCTAGCTTTGTACTAGATGTAAC

>VGCEX:00592:01061
TCCGAATTTTACACTTACAACAGA

>VGCEX:00596:01066
CTTTAATTTTTGTACTCGATTCAG

>VGCEX:00552:01136
AACATTCTGTTCACCGAGTCTAGA

>VGCEX:00564:01119
TTTTATACCCAGTCCATAATTAGT

>VGCEX:00577:01133
TGGTAGAACTTATACTTGGTCCCA

>VGCEX:00579:01116
TAATACCACCAGTACATATATGAT

>VGCEX:00588:01135
TCCATATTGATCTAAGTACAATCT

>VGCEX:00589:01103
GTGTTTTCCTCGACTAAGTCCAAG

>VGCEX:00596:01146
CATACAATTGTTCCCAGTATAAAG

>VGCEX:00553:01171
AAGATGTTTAGTCTCAGTGCAACT

>VGCEX:00559:01174
ATTATATCAGGTCCACGAATATGC

>VGCEX:00561:01170
CCCGTAGATTAGACGTGGTCTAAA

>VGCEX:00564:01188
TTCGCAGTTTGCACTTAGTACAGA

>VGCEX:00569:01187
TTTGCGATCATCATTAACTCCAAA

>VGCEX:00574:01195
CTCTGCACTAAGTCTAGATATCCA

>VGCEX:00580:01167
GACAACTAATACCCGGTATAAAGA

>VGCEX:00583:01162
CCGTACGGTCCAATATTTGGTATA

>VGCEX:00584:01163
TTGTACTAAGTCCACTAAACCTCC

>VGCEX:00586:01190
TTTATACCGAGTTTACCTGGTTAC

>VGCEX:00595:01150
CTTCCTGGTGCCCTAGATTCGGAT

>VGCEX:00596:01183
CATTGAATGTTATACCGGGTAAAT

>VGCEX:00558:01225
CAAAAATAATTGATCTTGATATAA

>VGCEX:00559:01217
GTGGTTTTTGGACCTGGTGAACAT

>VGCEX:00561:01228
TACTGTACTGAGACTAACTAATTA

>VGCEX:00581:01214
TAAGGGTTTGAACTTAGTCAAAAG

>VGCEX:00581:01242
CCTTGCACCGGATTTAAGAATTGG

>VGCEX:00586:01221
ATGAATCAAGTCTAATTCCCCTGT

>VGCEX:00593:01237
CTAGAATTCTAGAGCGAGTTTAAG

>VGCEX:00599:01234
GAATATACCCAGTCAAGTCCAACA

>VGCEX:00578:01259
TTTCACGTAGTATAAGTTTTCAGT

>VGCEX:00613:00037
AGATATTTCGCCTTAGTTCAACTT

>VGCEX:00617:00036
TGATGTCTTATATCCGATTTAATA

>VGCEX:00625:00020
TTCTGGTATACCCGGTCTAAACAA

>VGCEX:00649:00040
AATTTTACCGAGATAAAGAATCCA

>VGCEX:00604:00060
TGCAAAATGCACTTGATCCAGAAA

>VGCEX:00605:00071
CTTTGGACTTGGTCCAATTAGAGA

>VGCEX:00607:00053
ATTATTTATTGATCCTGATATAGA

>VGCEX:00611:00073
CTGATTTTTGCACTTGATATATAA

>VGCEX:00612:00091
ACTTGGATTAAGTATAGATAGGAA

>VGCEX:00622:00050
CCTAGTTATTTAAATTCAGTCCAA

>VGCEX:00624:00074
TGGAAACTATACCCGGTCTAGTAC

>VGCEX:00643:00057
CTCAGCTGTTAGACCAAGCTCAAA

>VGCEX:00643:00061
TTTAAAATTTGGACTGCTACTAAG

>VGCEX:00645:00056
GCTAGATCTAGTAACAAAGTCTAA

>VGCEX:00647:00069
GTAAACTTAGACTCAGGTCAACCT

>VGCEX:00606:00117
ACCTATACTGGGTAAATCTTACGG

>VGCEX:00606:00140
TCTAATAATAAACTCAGTTCATGT

>VGCEX:00608:00103
CTTGTACTTAATATAATCCAAAGA

>VGCEX:00614:00147
TGGGCGGGTCAATTTAACAACAAT

>VGCEX:00616:00134
GACCGAGTCCAATCCTAGGAGGAT

>VGCEX:00617:00121
ATTCTCTCTTACATCCGGTTCACG

>VGCEX:00620:00114
TTAGTCTTTGGACCCAATCCAAAT

>VGCEX:00624:00145
AAAAAATTCGGACCTAGTCCATCA

>VGCEX:00630:00128
TTGAATTTATACTCTGTACAAGGA

>VGCEX:00637:00101
TCATATCCTGAGTCCAAATATTTG

>VGCEX:00647:00114
TAGCGTACTTATACTCAATACATC

>VGCEX:00605:00177
ACTTGTATTGAGTCCAGCATTGCG

>VGCEX:00614:00160
CTTAGACCCGGTTCACTATGAACC

>VGCEX:00618:00190
GTATACCGAGTAAAATCATTCGTG

>VGCEX:00619:00187
ACCGAGATAAATGATCTGAGTACA

>VGCEX:00619:00198
TCAGCATTCTGTACTTAGTACAGA

>VGCEX:00637:00175
TTGTAAATACACTCGGTATAGGAT

>VGCEX:00600:00249
ACTGTACTGAGTATATACTTTTCG

>VGCEX:00601:00208
AGTAAATATCACACTCAGTATATA

>VGCEX:00605:00205
AGTAGACTCAGTCTAAGAATATAA

>VGCEX:00607:00232
CCAAACATAGATTGAGTTCATATT

>VGCEX:00617:00220
ATTGGACTCGATCTACCATTTCGA

>VGCEX:00623:00232
ACTGAGTCCAAATTTTTTCATTCC

>VGCEX:00636:00218
ACTCAATCTAAGATTCGCATGGCT

>VGCEX:00636:00244
CTGATAATTTCACCCAAGTATATA

>VGCEX:00643:00202
CCCAAACTTATACTCGATCAATAT

>VGCEX:00644:00201
GAATAGATTCAGTGCAATATTTCA

>VGCEX:00646:00219
TGTATTGAGTTCAATAATTTGGCC

>VGCEX:00648:00203
TCGGCTGAATTTGTACCAGGTCGA

>VGCEX:00607:00263
TAATCGTTTGGACTTAATACAAGA

>VGCEX:00608:00297
TAAAAGATTTAGCCTCAGTCCATT

>VGCEX:00615:00259
TTTAGATCTGGTACAATTGAAAAG

>VGCEX:00640:00253
TATGATATACCGAGTCTAACCCTT

>VGCEX:00644:00287
CTACCTGCTTGACCGAGTATAGAA

>VGCEX:00633:00343
CCACCACGTTACACTCAGTCTAGT

>VGCEX:00636:00327
TTTTAATTCGGATAACTAGATCGT

>VGCEX:00637:00330
TTTGGACTTAGGCCAATCACCTCT

>VGCEX:00613:00387
ATCCAGCAGTATACTCAGTATATG

>VGCEX:00618:00390
TATCCGAGTTTGATCTGAGTTCAA

>VGCEX:00625:00365
TCTTGTACTGGATACAGTTGCCCC

>VGCEX:00634:00360
ATGGCATGTACTCGGTATAAGTTG

>VGCEX:00603:00407
CAAGTCAGTATAAATCTGAATCTG

>VGCEX:00603:00436
TGGGTTTAAACTCGGTCTAATATC

>VGCEX:00620:00423
GTAATATTAGACGGAGTACAAACT

>VGCEX:00629:00445
GCCCAGTACGTAAACCGAGTTCAA

>VGCEX:00632:00404
TAAACCGCTGATCTCGGTCCAAAG

>VGCEX:00642:00419
TTTGTACTGAGACAAAGTAAGACG

>VGCEX:00643:00439
GAGAAAATACCCTCAGTACAGGAA

>VGCEX:00608:00494
CTGCACTTCGTATAAAAAAGCACT

>VGCEX:00613:00458
TGTACTTAGTACATAATCTGTTGA

>VGCEX:00619:00497
TCGTGAACTGAGTCAAAATATTGT

>VGCEX:00620:00512
TCGTAAAACTGTACCTGGTTCAAC

>VGCEX:00625:00500
GCCAATCTCTTGACCCGGTTCAAA

>VGCEX:00627:00533
GTCCAGACTCGGTATAACAATTCA

>VGCEX:00627:00546
AACTGGATTCGGTATAAACTCAAA

>VGCEX:00630:00542
AGAAATAATTGTACCCAGATAATC

>VGCEX:00639:00529
TAAAGAAAATGGATTCAGTCTAAC

>VGCEX:00643:00512
GCCCTTTTTGTATCAACTACAACT

>VGCEX:00645:00548
GACTTGGTACATCAATAAACAGTA

>VGCEX:00645:00549
GCATTTGCTATACTAGGTCCATGA

>VGCEX:00646:00503
GGCTTAGTATAATTTTCGCATTCC

>VGCEX:00602:00593
ACTCAGTATAGTTACGTCTATGCA

>VGCEX:00608:00565
GTTTGGACTTGGTACACGGCGCGT

>VGCEX:00609:00565
TTTTGTACTAGCACCAATTTGCCA

>VGCEX:00609:00593
ACTCTTTCTTGACTTAGTGCAAGT

>VGCEX:00620:00588
TTGTACTCAATACATTTCCCACCG

>VGCEX:00626:00583
CAGTCATTTAGACCAGATCTAAAC

>VGCEX:00641:00577
ACTAAGTATAACCAACAGCTACTC

>VGCEX:00649:00578
TACTCAGTATAAGAATTTAATGTA

>VGCEX:00629:00645
TGGACTGAGTCTAAATACGACTGA

>VGCEX:00636:00628
TATGAACCAAGTCCATATTAGGCC

>VGCEX:00606:00676
GCCTGATTCTGTACTAAGTTATAG

>VGCEX:00608:00663
TTTATCTTTACACTCGGTCAAATC

>VGCEX:00617:00669
AATTGAACTCGGCGCAAGTTAACG

>VGCEX:00621:00655
TCTATAACTTACGCTTGGTATAGA

>VGCEX:00624:00674
ACGGACTTTGACTTGGTTCAATTA

>VGCEX:00625:00665
TTCGGTTATTAAACCCAGCCCAAT

>VGCEX:00631:00679
GTCGTACTGAGCTGCAATACGGAT

>VGCEX:00635:00670
GAAAATACTAGGCGCAGTACAAAT

>VGCEX:00604:00745
TTAGATCCGGTGTAATTCTATTCT

>VGCEX:00604:00749
CTATACCCAGTCCAGAATTGCCGT

>VGCEX:00608:00708
ACCAAGCCTGTACTCGGTTCAGTA

>VGCEX:00608:00709
CCTTTATCTGAACTGACGAACATA

>VGCEX:00609:00736
GGCTTAAATCGGATCCAGTACAAA

>VGCEX:00613:00746
TATACCGAGTTACAAGAGTTCCCC

>VGCEX:00616:00724
ACCTTAGTTTGGACTGACACCAAA

>VGCEX:00617:00719
ATGGACTTAGTCCAATTCTGCACT

>VGCEX:00617:00722
AAAAGAATTAGATTGAGATCAAAA

>VGCEX:00631:00745
TCTGGACCGATCTACGTATTTAGT

>VGCEX:00632:00735
ACCGAGTCTAAAATTCTGTCGTGT

>VGCEX:00602:00764
CTTATATTGAGTATAGAAAGTCGG

>VGCEX:00608:00780
CCTGACTGAGTACAATTTCGCTCG

>VGCEX:00631:00788
AATTAAACTCAATCCAACGAAATA

>VGCEX:00637:00776
AATTCTTTTCAACTTGGTATAACG

>VGCEX:00642:00776
AAAAAATACTATACTTTATCCAAA

>VGCEX:00645:00767
CTCTATACTTGATACAATTCATAT

>VGCEX:00649:00752
AAGATTCTTACACTAAGTTCAACA

>VGCEX:00605:00800
CCCCATATATGGGCTCGATCTAAC

>VGCEX:00606:00829
TTTGTCTCGGTCAAAATTATGTCG

>VGCEX:00611:00836
ACTAGCATTTATATCAAGTTCAAA

>VGCEX:00611:00844
TGCTAATGTTTGATGCGGTACAAC

>VGCEX:00614:00813
CGAAGAATTTACACCGAGTACACC

>VGCEX:00619:00808
ACCGTCTTTATACTTAGTCAAAAA

>VGCEX:00621:00842
ATTGCACTCAGTCCGATAAACCGT

>VGCEX:00629:00821
TATATCCAGTCAAAGAATTTTTTA

>VGCEX:00635:00810
ACCCAGTATAACATTACGCGTCCT

>VGCEX:00637:00837
TTGCTTCTTTTACTGAGTTCAGGT

>VGCEX:00639:00842
TTAAAATTTGTACTCGTTCTCATC

>VGCEX:00640:00815
TATAAACCTGTATTCAGTCTACAA

>VGCEX:00640:00846
CGGATTAATGTACTTAGTATATCG

>VGCEX:00642:00829
TTGTGGACTAAGTATACATGCAAC

>VGCEX:00648:00827
CGAGGGTTAGTTAGCTCCTGTTCA

>VGCEX:00600:00866
GTCTTAAAATTGACGTCAGTATAA

>VGCEX:00608:00874
CACGAAATCTATACTTGGTCCTAA

>VGCEX:00614:00885
CCGGTAGTTTCATTACGGTACATA

>VGCEX:00630:00893
GATAGCCGCGGAGCGAATTGCGAA

>VGCEX:00632:00871
TACCTGGTACAATTTTGTCGTTTA

>VGCEX:00634:00885
AATGAACTAGACTAGAGCTTTCTC

>VGCEX:00642:00896
TTCTGCTATATACTAAGTACAATA

>VGCEX:00649:00858
AATCAAACCGTTAACTCAGCTCAA

>VGCEX:00602:00948
TGTTTGTTGGATCCGGTATAATCA

>VGCEX:00610:00906
TGTACTTAGTCTAGTTTAATATTA

>VGCEX:00618:00921
GTCACATTTTACACTGCGATTAAA

>VGCEX:00620:00943
CAAATGATAGTTCGCTGAGTCTTA

>VGCEX:00629:00902
TTCAAATTTGGACTATGTATACCT

>VGCEX:00643:00939
GATCTCGATTTAGACGCAATATAA

>VGCEX:00601:00957
TCAATCTTTAACCCGAGTCTAATT

>VGCEX:00602:00958
TACCCAGCGGTCCAATAATTTCGT

>VGCEX:00602:00976
TGAACAGAGTATAAATTCTTTATA

>VGCEX:00606:00984
ACGTGGACTGGGTCTAGGCCTGAT

>VGCEX:00620:00981
GCGTTTCATTGGACTTGGTATAAC

>VGCEX:00633:00987
ATTTACACCAAGTACATAATTTAA

>VGCEX:00638:00979
CAAACGATTGTTGGTTCCCCATCT

>VGCEX:00644:00967
TTTACTCGGGTCTGACTATAATTA

>VGCEX:00647:00956
GAAGTTCTCTGGACTTGCTTCAAT

>VGCEX:00603:01009
TTTCGTTAGACCCGATCCAATTCC

>VGCEX:00603:01011
GCAGTATTTCGAACCTGGTATATA

>VGCEX:00613:01035
TACCGAGTATAACAGATCTCTTGG

>VGCEX:00624:01021
CTAGACTGAGTCTAAACTTTGGTT

>VGCEX:00627:01012
ATGAACTTGGTCTGCTTTATTGCT

>VGCEX:00628:01040
AGCTATACCCAGTCTAAATTACTG

>VGCEX:00633:01041
AAATAGATTGAGTATATATCTTTC

>VGCEX:00638:01042
ACCGAGTACAACAAGTATTTTTTG

>VGCEX:00640:01040
AATAAACCTGGTTCAAGAATCTCA

>VGCEX:00643:01018
AATGGTTTTTGGGCTAGGTACAAC

>VGCEX:00646:01037
CGGAATACTGAATCCGGTCCAATC

>VGCEX:00607:01097
TTGTACCGAGTGCATATTATCTGA

>VGCEX:00609:01072
GGACTTAGTATAATTTTCTCAACT

>VGCEX:00609:01096
TAAGCGTATTAGACTCTATACAAA

>VGCEX:00612:01060
TTGCACCTAGTACATTAAATGATG

>VGCEX:00626:01068
CAAAAATGTATACCGAGTTAAACA

>VGCEX:00629:01089
ATTAACCTTATACTCGGTATATCA

>VGCEX:00631:01068
CTGTACCCAGTACATTTTAATGGG

>VGCEX:00633:01089
AGCTTGACTCGATACAAAATTTCT

>VGCEX:00633:01091
TGATACGTATACTAGGTTCATGAA

>VGCEX:00633:01096
ACCCACAAATGGACTAGGTCAATA

>VGCEX:00635:01067
ATAAATAACTATACTCAGTAAACA

>VGCEX:00635:01068
CTGATATTACACCGGGTATAACGA

>VGCEX:00636:01062
TAGACCAGTTGAACTTGATTTAAA

>VGCEX:00645:01052
ACCCAGTCTAAAGTAGTGCGATTT

>VGCEX:00645:01056
TTTTGGACTCAGTGCAAGTACTTT

>VGCEX:00646:01073
CCACATTGGACTCGGTACAAAAGA

>VGCEX:00601:01127
ACCAAGTCTAAAAGATTACTTGGG

>VGCEX:00602:01126
CTCTGCACTAAGTCTATTCAATTG

>VGCEX:00604:01124
ATCACGCCACTGGTGGTCTTGCGC

>VGCEX:00612:01107
CAACTCCTTGATCTTAGTACATGT

>VGCEX:00613:01108
ATCGCTTGATACACTTAGTATATC

>VGCEX:00623:01146
TCACTTAGCTACACTTGGTATATT

>VGCEX:00638:01148
TTCGGTTTTTTAAACTCAGTCTCC

>VGCEX:00639:01109
TTGAAATTGTAATCCAGTCCTACC

>VGCEX:00643:01134
TGATACTCAGTATAAGATCCTTAA

>VGCEX:00604:01179
GCTAATTTTTGCGCCTAGTACTAT

>VGCEX:00611:01175
ACTTATACCCGGTATATACGCCTA

>VGCEX:00624:01160
ACTTAAGTTTAGTCCTAGTATATC

>VGCEX:00634:01196
ATTCGACTCGATATAATTTGCATG

>VGCEX:00635:01177
CAGCTTGATTAACTGAGTACAAGG

>VGCEX:00638:01152
CAGAATATTTGATCTTAGTATAGA

>VGCEX:00641:01175
GACCGAGTACATTTACTTAGGTGT

>VGCEX:00642:01193
CGGGCAAATTCATCCGTATACGGA

>VGCEX:00643:01165
ATCTACTCGGTCAAAAAATTGTAA

>VGCEX:00645:01185
AGAATCTTTAGTCTCGGTTTATTT

>VGCEX:00645:01198
ATCATCTTTGTACCCGCTACAAGT

>VGCEX:00604:01210
TCATTTCTTAAACTGTGTTCAAAC

>VGCEX:00605:01203
TACCTTTTTTTAGACCAAGTAGGG

>VGCEX:00608:01225
GTACAATTAGACCCAGTGTAATAG

>VGCEX:00610:01239
ATTTGGACCCGGTCTTGGGTATTT

>VGCEX:00610:01248
TCGTGAAAATAAACATGAGTTGAG

>VGCEX:00614:01219
GTAATCATGGACTTAGTTCATGCA

>VGCEX:00617:01204
AAATTTTTGTACCTGGTCCATTGC

>VGCEX:00619:01209
ACCCGGTCTAAGTTTTTTAGGATC

>VGCEX:00619:01221
TATTACACCCGGTCAACTTAGAGG

>VGCEX:00621:01240
AACTGTATTGAGTGTAGAATGCTT

>VGCEX:00637:01207
GATTATCTTTATACTAGATCTAGA

>VGCEX:00641:01219
CGTACGATTTATACTAAGTCTTTG

>VGCEX:00642:01214
CCTATAATTATACCAAGTAAATCC

>VGCEX:00643:01215
ACTTGATTATTTACTCAATATAAC

>VGCEX:00645:01225
GGAAATCTAATACTTAGTCAAGAA

>VGCEX:00648:01242
GGTTAATCTATATACCGAGTTGAA

>VGCEX:00648:01247
CCAGTTCTTGTACTAAGTATTCCG

>VGCEX:00600:01264
ATTTCGACTCGGTCCAACTCATCG

>VGCEX:00631:01255
ACTTTAACGCAGTTCAAGATTCCA

>VGCEX:00631:01274
CCAATTAACGGTTATACTGTACAT

>VGCEX:00697:00043
TATATCCGGTATAAAATCCCGCCG

>VGCEX:00650:00096
ATTAATCCAGTCTAAATTTATTGA

>VGCEX:00659:00093
TTATACTGCACCCGGTACAAGTTT

>VGCEX:00686:00067
ACTTTTATTTGGGCTTGATACAAG

>VGCEX:00688:00051
CACCGAGTTCAATTTTCTCCTCAC

>VGCEX:00694:00052
CTTAGACTAGGGTCAATTCCGTCA

>VGCEX:00696:00084
GTATACTAGATCTAAACTCGACCG

>VGCEX:00698:00066
TCTTGGATAGTCTAAAATTCTCAC

>VGCEX:00653:00138
AACCAAGAGTGACCTAGTTCAATT

>VGCEX:00656:00130
ACTCGGTTCAACTATCACGTGCGC

>VGCEX:00677:00120
ACTGAGTACAAGATAGAACACCAA

>VGCEX:00695:00146
AGTACTATTGAACTGAGTCTAATA

>VGCEX:00657:00161
TTCCAAAATTTAAATCGAGTGAAA

>VGCEX:00658:00154
AATATACTTAGTTCAATTGCACCG

>VGCEX:00665:00169
ACCTGATCTAAATCACCACTTAGG

>VGCEX:00665:00191
GTTGCACCGGATCTAAATAGCGGG

>VGCEX:00686:00199
TCCCAATTTGTACTCGGTTTGACA

>VGCEX:00689:00197
CAAGCTAGTCCAATTTTTTCGTTC

>VGCEX:00693:00187
CGCTGAAATTGCCCTCAGTACAAT

>VGCEX:00694:00151
TAGTGGATTGGGTACAAATATAAA

>VGCEX:00696:00193
ATCAATTTATGCACCCAGTCCACG

>VGCEX:00698:00151
ATAAACTTTGTACTTGGGCTATCA

>VGCEX:00654:00221
CCTAATTTTTGGATCCGATATAAG

>VGCEX:00660:00223
TTGTGTCTGTACCAAGTATAATCA

>VGCEX:00660:00235
ACTTAGTGTAAAATTAAGTAACTA

>VGCEX:00665:00222
ACCCATTGACTAAGTATAATAAAA

>VGCEX:00669:00225
ACTTCAACCGAGTGTAAACGATTC

>VGCEX:00671:00245
ATCTACGTTGATCCTAGTATACAT

>VGCEX:00673:00219
TTGGTTACTGAACGCAGTCCACAA

>VGCEX:00674:00202
TTATACCTAGTCCACTGGTTGCAC

>VGCEX:00678:00214
TTTATACTGGACTTCTTAGTACAT

>VGCEX:00685:00247
GTAAACCGGGTCCAAAGTGCCCAT

>VGCEX:00686:00248
TTATACCCACTATAATTTTAACTT

>VGCEX:00687:00245
CTTTTTTGGCTATGACGATGCACC

>VGCEX:00689:00212
CACCAGATTCTGTACTAAGATCAA

>VGCEX:00689:00238
TCTCCTTTTGCACTCAGTAAACGT

>VGCEX:00690:00246
TTTGTACTAGATACATATATCTCT

>VGCEX:00671:00258
TAGGAAACCTGAACCGGGTATACG

>VGCEX:00673:00295
TCTGGTATTATCCTCAGTACAAAG

>VGCEX:00675:00276
TCAAAAATTTATACTAAGCACAGC

>VGCEX:00688:00274
GATTTTCCAACCAATTGTCTACTC

>VGCEX:00690:00264
TCATAAGTAGACTTGGGTTCAATG

>VGCEX:00650:00331
ATAGACTTGGTACAAATTACTTTC

>VGCEX:00650:00345
GCTTATATTCAATATAAACTTTTG

>VGCEX:00663:00335
AATATTACGTGAACTGAATCTAAA

>VGCEX:00667:00328
CAATGCTTTTATACTTAATTCACA

>VGCEX:00671:00321
GCTAATTTAGACCGCGTCTATATT

>VGCEX:00676:00340
TTCTGAACCAAGTCAAAGTCATTT

>VGCEX:00681:00321
CCTTGAACTGGGTTCAAACTAATG

>VGCEX:00692:00349
CTTGAACCCGGTATAGTCGTCACC

>VGCEX:00696:00324
ATAGTCTCGGTATAAGGGCGCACG

>VGCEX:00680:00388
TCTTCAATCTGTATCCAGTCTACT

>VGCEX:00690:00363
CCCCAAACCAAGACTCAATACAAT

>VGCEX:00699:00388
TCTTACACTTAGTACAATGTGTGG

>VGCEX:00659:00429
TTGTGACTCGGTATAATATGTCTT

>VGCEX:00662:00404
CTGTGATTCTACATTGGGTATAAG

>VGCEX:00664:00405
GTATATCCAGTATAACCTTTCCGG

>VGCEX:00674:00407
ACTGAGTATAAATCTAAGTTTACA

>VGCEX:00680:00420
CCCATCTTTGATCTTGGTCTATAT

>VGCEX:00680:00431
AACCCAGTTCAAATATTTCACGAA

>VGCEX:00685:00430
ACCCAGTACAAAAGTGTAAATCCT

>VGCEX:00690:00400
ATGGATCTCTGATCCCAGTATAAA

>VGCEX:00690:00422
CCTTAAACCTGGTCCATGTTTACA

>VGCEX:00652:00468
ATGATTTATACTCAGACTAAGCTA

>VGCEX:00659:00482
AATATACCGAGTATAAATGTCATT

>VGCEX:00660:00459
CAACATTTTTGGACTCTTGACAAA

>VGCEX:00661:00458
ACCTAATATATACTCGGTCTAATA

>VGCEX:00662:00465
TAAATTTTACTCAGCTGTTAAGCT

>VGCEX:00671:00479
ATTTCCCTCCCTTTAAGGTTCCTA

>VGCEX:00678:00465
TCCGGCCTTGCACTAAGTACAACT

>VGCEX:00652:00533
GAGCGGGGTTTGGACTAGATTCAC

>VGCEX:00658:00543
AGCTTATTGTACCCAGTTCATTAA

>VGCEX:00667:00526
ACCCGGTACAAATATGCGCTTCAC

>VGCEX:00670:00510
ATTTTCTGCACCGCTCCACTTAAT

>VGCEX:00673:00529
TTCCACTTCTGAACCAAATCTAAA

>VGCEX:00673:00549
TAAACTGGATCTAAGTTTCTTCTT

>VGCEX:00685:00508
TTCGATATTAGATCAGGTCTAATT

>VGCEX:00685:00524
CAAGAATTTTGGACTCCCCCTCAA

>VGCEX:00691:00539
CTCTGTACCTAGTATATGTTTAGC

>VGCEX:00699:00507
ATGAACTGAATACAAGATTGCATG

>VGCEX:00650:00571
TTATCACTTGTACTCACTTCAACA

>VGCEX:00655:00587
TTTTATACCAAGACCATGGTTGTC

>VGCEX:00665:00562
CTAAATACTATACTGAGTGGAAGG

>VGCEX:00666:00595
CCATTCTTATACTGAGTTCACTGT

>VGCEX:00668:00568
GACCGAGTACACAAATTAAAGTTC

>VGCEX:00672:00559
ACTCAGTCTAAGCCTTTGTCGGAA

>VGCEX:00676:00570
TTAAACTATGGTCTAAAAATAATA

>VGCEX:00686:00590
GACTGAGTTCAATTTACCAGGTGC

>VGCEX:00694:00570
CCTTCTATTATACCGAGTGTAAAC

>VGCEX:00650:00608
TTTGTCCGAGTATACCTTTTTCTT

>VGCEX:00652:00640
TATGTACTCGGTTTGTACATGTCA

>VGCEX:00653:00643
TTCGACCGGGTACAGATCCTTCAT

>VGCEX:00658:00628
AGTTACACTAAGTCCACTTTGTTT

>VGCEX:00661:00600
TGGCCGAGTACAAACTTAGCGTAG

>VGCEX:00662:00648
GCTTAATTTGTCTGAATCTAATTG

>VGCEX:00668:00630
AGAGAAGTCGTACTCGGTATAGTG

>VGCEX:00669:00602
GTGAAAGATAGACTGAGCGCAACG

>VGCEX:00673:00607
CTGAAGTTTCGACTGCGTCTATAA

>VGCEX:00675:00614
ATTAAATTCGGTACAATTGAAGCA

>VGCEX:00682:00607
TCTTAGACTTAGTATTCCTTTACC

>VGCEX:00690:00605
TCGTGTTCTGCACGCAGTATAACT

>VGCEX:00691:00609
GTGTACCGGGTCCAGGGTTTCTCG

>VGCEX:00653:00671
TCGCGATTATACACTTAGAACAAT

>VGCEX:00665:00659
TTATCAACCTATACTTGTTCCAAT

>VGCEX:00674:00660
ACCCGGTCCAAAATTTAATCTGCG

>VGCEX:00682:00684
AAACAAACCGGGAGTTCCTAAGGT

>VGCEX:00690:00662
ACCAAGACTGTACCTGGTCTAAGG

>VGCEX:00692:00690
TAGACGCAGTGCAATATTCTGCTG

>VGCEX:00694:00666
GCATAGATTTTGACTCCGTACAAG

>VGCEX:00694:00675
ATGGACTTGGTCAAAGACAATCGA

>VGCEX:00699:00694
GTTCCCGTAGTACAAAAAAATCTA

>VGCEX:00659:00727
TAATGTACCGAATTCAAGAGCTGA

>VGCEX:00679:00736
ATTTAGACATAATACAATTATCCC

>VGCEX:00686:00735
TCATCAATTAGATCCAGTATAGAA

>VGCEX:00652:00760
CCGTCTTTTTAGACTCAGTCTTTT

>VGCEX:00652:00785
ATCGAAATGTAGATTCAATTCAAT

>VGCEX:00654:00773
ATTAAAAAGCGTACTTAGTTCAAA

>VGCEX:00655:00780
ATGAACCAAGTCCACCATTCATGC

>VGCEX:00664:00784
TTATACTGAGTTCACCTATTGTAC

>VGCEX:00668:00762
CTTTACACCGAGTCCAATGGCGTA

>VGCEX:00673:00781
CCCTAACTTTTGGACTCGCTCTAT

>VGCEX:00676:00763
ATTTATACTAAGCCTATGCTTCAT

>VGCEX:00679:00787
CTTGAACCGAGTTTAACTGACTTC

>VGCEX:00683:00760
GATGAACCGGGTACAAATGAAACA

>VGCEX:00684:00776
CCACTTTATTATACTTAATCTATT

>VGCEX:00689:00797
CTTAAGATTTAACTCAGTCCAATA

>VGCEX:00697:00781
ACTAAATTTTTTTTACTTAGTAGA

>VGCEX:00697:00782
CGTAATTTCATACCCAGTCTAACA

>VGCEX:00661:00840
GAGATTATTATACTTAGTTCATAG

>VGCEX:00666:00838
ATCATTACCTACACTGGATACAAG

>VGCEX:00668:00831
TTGGGTCCAGTTTAAAATTTCGAT

>VGCEX:00682:00811
ATAGATCTAGTCTAAATTACGTGA

>VGCEX:00698:00801
TAGAACTCAGTCTAAATACTCAGT

>VGCEX:00699:00813
GCCTGTGTCTATACTGAATCTAAA

>VGCEX:00650:00885
ATTTTTTCCGCAAAGTTGTCTATT

>VGCEX:00654:00876
TCCTGTCTTGAGTATAATTTTCCG

>VGCEX:00658:00878
GCTAACCTGTACCGAATACAACAT

>VGCEX:00660:00894
ATTTACTCAGTTCAAATTATTATT

>VGCEX:00662:00850
GAATACTCAGTACAAATAACGCGA

>VGCEX:00663:00867
ACCTGATTTCTAGTCTTGGTCCAG

>VGCEX:00667:00882
TATACCGGGTCTAATTGGCACCCA

>VGCEX:00668:00879
AATTTTAGAACTCCATATAAAATG

>VGCEX:00670:00879
AATGCGAGACTCCAGGTTTAAATC

>VGCEX:00671:00871
CAGGAATTTTTGACTAGGCATAGT

>VGCEX:00672:00852
CAGGATTATTATACCCAGTCTGAT

>VGCEX:00672:00877
ACTGGAACTTATTCTCGGTACAAC

>VGCEX:00680:00872
TTTCCTACTTATACTCAGTTCGAA

>VGCEX:00687:00882
CATTTTCTTGTACTACGACACAGT

>VGCEX:00690:00861
AATATACCCAGTCTATGAATTTTT

>VGCEX:00690:00880
CCGGATTTCTAGGCTGAGTATACA

>VGCEX:00691:00880
TTTTAGACCCGGTCCATGTAGTGA

>VGCEX:00694:00883
CGGGAATAATTTAGACTGAGAATA

>VGCEX:00695:00864
CTTATCATTTATACCGGATCCATT

>VGCEX:00698:00862
CTCTTTTTTGAGTTCGGTCATAAG

>VGCEX:00652:00943
GTTGCACCTTGTACTGGGTCGATT

>VGCEX:00657:00944
AATTGAACCAGGCCCAGGATTTCC

>VGCEX:00664:00900
AAACTTAATACACTCGATATAGAT

>VGCEX:00669:00912
ACCGATCTTTGAGCTCAGTACATT

>VGCEX:00676:00934
CTTTATATCAAGTCCATCATCTCA

>VGCEX:00679:00921
TTACTTGCTATACTCCGTTCAAAT

>VGCEX:00686:00919
TTGTACTTGATCTAATGATAACAA

>VGCEX:00697:00919
GTACATTGAACCCGGTCTACTTTA

>VGCEX:00652:00974
CTTTACTTAGTTTAAGCATTCCGT

>VGCEX:00656:00983
GGCCGTGGTCTAAGTTTTTTGTTT

>VGCEX:00661:00982
TGCACTGGGTATAATAATTCAAGA

>VGCEX:00669:00983
CCTTAATTTTGTATCCAATCTTTT

>VGCEX:00672:00971
TAAATCTTTTTACTAAGTCAAAGT

>VGCEX:00672:00993
CTGAATTTTATATCTAGTTTAGTA

>VGCEX:00672:00999
ACTTAGGCTCAGTATATTTGCAGT

>VGCEX:00678:00987
TTTGATCCGGTACATGACATTCGT

>VGCEX:00682:00955
CTCCAGTTTGAATGCGATACAACT

>VGCEX:00682:00963
TATACCGCTCCAATAAATTCGGCA

>VGCEX:00682:00989
GCTAAATTTTATACCAAGTAAGCT

>VGCEX:00684:00988
CATTTTGTTGGACTTAGTTCTATT

>VGCEX:00688:00951
ATTTAGATCCTGTCTAAAATGGAG

>VGCEX:00688:00999
GCGTATACCAGGTACAAGTGTTTT

>VGCEX:00653:01020
TTCTACTGAGTGCACTATTAAGTT

>VGCEX:00655:01020
TACAATTTTAAACCAAGTTCACAA

>VGCEX:00659:01013
CTGTACCCAGTGCAGTTACTCAAA

>VGCEX:00663:01042
TATTTACTCAATACAAGTTTATAC

>VGCEX:00666:01018
TGCTCGGTCTAGGCATTAGTCCAC

>VGCEX:00669:01025
ATTGATCGAGTATAATTTCAACCG

>VGCEX:00677:01047
ATGTACTGAGTATAGAAAGTTCTC

>VGCEX:00678:01035
CTGTAATGCTATATTCAGTCAAAA

>VGCEX:00679:01020
TTGTTTTTTTATACTGCGTTAATG

>VGCEX:00699:01034
ACCCGTGATATACCCAGTACATCA

>VGCEX:00650:01081
AATAAATATTGTATTGGATACAAT

>VGCEX:00653:01072
TGAAAGATCGGACTCAATACAGAA

>VGCEX:00653:01091
AGGATTTGTACCGAGTATAAAAGG

>VGCEX:00654:01084
GAGCATTCTGTACCCAGTTCAGTC

>VGCEX:00658:01060
AATAGTACTGGGTACAAGAACCCT

>VGCEX:00661:01063
TTTAACTTTGATCGGGTACAACCG

>VGCEX:00676:01071
TTTGCACTTAGTATATGCTCAACT

>VGCEX:00676:01076
ATTCGAAGTTTGATTAAGTACAAA

>VGCEX:00680:01081
TTTGGACCGAGTCCTACGGCTTTC

>VGCEX:00681:01051
AAGTGAATGCTGCACTGAGTATAC

>VGCEX:00688:01058
GCTGATATTGGATCTGGTTTAATA

>VGCEX:00691:01062
GTTACAGATGGACTCGGTCTATAA

>VGCEX:00696:01060
CAGTAGGTGGACCGGGTACAGTTA

>VGCEX:00698:01080
TATACCCGCGGCAACCCTTAGTAG

>VGCEX:00653:01129
TATACCTTTGTACTCAGTCTGGAT

>VGCEX:00653:01144
CCTTTTACCCAGTATAAAATCGAC

>VGCEX:00663:01115
CAGCGATTGTTACACTCAGTTCAA

>VGCEX:00663:01120
TTTATACTTAGTAATCTGACCTGA

>VGCEX:00666:01122
CTTTAGACCAAGTCAATCATTCTG

>VGCEX:00668:01104
TTATAGTCAGTATAATCTTTGCCC

>VGCEX:00677:01119
TTTATACTGAATCCAAAGGCTAAA

>VGCEX:00683:01105
TTCTACTGTAGTGCAAACCAAGCT

>VGCEX:00683:01129
ACTCAGTTCAATTTATGGTTTTCA

>VGCEX:00687:01146
TCCTGGACCGAGGCCAATATTCAC

>VGCEX:00690:01147
ACCGAGTATAGTTTCCTTGCTATG

>VGCEX:00695:01127
AATAAATTTTTGCTCCCGGTCCAC

>VGCEX:00651:01181
TTGAATTTTGACGGGGTTCATCTA

>VGCEX:00651:01199
TTTTAAACTCCGTTCAATTAGAAA

>VGCEX:00652:01151
CGTTTTTTCTGGTCCAAGTATAAA

>VGCEX:00663:01194
GGTGACACTCCCTTGTATAAATTG

>VGCEX:00664:01162
TCTTTCACTCGGTGTATTATTTTC

>VGCEX:00677:01168
TGAAATTATTCACTCGGTATAGAA

>VGCEX:00681:01153
TGGAACTTTTGACTCAGTTTATGG

>VGCEX:00682:01172
AATATACCGAGTACAAGTGGCTTA

>VGCEX:00682:01177
AATTATACTAGGATCAAACTCCAT

>VGCEX:00686:01163
TAAATATTGTACTGAATCTAAGTG

>VGCEX:00694:01170
CCTTATCTAAACTGGGTATAAACT

>VGCEX:00696:01178
TATTATACCCAGTTTAAAGTGTCC

>VGCEX:00698:01187
CATCAAATTTGGACGGAGTTAAAG

>VGCEX:00651:01212
ACCTATACCGAATCTAATCCAGTA

>VGCEX:00653:01237
GGTTTGTTGCACCGGGTATAATCC

>VGCEX:00654:01207
ATGCCCTTTAGACTGAGTTCATGA

>VGCEX:00662:01212
CACGTGATTTGTATCGGATATAAG

>VGCEX:00665:01210
ACTGACAGTTGAACTGGGCCTAAG

>VGCEX:00667:01244
GCTTGTATTTATATTGAGTCTATT

>VGCEX:00680:01205
TATACTCAGACTAAAATTAATATA

>VGCEX:00687:01234
AATTTTTTCCATACTTAGTCAAAA

>VGCEX:00688:01232
TAATAATTTTTGTACTTGATTTAA

>VGCEX:00689:01201
TTTTATCTCAAGTATAAATAGATT

>VGCEX:00696:01210
TAATCGCCTTGTACTGCCTCCAAG

>VGCEX:00698:01241
CATTACACTCAGTACAAACGCGAT

>VGCEX:00701:00068
TATTGTACGTGGTCCATATTTCGG

>VGCEX:00705:00053
TAGAGATTTTATACCGGGTTTAGA

>VGCEX:00721:00054
ATCCAGTCTGGCTAAAGTGTATCT

>VGCEX:00724:00081
CGCCCATTTTTAAACCAAATATAA

>VGCEX:00702:00149
GCATAGCTGCTTCACTCAGTACAA

>VGCEX:00703:00140
TTATCCTCAGTCTAATTCTTGTAG

>VGCEX:00704:00101
GTTAGACTGAGACTAAATCATGAG

>VGCEX:00707:00148
ACTTAGTCCAAAATAATAATATCA

>VGCEX:00708:00108
CCTTATCTGGACTTAATATAAAGA

>VGCEX:00710:00149
TACGTGTTTGTACTCAGTTCATGA

>VGCEX:00732:00128
ACGTGTACTCAGTACATATTGTCA

>VGCEX:00705:00158
GTACTACTTATACCCGGTCTCGTT

>VGCEX:00711:00193
TTATAATTTAGATCTAGTATACCC

>VGCEX:00711:00198
AATTGTATCGAGTGCAGGGAAACC

>VGCEX:00715:00158
AATAACTTGAACTCGAGTATAGGT

>VGCEX:00727:00157
ACTTGGTACAACTTCTACTCGGTT

>VGCEX:00744:00166
ATTTACAGCCAGTACAAGTTTCAT

>VGCEX:00744:00177
GGTTGTACCAAGTGCAAGTTGTGG

>VGCEX:00707:00203
CTTTAGACTCGGTATATACACGAC

>VGCEX:00708:00231
ACCTTATACCTGTACAAATCAACC

>VGCEX:00712:00227
ACCGAGTTCAGATATAGAACCCCT

>VGCEX:00705:00279
TTGCCCGACCGGTACAGTCTAAAA

>VGCEX:00715:00256
TTCTAATTCTTAACCAGATTCAAA

>VGCEX:00715:00286
GAAGCTCTTGAACCAGGTATAAAG

>VGCEX:00720:00266
ATTCTAATCTTATACTCGATGTAT

>VGCEX:00728:00261
CCAGATAATGTACTTAGGCTAAAT

>VGCEX:00733:00262
AAAAATACGGACTTAGTCCAAAAA

>VGCEX:00737:00281
GTAAATATTGGACCCGATACAGTT

>VGCEX:00740:00256
TTTTAGACTGAGCCATATCCATAA

>VGCEX:00700:00348
ATTGAACCAGGTGCACAGTTGCTA

>VGCEX:00708:00316
TAGACTCAGTATAATCCATGAGGA

>VGCEX:00711:00344
CTCCGGTATAACGTTTAGAGTACA

>VGCEX:00717:00300
CACTATATTGGATCCAGTACGATA

>VGCEX:00734:00317
ACCCGGTCCAACTATCTCATGGCA

>VGCEX:00741:00349
TTCGAAGTTATACCAAGTCTACAT

>VGCEX:00704:00387
GCTCGATTTCTACACCCTGTACAA

>VGCEX:00707:00375
GAAAAAATGTTGCTCCCGGTTAAA

>VGCEX:00708:00379
TATTATACTTACTACAAAGACAAT

>VGCEX:00708:00387
AATTTATCTGTACTAAGTTCAATA

>VGCEX:00727:00375
ATTGGACTGGGTTTAACCCATGTG

>VGCEX:00730:00378
TCGTAATCTTAGTATAAATATGTC

>VGCEX:00735:00350
TTATACCAAGTATATCTTTCGGTA

>VGCEX:00738:00381
TGGACCCAGTCTACCATACTGATC

>VGCEX:00748:00360
ATCTTCTTTATACCTCGTTTAATA

>VGCEX:00748:00361
TATGCTACCTATACCCAATACATT

>VGCEX:00748:00381
CTTTATACTGGGTCAAGGTGTCGT

>VGCEX:00703:00416
GTAGGATTTTACACCCAATTCACG

>VGCEX:00719:00406
AAGAATTGTACCGAGTCTTATAAA

>VGCEX:00721:00442
ACTGTACCAAGTTCATGTTACTGA

>VGCEX:00723:00438
CTTTTACCCGGTAAAAAGGGATAC

>VGCEX:00740:00413
GATAAACTCGGTACACGTTTTGAG

>VGCEX:00706:00491
CTTAGACTAAGTGCAACTTAGGAG

>VGCEX:00711:00477
TTTTTGATCCAAGTATAATCTGGG

>VGCEX:00730:00451
TGATAGACTCAGTCTACTTTGACT

>VGCEX:00730:00471
GCTGTACCGAGTGTAAAGTTATCC

>VGCEX:00733:00485
TGTCGGAATCGTGTATATTACATA

>VGCEX:00740:00454
TTGTAATTATTGACCGCGTCCACA

>VGCEX:00742:00455
TTAGATTGCGTATAACTTCTATAC

>VGCEX:00703:00549
TAGAAATTCGTATATCGAGTATAT

>VGCEX:00706:00536
TTTTGTACCTGGTATAGGTGCGTC

>VGCEX:00707:00502
TAGACTCGGGTCAAAGATTCATCA

>VGCEX:00712:00531
TGAAATCTTTGAACTCACGTTCTA

>VGCEX:00713:00514
ATTTATATCGGGTGCTAACAACTG

>VGCEX:00728:00539
CGCATCTTTTACCCAGTGCAATCT

>VGCEX:00736:00539
TGCCTGTCTGGACCAGGTCCAAAT

>VGCEX:00701:00590
GCGTGTACCCAGTCTAGTTTACGA

>VGCEX:00706:00555
GAATCGGCGAACAAGAAGTCTTAG

>VGCEX:00710:00582
CTCTAAAATTGGATCCGGTACATA

>VGCEX:00736:00557
GATGCGGTATAAATATTGTCGCTA

>VGCEX:00736:00596
CGCGAAAACTTGAACCCTGTTGAA

>VGCEX:00744:00582
TTTGAGCGAGTTCAAGCTATTTAA

>VGCEX:00701:00602
TATTACATTGTTCTCAGCTAGTAT

>VGCEX:00703:00602
CTTATATTCGGTCTAATACACCAT

>VGCEX:00717:00609
TCAAAAATCTCAACTCGGTATACA

>VGCEX:00721:00620
TCCCAGTTTGTACTGACCACAGCA

>VGCEX:00729:00602
CCGTCTGTCTGTACTAAGTAAAAG

>VGCEX:00731:00652
CTGAACCGGTATACTCAGTTGAAA

>VGCEX:00710:00720
ACCTTTGACGCGAGAGTATCAAAT

>VGCEX:00732:00746
TCACATCTTCAACTCAGTCTAAGT

>VGCEX:00745:00738
GACCGGGAAATTGAATCGAGTCCA

>VGCEX:00746:00702
CAAATCTTATACTCAGAATACGAA

>VGCEX:00748:00701
AAACTTATACCGCTTTCGCTTAGA

>VGCEX:00703:00779
CACTTTTCTTATACTAGGTATCTA

>VGCEX:00703:00797
AGTATAGATGCACTCAGTCTAATT

>VGCEX:00726:00788
ATGTAGTCTCAGTATAAAATTGGG

>VGCEX:00728:00771
ACCTAACTTGTACTGGATCTAACT

>VGCEX:00729:00755
CACAAGATTTGGTCTTGGTACATT

>VGCEX:00735:00783
TCGAATGGGAAACGATTGTTCGTT

>VGCEX:00703:00809
AAATGTTCTTAGTATAATTATCGT

>VGCEX:00707:00803
TTATACCGCGTACAGGTCATCATA

>VGCEX:00717:00819
CCTAGCACTTTGTGCCGGATCTAA

>VGCEX:00717:00827
CTATATGTTACACTGGATACACAA

>VGCEX:00719:00803
ACGTGGACTGAGTCCATGCAAACA

>VGCEX:00701:00867
TAACAATCTTGGACTCAGAACACT

>VGCEX:00706:00896
GCATGACTTGTATCCAGTCCAAAA

>VGCEX:00710:00868
ATAATATTTATACCCAGTGTAGTT

>VGCEX:00713:00879
ATTCCAGAATTTTAACCAGGTGTA

>VGCEX:00715:00851
ACACAGATTAAACCCCGTCTAAAC

>VGCEX:00717:00884
CTCTAAAATTATACTTGGAACACG

>VGCEX:00720:00865
TCCTACAATTATGACCACTTTACC

>VGCEX:00725:00889
CCTTTATTTAAACCTAGTGCACAA

>VGCEX:00727:00889
TAGGAAATTTGTTCTAGATATAAA

>VGCEX:00731:00871
ATCTTATCTTATATTCAGTACAGG

>VGCEX:00737:00884
ACTCGATTTGTACCGCGTTCATAA

>VGCEX:00708:00938
TTAGTCGCAGTACAATTATTTTTA

>VGCEX:00709:00936
CTGGAATCATATACTAAGTCCAGA

>VGCEX:00713:00937
CTTATAGTCGGTTTAAAAATTGAA

>VGCEX:00714:00918
TCATATACTAAGTTCATGTATGTT

>VGCEX:00719:00932
TAAATTTGTACCCAGTATAGCGAT

>VGCEX:00725:00912
ACCTGTTATTATACTGCGTTCAAC

>VGCEX:00729:00919
TTTTTTTGCTCGTCGACCACTTAC

>VGCEX:00731:00946
CCGATTTATTAAACTGCGTATAAT

>VGCEX:00732:00910
TTGTATTTTTGTACCGAACTTAAG

>VGCEX:00738:00946
ATTTAGACTAAAACAAAACATCTC

>VGCEX:00700:00953
CTCCTCGTCGGGCTCACCCACTGG

>VGCEX:00703:00971
TATTATAATGAGTCCAAGATTTAG

>VGCEX:00705:00997
ACATCTTTTAGACCCGATCCAATA

>VGCEX:00706:00956
ACTTATTTTTAGATGCAGTATATT

>VGCEX:00708:00951
GTGAACTCAGTATAAAACATCACT

>VGCEX:00710:00959
TTGTATCCAGTTTACAATACCGGA

>VGCEX:00712:00990
AGTTATTGAGGAAATGTTGCTTCC

>VGCEX:00714:00992
ACCGACGAATTGTACTGGGTGTAT

>VGCEX:00722:00980
TACCTTGACGGTCCACGGTACAAA

>VGCEX:00725:00993
TATCGCACCTGGTTCAAATTATCT

>VGCEX:00729:00959
GTTTTCTGGACTAGGTCCACTTAA

>VGCEX:00731:00977
GTCTATTACTTAGTTTACTAAATC

>VGCEX:00731:00994
TACTGGGTACAAGTTTAACCCAGA

>VGCEX:00738:00967
AATTTCCAGCCTTGGTGATTGTAA

>VGCEX:00740:00969
TGAGTTTTTTGTTCCAGGTCTATA

>VGCEX:00744:00987
ATTTACCCGGTTTACCAATCCACT

>VGCEX:00748:00970
TTTTTTTTATGTACCGAGTATGAA

>VGCEX:00703:01043
GACAATTTTAAACCGAGTATCTTA

>VGCEX:00710:01045
CGCGTTGACTTCGGATCTGGACTA

>VGCEX:00711:01035
TGGTGAAATTAGATTGAGTCTAAA

>VGCEX:00714:01013
CATTGTACCCGGTTTAAGCATTTT

>VGCEX:00714:01032
CTCTGTACCTAGTACAATCTGCGG

>VGCEX:00715:01000
TTGGAATTTTATTCTGAGTCCATA

>VGCEX:00719:01011
AACATTTTTGTACCGAGTCGAGCA

>VGCEX:00720:01003
GTATAATTTATTCTCGATCCAACA

>VGCEX:00720:01037
CACTCGGTATAAATAATCCAATCA

>VGCEX:00731:01038
TCAAATCTTGTATATAGTTCAGCT

>VGCEX:00734:01022
TCGCTAAACGAAGACTTGGTACAA

>VGCEX:00736:01018
GTATTTATTTACTCAGTCTATCGA

>VGCEX:00737:01018
ATATTTTTAAACTAAGAACAACAA

>VGCEX:00747:01004
GTACAACTTATATCCAGTATACCT

>VGCEX:00748:01026
ACCGGGTATAATATTTAGGTTTAG

>VGCEX:00703:01073
ACTCAGTATACTAAACTCCCACGA

>VGCEX:00705:01070
TTTATTTTGGATAGGGTATAAAGA

>VGCEX:00710:01073
CTATGTACTCAGTATACAAACTAA

>VGCEX:00712:01077
AAATAGACCAAGTCCAGTCAAACC

>VGCEX:00715:01051
AGGTAGTTTAACCTCAGTACAACG

>VGCEX:00716:01065
CCATAAATTGTACTGGATCAATAG

>VGCEX:00718:01095
CGGTCTCCCTATATTCAGTTCAAT

>VGCEX:00720:01072
AATTAAACTTAGTACACATCTCGC

>VGCEX:00720:01074
ACTATTCTGTACTCAGTTCAGGGC

>VGCEX:00724:01059
AATGCGAAACTATACTAAATACAA

>VGCEX:00724:01082
AGAAAATTTTTGCACTCGGTGCAT

>VGCEX:00728:01051
CTAAACCGGGTATAAAATCACGTA

>VGCEX:00733:01086
TTTTATACCCGGCACACAAATGAT

>VGCEX:00735:01058
TTTCACTGAGTATACTTATTGTGA

>VGCEX:00735:01074
GATTTTAATTGAACTATGTGTAAC

>VGCEX:00742:01072
GTCAAAAAATATACCGAGCTTATG

>VGCEX:00746:01089
TTGCACCCGGTACATTTAATATTG

>VGCEX:00748:01083
TTATTTCTATACTCAGTTTACGTA

>VGCEX:00701:01137
TAATAGGATACACCGAGTACAACT

>VGCEX:00705:01125
CCAACTGTTGCATTGAGTACATTA

>VGCEX:00708:01137
TTGGACTGAGGCAATAATTAGTCT

>VGCEX:00715:01112
CCTGATCTTGGTATAAGAAATCAC

>VGCEX:00720:01111
TTCCTCACGGTATAATATTCGCGT

>VGCEX:00729:01146
CTATTTACAGTATAAGTTTTCCGC

>VGCEX:00731:01106
GTTTCGCACTGTACTAAGATCACT

>VGCEX:00732:01114
CCGAAAATTGCACTTAGTCAACCT

>VGCEX:00732:01117
ACAAATTGGCGGTACTCAGTCCAA

>VGCEX:00734:01105
TACCCGGTATAAAATTATACTACA

>VGCEX:00735:01141
GTCGAGTTTTGTTTCCAGTATATA

>VGCEX:00746:01105
AAATTTTTATTCCGGGTCTACTAT

>VGCEX:00747:01117
GGTATTTTTACTGAGTCCAAGTTT

>VGCEX:00702:01181
ATGTGGACTCGATATAACCTTTAA

>VGCEX:00703:01154
GACAATTTTGTACTTGAACCACAT

>VGCEX:00706:01170
TAAAATTACTGGACCAAATCAATA

>VGCEX:00711:01185
TAGTAAAACTTATACCGAGTTTAC

>VGCEX:00715:01181
AGTTGAACTAGGTGCAAACATTAC

>VGCEX:00718:01162
ACTAAGAATTGTGTACCCAGTTTA

>VGCEX:00719:01189
AATAGCGGTATACTCAGTCTAGTC

>VGCEX:00724:01152
CCCAATTTGTACTCGGTTATATTT

>VGCEX:00726:01196
AAGAAACGTGAACTAAGTACAGTG

>VGCEX:00729:01152
TTTGTATCTAGTATAAGCGTCGCA

>VGCEX:00737:01150
TTCAAAAATTAACCAAGTCCAACA

>VGCEX:00737:01173
AAATTTTTGTGCTGGGTATAGCCA

>VGCEX:00740:01193
AGTGAGATCTGGACCGAGTGCAAC

>VGCEX:00742:01162
CCTAGATTCTATACCGAGCCCACC

>VGCEX:00711:01236
CTTAGTACTAGTATAATAACTTAC

>VGCEX:00713:01249
AAACAAATTTAAACTCAGGCTAAG

>VGCEX:00715:01229
CATTGTATTAGACCGGATCTAAAT

>VGCEX:00722:01230
CCGTAATTTTGCACTATGATCATG

>VGCEX:00726:01246
TTATAAACTCAGTCTAATACCACC

>VGCEX:00728:01203
ACCAAGTCCAAAGATTCACGTATT

>VGCEX:00733:01211
AAATGATCTGAACTAAGTCCATTA

>VGCEX:00733:01229
TCTGACGTGTACCCAGTACAATTT

>VGCEX:00736:01217
TTCGCGAGGTATAATATTTAAGTG

>VGCEX:00738:01216
CGGAAGGTTTGGACTAAGTTTATT

>VGCEX:00746:01223
TATCGATAATTTGATCGAGTACAG

>VGCEX:00747:01223
CAAAATTTTCAGACCGAGCATATT

>VGCEX:00748:01247
CTATAAGTTGTATTCAGTCTATTG

>VGCEX:00728:01257
GATCTACTCGGTATAATTCCACCG

>VGCEX:00730:01266
CTGTAAGCTTGTACCTGGTCCATC

>VGCEX:00731:01252
TAAAAAGTTGTACTAGCATCAGCT

>VGCEX:00733:01270
TTATACGTGAGATCAAACGATTAT

>VGCEX:00756:00105
CTTATACTGAGTTTATACTTCCCC

>VGCEX:00765:00131
GAGCAAGAGTACAACAATTCATGT

>VGCEX:00773:00116
CGAACGTTTGTGGAATCAAGCGAT

>VGCEX:00773:00143
ACCTAGACCGGGTTGAACAAGCTA

>VGCEX:00778:00118
CCTCTTCTAATTTGATTGAGTACA

>VGCEX:00791:00101
GCGCCATCTAAACTCAGTCTATAA

>VGCEX:00791:00140
TTGTACCGCGTGTAAATACAAGAC

>VGCEX:00796:00104
AAATATTTTAGACCCAGTATTTAA

>VGCEX:00750:00202
TCTAAACTCGGTGCAAGAATGTAC

>VGCEX:00754:00215
TACTTGACTTAAGTTATTTCTTTC

>VGCEX:00762:00207
CCTCAGTCCAGAATCCCGGGCGCG

>VGCEX:00763:00239
ACCCAATCTTATACCCGATATAGT

>VGCEX:00765:00210
GAATTCTGCACTGAGTCAAGTATA

>VGCEX:00781:00215
TTGTACCAAGTACATCTCAGTCTA

>VGCEX:00786:00247
TACTATATTTTTTTATCCGGTATA

>VGCEX:00794:00208
ATAAAACTTAAACCCGATCTAATA

>VGCEX:00751:00262
ATTTATACTACGTCCAAACTGCTG

>VGCEX:00763:00292
TCAAAGTATTGTATCTGGTCCATT

>VGCEX:00774:00277
CCACCATTTTAACTGAGTACACGG

>VGCEX:00783:00256
TACTCAGTATAGAATATGATGATC

>VGCEX:00788:00292
ACCAGTACATAATTGTACATCGTA

>VGCEX:00789:00274
AAATACTGAGTATAAAAGACCCGC

>VGCEX:00792:00252
CTTTTTCTATACTGAGTCTAACGT

>VGCEX:00754:00317
CATACCGCGTATTATACTAACTGT

>VGCEX:00765:00342
ACCGAAATTTGTAGTTAATCTATT

>VGCEX:00776:00308
CAACTATTTTTGATTCAGTCAAAT

>VGCEX:00781:00304
ATTTAGACCAGGTTCAAGATCGAT

>VGCEX:00783:00309
ATTCGTACCCGGTATAATCTTTGT

>VGCEX:00783:00316
ATGTATTCGGTCTAAAAATATAAC

>VGCEX:00784:00322
ATTTAACGCGGTCTAAAGAGGTAC

>VGCEX:00785:00311
GTTGGACTCGGTTTTAAATATATT

>VGCEX:00786:00322
CGAAGATAGTGTACTCAATCTACT

>VGCEX:00786:00349
CTCCCGATTCTTGTATTTAGTATA

>VGCEX:00787:00333
TATACGCAGTATCAACTTGTGACC

>VGCEX:00790:00325
GGTTAATTGTTACACTGCGTCAAT

>VGCEX:00797:00332
AAGTTTACCGGGTTCAGGTTATAG

>VGCEX:00799:00340
CTGTATACCAGGTCCATTTCTTTG

>VGCEX:00759:00394
AAATACCCGGTCCACCTTCTCACC

>VGCEX:00768:00364
CTATACTCAGTCAAACTAATACTC

>VGCEX:00768:00372
AACATGCTTACACTCAGTCCAACC

>VGCEX:00778:00392
ATGTACTGGGTATACGATCCTGTA

>VGCEX:00780:00376
ATTACACTGAGTAAAAAATACCCC

>VGCEX:00785:00377
GCTCTTAATTTCACTGGGTTTAAT

>VGCEX:00792:00385
TTCTTAACCGAGTCCAAAATAATT

>VGCEX:00794:00396
TGGGAAACAAACGTTTGTAATCAT

>VGCEX:00796:00385
TTAACAGTTTGGACCCAATACACG

>VGCEX:00751:00402
TGCATTTCTATACCCGGTAAAGAT

>VGCEX:00753:00410
TAATCTTATACTCAGTCTAGCCCC

>VGCEX:00757:00417
TGCTGGACCTGATGCAAATAAAAG

>VGCEX:00770:00420
AATGTACTGGATTCAACTTTACAC

>VGCEX:00771:00434
AGGTTTTTTATACTGGATCCACAC

>VGCEX:00783:00408
TTGACTCAGTATAAACTCGGCTGC

>VGCEX:00786:00444
CGCTCAAATTGGACTCGCTCCACT

>VGCEX:00788:00400
TTTGAAACTTGGATCGAGTATTGA

>VGCEX:00788:00418
GGTTGGACTCAGTGTAAAGTATAG

>VGCEX:00754:00487
ATCTGTCCCCGGTCCAAATAAGTA

>VGCEX:00755:00489
AAAAGTAATTCTACTTAATCCATA

>VGCEX:00757:00462
ACTATACTGAGTACAAGGCGATCC

>VGCEX:00757:00488
TTAGATTCGGTATAGCAACTGTGA

>VGCEX:00777:00491
ACTATGCCCGGTATAAATTTAACT

>VGCEX:00780:00459
GGCAAAACTTATACTGGGTTGTGT

>VGCEX:00780:00472
AGACTTGGTACAACTTTTCTCTTC

>VGCEX:00781:00476
TTGTACCCCGTATAAGATGATATT

>VGCEX:00792:00470
CACGAATCTTATTCCGAGTTTATA

>VGCEX:00794:00495
ATTAACCGGGTACAAACGTGACAT

>VGCEX:00796:00454
GTATACTTAGTCTAACTACACCGA

>VGCEX:00754:00529
CCTCCAGTCTATACTTAGTTCAAG

>VGCEX:00755:00509
AACAAAAATTAGACCCAGTCTTTA

>VGCEX:00775:00516
ATGAAAATTTTTATACTCTGACAA

>VGCEX:00755:00567
AGTCTAGTTGAACTCTGTATAAAA

>VGCEX:00776:00552
CGACAGACTTGGACCTAGATCAAG

>VGCEX:00779:00574
CTTACTGCAACAAACGTCCGTCTC

>VGCEX:00791:00646
CTAAACCTATACTCAATACAAACT

>VGCEX:00799:00608
TAGACTCGGTACAGGTAAGTCCGG

>VGCEX:00751:00662
CACTGGGTTATTGTACCGAGTCAA

>VGCEX:00756:00650
TTTAGAAAGTAGATTCAGACCATA

>VGCEX:00760:00697
TGAAAATTTTAGATCAGAGATAAT

>VGCEX:00762:00661
TCTTAAGTCTGTATCGGGTAAAAC

>VGCEX:00765:00675
TCCAAATTTGAACTCGGTAGTTAA

>VGCEX:00765:00683
AATTATTCTAGAACTTAGTACATT

>VGCEX:00775:00679
AAGAAAATTTTGAGTTAGTTCAAG

>VGCEX:00776:00661
GATTTACTCAGTACAACCATTTCA

>VGCEX:00781:00655
TTGGACCCAGTTAATTTTCACCGG

>VGCEX:00781:00682
TCTTATATCGGGAACAAAATCTGA

>VGCEX:00782:00669
GCGTCAGTCTTGTACCTGATTCAA

>VGCEX:00786:00655
TTGTTAACTAAGTACAGAAATTAA

>VGCEX:00788:00678
ATGTAAACCGCGTACAGTATAAGA

>VGCEX:00756:00745
CTGAAACTTATACTAGATATTGAA

>VGCEX:00769:00725
TGGGACTTTTTGACTTGGTGCACC

>VGCEX:00773:00748
AACTAACGTTCAATCACACCTCCA

>VGCEX:00777:00709
TTATTCTGTTAGACTGCGTCTATG

>VGCEX:00785:00733
AATCGTGCCTGTACTCAGTTAATT

>VGCEX:00789:00737
GACAAGTCTATATCTGGTCTAATT

>VGCEX:00794:00708
TAATTATCTTATATCAAGTGTAAC

>VGCEX:00765:00782
GTTAATCCTATACCGAGTCCAATT

>VGCEX:00776:00784
TTATACCAGGTCCAGCTTATATAG

>VGCEX:00777:00788
ACAGTCAACGTGTACCGGGTACAT

>VGCEX:00778:00798
TATTGAACTCGATGTAAATCCAAC

>VGCEX:00784:00761
TTCTCGGTCTCCTCCTCCCGTCCA

>VGCEX:00793:00782
CAGTGAATTTCAACTCCGTCTAAG

>VGCEX:00793:00793
TCTTAATCCTGGACCCAATCCATA

>VGCEX:00794:00778
TCCCGGCTCGGCTAGTATTTCTGT

>VGCEX:00799:00772
CAACTATTTATTCTGAGTACAATG

>VGCEX:00758:00836
CCCCTGTTATTGCACAAAGTCTAA

>VGCEX:00776:00833
TGTTGAACTTAGTCCATATCACGC

>VGCEX:00779:00812
GTAGACCGGGTACATATATCCTTA

>VGCEX:00779:00817
GATTATACCGTGTCCAAGATTCCA

>VGCEX:00781:00808
AATTTCATCTTGTACTTAGTCAAG

>VGCEX:00782:00803
GTCGTTGTACTTAATCCAGTAAAA

>VGCEX:00782:00805
ACCGAGTACAAACTTAGCCCCTAT

>VGCEX:00788:00824
AAATTTCGGGTTATGTTTCATTGA

>VGCEX:00789:00848
TTTTGTACTCGGTACCAAACTTGC

>VGCEX:00797:00839
GACTTTACTTATACCGAGTGCAAT

>VGCEX:00750:00888
TCGTGTACCAGGTATAATCTTATC

>VGCEX:00751:00875
GACCGAGACTACACTAAGTCTAAC

>VGCEX:00753:00869
CATTACCCTAGACTCAGTCTAACA

>VGCEX:00761:00875
TTAACTACGTAGTACAAGGCTCAT

>VGCEX:00764:00898
ATTGTACCCAATCTAGAAGAATAA

>VGCEX:00765:00893
TTCTACCGAGTACAAAATGAACTT

>VGCEX:00769:00877
CTTTCGAATCTGTACTGGGACCAA

>VGCEX:00773:00876
TTATACCCAATTCAAAGAACATGC

>VGCEX:00775:00885
AATTTCTAGACCAAATGCAGGATT

>VGCEX:00780:00867
TCAGGTTATAGACTCAGTATATGC

>VGCEX:00781:00891
TAGTTGTTACACTAGGTCCAATAA

>VGCEX:00783:00859
GTGTACTTAGTACATACTACACAC

>VGCEX:00791:00890
CACCGAGTACAACAAAGCACAATT

>VGCEX:00751:00930
TATTATACTCTCTTCAAGATAAAT

>VGCEX:00752:00911
AATGAATTTGTACTTAGTCATAAA

>VGCEX:00756:00916
ATTCCGGCCGCCGTTCAAAGTCTT

>VGCEX:00761:00910
GTCCCTTTTGTACCTAGAGCACGT

>VGCEX:00773:00931
AAATTGCGGGTTTTGTAGTTTTTT

>VGCEX:00778:00933
TGATTATTTGTGCATTCAGTGCAA

>VGCEX:00783:00918
GTTGAAATTGTACTCAGTTGACAA

>VGCEX:00787:00918
CAATAAAGTTATACCGGATTTGAA

>VGCEX:00797:00919
CACTATAGCTCAACTTAGTATAAT

>VGCEX:00797:00938
ATAAACCCGGTCTAGTTATGCCCT

>VGCEX:00798:00943
CGACGATTTGGATCTAATATAACA

>VGCEX:00752:00960
GCTGAAGTCTGTACTGAGCACAGA

>VGCEX:00754:00970
TAATGTGCTGAGTATAATTAATGT

>VGCEX:00755:00966
TAGTTTGTTAGCCCGAGTAAAACA

>VGCEX:00760:00964
ATAATGATCTGTACCCGGTTCAGG

>VGCEX:00762:00983
CATGTTACTTAAACCCAGTGTATA

>VGCEX:00771:00969
CAACTTGTTTAACTCAGTCTAGAT

>VGCEX:00775:00961
CTATACTCAGTGCAAAGTCCGCCC

>VGCEX:00780:00985
AAGATCAGGCATCCGAGCAGGGCA

>VGCEX:00785:00988
CTTCAACTCAGTACAATCTGTCCT

>VGCEX:00787:00981
AAGCAATTTGAATTGAGTGAAAAA

>VGCEX:00787:00995
GTGTACAGTTGTACTCAGTGTATG

>VGCEX:00793:00951
GTCATATTTAGACTCTGGTTCAAT

>VGCEX:00753:01045
CCTTTGACTGTACTGGATACAAAT

>VGCEX:00761:01048
CTAGTTTATGGACCAAGTTTAATT

>VGCEX:00762:01014
ATGTAATCGGTCTAACAATTTCGA

>VGCEX:00764:01042
TTGGCTGTTGTATTGAGTCAACGA

>VGCEX:00764:01049
CACGAAGGCTGGACCGAGTTAATT

>VGCEX:00765:01026
TAATACTTAGTACAACTGCGTGTG

>VGCEX:00765:01049
TTGCACTCAGTATAATCAATGCCT

>VGCEX:00766:01024
ACTGATTTCTGCACTTAGTTAATA

>VGCEX:00769:01019
CTTCAAATCCTGTACTGGATCTAT

>VGCEX:00774:01004
TTGTGGACTCGGTCTACATAATAA

>VGCEX:00776:01029
ACTCGGTATAGTTAGGGCTATAGC

>VGCEX:00778:01039
CCCCAGTATAAAAAGTGTCCGTTC

>VGCEX:00781:01010
TTTCTCTCTGGAATGTTGGATCTG

>VGCEX:00784:01011
CATGAACTCGGTTAACTTTTCGAC

>VGCEX:00786:01029
TTGCGAACCCGGTACAAAAATACC

>VGCEX:00795:01034
AATTGTTTTGGTCCTGGTTCAATA

>VGCEX:00796:01005
GCCGCTTTCGTGTCTTTGTTAAAG

>VGCEX:00796:01037
TTTTAGACCCGGTGAAGGCGCCGG

>VGCEX:00799:01001
ATCTTTGGTTTGACTCGGGATAAA

>VGCEX:00751:01074
AGTTGGATCCAGTATAACTAACTT

>VGCEX:00757:01059
AGTTAGATCTGGTACAACATTAGC

>VGCEX:00759:01085
TTGTCCCGGGTATAAATATTCTCG

>VGCEX:00761:01081
CTAAACTTAGACTCCAGTCCAAGT

>VGCEX:00764:01090
ATTAATAACTGCACTTGGTCTATT

>VGCEX:00766:01077
GCATCGTCTATACTAGGTCCAAGG

>VGCEX:00767:01050
TTTTTTACCAAGTACAATACCACA

>VGCEX:00770:01067
AGTAGATTTTATACCTGGTCTACT

>VGCEX:00770:01080
TTTAACTGAGTATAAAAGAGCTCA

>VGCEX:00773:01067
TTTCAACCGAGTCAAAGATTGACT

>VGCEX:00773:01071
AAGTCAGCCGTTTTCTCTTATCTA

>VGCEX:00775:01095
TTTCGGAAGTGAGTTGGTTCATTT

>VGCEX:00780:01058
TTTTGTAGCCAATTACTTGTACTC

>VGCEX:00781:01098
AATTGGACCGAGATCAATTCGTGA

>VGCEX:00782:01063
TTATACTTAGTACATCCCATCTTC

>VGCEX:00786:01097
CCTAGTATTCGGTATAAGTTTTCC

>VGCEX:00787:01089
AAGCTTCCTTGTACCAAATGCAAT

>VGCEX:00789:01064
ATCTAAAACTATACAGAGTATATA

>VGCEX:00750:01144
CTGGACCGAGTATAACTCTCACCT

>VGCEX:00757:01117
GATATGATTCTACTAAGTCCATAA

>VGCEX:00759:01140
CCAGAACTGACGTTCGTTCTTATG

>VGCEX:00762:01101
GTCGCGGTACAATATTTCCGTGCT

>VGCEX:00765:01125
TATACGACCATGTAGCTATGCAGA

>VGCEX:00773:01104
ACTTAAACCCAGTCTATATTCTGT

>VGCEX:00774:01121
TACTGAACTGGGTTCAGTCCAATT

>VGCEX:00775:01147
GTGGATCTGTACCCAGTATATGCT

>VGCEX:00781:01104
CTTTGACCAGGTATAGCCCAGAAC

>VGCEX:00781:01143
CTGAAATTTGATTCTAGTCTACTT

>VGCEX:00783:01114
TAATATTTGTATTTAGTCTAAGAA

>VGCEX:00791:01103
CTCCGCTTCCTAGATTGAGTTCAA

>VGCEX:00752:01151
ATTGAATTAGGTATAGCTTTATGA

>VGCEX:00756:01178
ATTTAAATCCAGTTTAGTTCTTTA

>VGCEX:00757:01178
GAAGGGGTGGGTTAAGAGGCGTAC

>VGCEX:00761:01191
TTTTGACTCGACATTAATTTTTCT

>VGCEX:00771:01172
TTATACTCTGTTTAAATTAGCGTA

>VGCEX:00771:01177
ACTGGGTATAATCTTTGAAACAGC

>VGCEX:00771:01184
TCGTAAACCCGGTACATAGTTCTT

>VGCEX:00772:01192
AAGTTTTTGACTAAGTATAACGAA

>VGCEX:00773:01172
CACATGTTTGGACCGGGTATGTTT

>VGCEX:00775:01168
AATTTCTGCGAATATGCCAGACGG

>VGCEX:00777:01188
GTATACTGAGTACATACAGCTTTT

>VGCEX:00780:01182
ACTGGCGTCGTTATACTTCGTCTA

>VGCEX:00783:01174
GGCGAAATATTATCCTGAGTTCAA

>VGCEX:00786:01188
TTTTTTCTTTGACTAGGCCTAAAT

>VGCEX:00799:01183
ACCCAAAAACTGTACCGACTTTAA

>VGCEX:00750:01212
TGTTTAAGTTTGACTCGGTCCGGA

>VGCEX:00751:01235
TCGAACCCAGTATAAGTATCGATA

>VGCEX:00758:01203
AGCTAAAATATACGCAGTACAAGC

>VGCEX:00759:01203
AGTGTTGTCTGTACTCTCTACAAT

>VGCEX:00761:01241
TACATGAACGTTTGTTCGTATTCC

>VGCEX:00766:01217
ATAAACTCAGTTCAACAATATTGG

>VGCEX:00769:01203
CGTTCGTCCGTTCTATTTCTGCCA

>VGCEX:00770:01220
CAAAATTTTTAGACTTCCGTCTGA

>VGCEX:00776:01227
CGATTTTAGACTGTGTCTAGTTTC

>VGCEX:00786:01202
TGCTCTTTTATACCGGGTTTATAA

>VGCEX:00788:01224
GATCGTTTCGGATACATAGCTTTG

>VGCEX:00790:01220
TCCTACGGTACACTCAGTCTAAAG

>VGCEX:00791:01202
CATCACTGCTTGATCTGAGTACAG

>VGCEX:00795:01216
CGCTCAATTGGACTGAGTCAATTA

>VGCEX:00752:01255
TGATGGTTTGTACTGAGTCCAAAC

>VGCEX:00768:01269
ATATTTTTTATAGCAGGTACAACT

>VGCEX:00772:01262
TACGGGCGTGACGTAACAGTCCAA

>VGCEX:00774:01274
ACCATACTGAACCTGGTACAATTT

>VGCEX:00781:01255
AGCTTCTTCTGTACTGAATGCACT

>VGCEX:00784:01273
ATAGACCCGGTTAACTTTCCATAT

>VGCEX:00786:01264
AAGAGAATAGTTATACCAAGTTTA

>VGCEX:00798:01252
TATTTCATGTACCAGGTACAATCA

>VGCEX:00807:00096
CTAGATTTTTAATTTCTGGTATAA

>VGCEX:00822:00116
ACTGAGTTTAAACTCACTTGCATC

>VGCEX:00832:00116
ATTATACCAAGTACACGTGCGTAG

>VGCEX:00839:00127
TATACTAAGTCCAAACACGCAGTT

>VGCEX:00845:00138
GAGATCCTTGCACTCGATTCACTG

>VGCEX:00846:00130
TTACACCTAGTCTAATTACCGAAT

>VGCEX:00803:00177
CCATGTAGTCTAAGGATTATGCGC

>VGCEX:00810:00166
TGCAATAATTAGACTAAGTATACG

>VGCEX:00826:00158
ACTAAGTATAAACATTTTTGACGC

>VGCEX:00836:00150
TCATAACTTTTATACTCAGTAGCT

>VGCEX:00810:00246
GTATGACCTGTACTTGGTGCATGA

>VGCEX:00820:00212
TTATACACTCAGTATAACCGAACA

>VGCEX:00824:00219
TAGTGGACCGGGTTGATATAAAAT

>VGCEX:00830:00227
ATTAAATTCAGTATAAGAATGATT

>VGCEX:00836:00222
CTTTAACCCGGTACAACGAGTTCT

>VGCEX:00841:00204
AAGATATTATACTGCTGAGTACAA

>VGCEX:00848:00236
CTCGCCGATTGTACTCGGTTCACT

>VGCEX:00800:00264
CTTGTACTAGGTCGAATATTTATG

>VGCEX:00806:00256
CAAGTATTTCTATGTCAGACTACA

>VGCEX:00811:00253
ACTTAGTATAAAGAGTATTCGGGT

>VGCEX:00811:00281
GCAAACTTCTAGACTTAGTAAATT

>VGCEX:00812:00289
CACTGCAGTCCAAAATGTTCCGAT

>VGCEX:00816:00251
ATCGAGATTCGTACTGAGTCCAAT

>VGCEX:00824:00258
AAGCCGAATTGTACTCGGTTTAAC

>VGCEX:00830:00276
TTCTTTATACTCCTTGATTCAAAG

>VGCEX:00838:00288
TGGATCCAGTCCAAAAAAAAGAGT

>VGCEX:00843:00269
TATTTGAGGTAGCGCACCCAAAGA

>VGCEX:00801:00304
ATTTTTGTTTTATCAGGTATAAAA

>VGCEX:00810:00318
TCAGACATTTGCCTTAGTATAATC

>VGCEX:00813:00327
CACTAAATAAATTGACCCGGTTTA

>VGCEX:00818:00334
GTCGTTCTTATTCTAGGTCTAAAT

>VGCEX:00825:00329
GATAATTTACTATACCGGATTCAT

>VGCEX:00827:00325
TCTAATAATGTACTCAATATAATC

>VGCEX:00838:00340
GATTATACTGACTTCACTTATGTT

>VGCEX:00844:00319
CTAGAATTATACCAGATCCAGGTG

>VGCEX:00801:00383
ACCTAGACTCGATACAATTGTTGC

>VGCEX:00806:00390
TTTTGCTTAGACTCGGTCTTACCA

>VGCEX:00809:00362
ATTGACCCAGGTATAAAGTTTCTA

>VGCEX:00809:00363
TCATTTTGAACTAAGTACAATAAT

>VGCEX:00810:00379
GCCCAATTTGAACTCAATATAACG

>VGCEX:00814:00398
TGAGTTTCTTGGACTGGGCCCACA

>VGCEX:00815:00364
ACCGGGTACAAGTAAATTTGCAGA

>VGCEX:00817:00391
AAATATACTCAGTCAGATCTTTCT

>VGCEX:00819:00395
ACTTGGTCTAACTTCCCCAATAGT

>VGCEX:00824:00350
TCTTCCCAATAGACTGAGTCCATT

>VGCEX:00824:00371
CCTATCAAAGTACACTGAGTCAAA

>VGCEX:00825:00386
ATAAATTTGTGAACTGAGTTTAAT

>VGCEX:00831:00398
TATTAGATCAAGTTCACCTCCGTG

>VGCEX:00834:00372
CCCGAATCTTAGTCCCGGTTCACT

>VGCEX:00845:00392
TTTACACCTGATACATGGCATTCT

>VGCEX:00848:00383
TTCTAAACCAGGTATATAACGATC

>VGCEX:00800:00431
TGCACTGAGTCTAGAAATGAACCC

>VGCEX:00806:00418
GACTTCAGTATAACATCTATTTAT

>VGCEX:00809:00434
TATATCAAGTACAAGTTTATCCGG

>VGCEX:00814:00448
GTTGTACCCGGTTCACTTTCATCA

>VGCEX:00825:00444
TACGATAATTGAACTGCGTGCCAT

>VGCEX:00826:00428
TATAGACCAAGTATAAACATGCGG

>VGCEX:00829:00431
TTATTACCTATACCGGATATAGTA

>VGCEX:00835:00447
TTAGACTCGGTATAGGTGCGATTA

>VGCEX:00845:00404
TTTACTCGGTATAACTCTTTCATA

>VGCEX:00847:00435
ACTTGCACTCGGTTCAAGCCAGCT

>VGCEX:00848:00441
GCGGATGGCTATACTCAGATCACT

>VGCEX:00804:00451
GCAAATCTAAACTCGGTCAAATTA

>VGCEX:00809:00451
AGTAATTTCGTTAACCGAGTATAA

>VGCEX:00811:00488
CTATAAACCGAGTATAGTTTTTTG

>VGCEX:00814:00451
GAGTCGACCGCAATGGCCTGTCGA

>VGCEX:00816:00450
ACTCGGTCCAACAATCTGATCGAA

>VGCEX:00817:00450
TTTGAACTACACTCCCTAGTTTAA

>VGCEX:00820:00488
TTAGCCTTGGTATAAGTTTATGAT

>VGCEX:00834:00458
CATTCAGTCCTTGTACTCAATATA

>VGCEX:00835:00469
GTTGTACTAGATGTAACTTTGTAT

>VGCEX:00835:00498
ATGTTTACTTAGACCAAGATTACG

>VGCEX:00836:00480
ATGTAATTTGTACCATGTATAGCT

>VGCEX:00845:00471
CTAAAATTTTGCTCGGGTGCAAGA

>VGCEX:00846:00485
TATACTCAGTTTATTAATCACGGC

>VGCEX:00848:00497
CCGGAAAAATTGAACTGAGTAAAA

>VGCEX:00800:00531
CATATTATACTGCGTCCGTAATGT

>VGCEX:00822:00515
TAAGGTTATTGCACTTGGTCTATG

>VGCEX:00823:00501
AATAACATGCGTAACATTAACGCA

>VGCEX:00826:00545
CATATACCGAGTCTATTCCTCTGG

>VGCEX:00831:00533
CGGTCTTATTGGACCCAGTCCACA

>VGCEX:00832:00523
TATACTCAGTCTAACCATTTGTGA

>VGCEX:00842:00527
CTTAAAATCTAGATTAAGGCCAAG

>VGCEX:00806:00550
CTAGGCACTAGACCCAGTATAATT

>VGCEX:00815:00551
GACCGAGTACAAGTTTATAGCTAA

>VGCEX:00815:00576
ATTGACTCAGTCTAAAACAAAGCG

>VGCEX:00819:00562
ACTAGGTTTAAACCCAGTTTAAAT

>VGCEX:00822:00590
TCCCAAAAGTGGACTCGATACAAT

>VGCEX:00829:00568
ATCGACCGGGTCTAACATTCCTAA

>VGCEX:00830:00571
TACGTGTTTGTACTCAGTTCATGA

>VGCEX:00830:00582
CTATGCACCGGGTCCAATCTTCTA

>VGCEX:00839:00552
TAACAAATTATGAGCTGAGTCAAA

>VGCEX:00810:00628
AAGTCAAAATTGGTGTTAGTACAA

>VGCEX:00811:00634
ATTTTGACGGCCAATTCAGATTGT

>VGCEX:00815:00629
TCGGGTCGTGAACCTGATACAATT

>VGCEX:00819:00649
TGTACTCGGTATAGAACGATGCTC

>VGCEX:00823:00637
GGTTATTTTTACACTTAATCCATG

>VGCEX:00824:00627
TATGGCGTGGTGTACCGAGTCCAG

>VGCEX:00826:00648
AACTCTACCGTAAACGCGCACCTT

>VGCEX:00831:00604
CTTTGTCCTCAGTATAAATAATCA

>VGCEX:00836:00607
GGCTTCCCCGAGGGCACGAAAAAC

>VGCEX:00838:00621
TACTATGTTCGTACTAAGTCCAGC

>VGCEX:00847:00602
TTCTAGACTTGGTCTAATGTACCA

>VGCEX:00847:00610
CAAATCGATAGTCGGAGTATAAGG

>VGCEX:00803:00664
ATAGATGAGTATAACATTTGCCGG

>VGCEX:00805:00653
ACAGATTCCATACACCAGGTTCAA

>VGCEX:00805:00672
CTTAATTTTTATACCTAAGTTCAA

>VGCEX:00807:00664
ACTGAACCCAGTTCAACTTTAGGT

>VGCEX:00826:00694
CGTAAGTACAAGATATCTAACTTG

>VGCEX:00827:00683
TAAAAATCTATACCTAGTCCTGGA

>VGCEX:00829:00699
TCCCGTCTTGACCGAGTATAAGCC

>VGCEX:00832:00660
CAAAATTGTTGTACTCCGTCGATT

>VGCEX:00845:00666
CTCGCATAAAGTAGACTAAGTCCA

>VGCEX:00801:00717
ATAGACTAAGTACATTCTGTTCTA

>VGCEX:00810:00717
TTGCACTCGGTAGAATATACGTTG

>VGCEX:00826:00722
TCTTAAGGTATACCCAGTTTATCT

>VGCEX:00838:00719
TATCAATTGGACTCGGTACACCCG

>VGCEX:00838:00744
AATTATACTAAGTTAAAGTTGCCA

>VGCEX:00843:00722
AATGTTCTTAGTACAAGATTAACA

>VGCEX:00803:00766
TCTGTTCTGGGTCTAATGTTACCT

>VGCEX:00805:00754
ATATATTCAGTCCAATTTTTTGGT

>VGCEX:00811:00797
TCAGCGTTTAGATCCAGTCCAAGA

>VGCEX:00812:00759
ATCCAGTCTAATTTTCCCTTCCCA

>VGCEX:00812:00763
CTGATTATCATACTCAGTATAGGA

>VGCEX:00813:00751
TTGTACTGGATCCTAATTTCAGGC

>VGCEX:00819:00780
AAAAACGAAGGACCCGATCCATTT

>VGCEX:00824:00760
CGCAAATTTTGAACCCGGGAAAGA

>VGCEX:00825:00780
TTCTCGAGTTTAATCGAGATCTAG

>VGCEX:00827:00776
CTTGGACCGAGTATTACATTATTA

>VGCEX:00837:00751
TTCTGAACTGGGTCAAAATAACAA

>VGCEX:00840:00785
GCAAAATTTGGACCGACTATCGAA

>VGCEX:00842:00755
CTGGATCCTGGACTTGATACAAAT

>VGCEX:00843:00750
TTTAAACGGCACAGTATAACTAAA

>VGCEX:00844:00758
TTCGGTTATTATACTCAATAAAAA

>VGCEX:00800:00824
GTTTACACCAAGTCTACACTATAC

>VGCEX:00800:00829
CCCCATCTTAGACCGAGTACTTTA

>VGCEX:00805:00832
TTTGGTGCGAGTATAAGAATTTTA

>VGCEX:00805:00844
ATACCGAGTATAACATTATGCATT

>VGCEX:00815:00849
CCGTAGTTTGAACTCGGTCATAGT

>VGCEX:00816:00846
GCAATTATTAGATCCCGTACATGA

>VGCEX:00818:00832
TTTTAAAATGTTGGTCTGGGTATA

>VGCEX:00820:00819
CGAGAAATTGAACCAAGGCTATGA

>VGCEX:00820:00846
CATTGACCTAGTACAAAATACGTT

>VGCEX:00822:00831
ATGATTCTTGAATCTAGTCAAAGA

>VGCEX:00824:00808
TTAAAATTTTATACCCGTGGCAAG

>VGCEX:00827:00829
CGACCAAAATACACCTAGTCCATT

>VGCEX:00827:00833
CTGTAAAACTTAGTCTTAGTCCAG

>VGCEX:00831:00845
ACAAGTTCTATACTTAGTCTAACC

>VGCEX:00832:00835
GTAAACGTTACACTGAGTATAGAA

>VGCEX:00838:00837
TTTGACTCAGTAAAAGATACCCTC

>VGCEX:00842:00817
ATTGACCTGGTCTAAATTCCAGGT

>VGCEX:00843:00814
GATCCTTCTTATACCGGGGCTAAC

>VGCEX:00848:00812
ATCGATTTTATACCAAGTACATCT

>VGCEX:00848:00831
TCCGATTGTTATACCAAGTAGCGA

>VGCEX:00802:00871
AAAAGCGTTGGACTGTGTTCAAAG

>VGCEX:00803:00884
ACTTCAGTCTAAAATTCCGATTTG

>VGCEX:00812:00850
GGGGGTATTAGACCCGATATAACT

>VGCEX:00812:00863
CTGGTATTCTCTACTTGGTGCAAT

>VGCEX:00817:00884
ACCAAGTACAATTTCACATGGCTC

>VGCEX:00818:00885
GCTAACGCATGTTTGTTCTTAACA

>VGCEX:00820:00864
GACAGTTTTATACTTAGTACTAGA

>VGCEX:00822:00872
GGCTGGACTCGGTCTAATCCCTTT

>VGCEX:00823:00852
CCCCTGATTGGACTCAGTTCATAC

>VGCEX:00823:00884
TCAAAAATATACTTAGACCAATAA

>VGCEX:00828:00874
TGTTAGTTTTTACTGAATATAACT

>VGCEX:00830:00887
TTATACTCGGTCTATAGATTAGTG

>VGCEX:00833:00861
TGATAAAATTGAACCTCATACAAA

>VGCEX:00836:00853
GTTTGACTCGATACAAAGTCAATA

>VGCEX:00838:00894
ACCTTTATCGAGTATAAATTATCA

>VGCEX:00841:00866
ACAAAATTTTATATTCTAATCAAA

>VGCEX:00842:00878
CCGAATCCTTTGACCATGTACAAA

>VGCEX:00843:00850
CACATAATTTCTGAACCCGATACA

>VGCEX:00843:00890
CTCGATTGCTGGGCCGAGTTTAAA

>VGCEX:00848:00854
ACCAAGTACAAATAATGTCGCGGC

>VGCEX:00803:00913
GACCTTCTTTTAAACCCGGTCTAT

>VGCEX:00815:00919
CATCCTTACACTCGGTTCAAACAC

>VGCEX:00819:00930
CCTTGTACCCGATTTAACTGGTAT

>VGCEX:00832:00929
ATTACCGCTTGAACTGCGTACACG

>VGCEX:00840:00912
AATTTTACGCATTGGAAGATATCT

>VGCEX:00845:00921
GGATACAATGTACCCAGTTCATAA

>VGCEX:00800:00973
CTCTGATTTTTACACCAGGTCGAA

>VGCEX:00806:00972
ACTTGGACTTAGTACATAGATGAA

>VGCEX:00807:00980
CTTTATATTAGACCTGGTTCAAAT

>VGCEX:00809:00967
AATTTTCAACCACAGTATTTCATT

>VGCEX:00810:00962
GCTATTTGTTATACTCCGATCAAA

>VGCEX:00811:00989
TGCTTTCGTATACCAAATACAAGG

>VGCEX:00818:00974
GGACTTTTATACTTGGTATATCTT

>VGCEX:00821:00972
ACTAAATTTAAACTAAGTATATAA

>VGCEX:00827:00971
TGGACTCAGTATATAACGTAGTAC

>VGCEX:00829:00984
TCAACCAAGTCCAATCTTTTACTT

>VGCEX:00830:00985
TATATTATTGGACTCAGTATTCGC

>VGCEX:00839:00985
CGAAACATTAGGATTGAGTATAAG

>VGCEX:00841:00971
TATGGACTCGGTCTTAAAGCAAAG

>VGCEX:00845:00969
ACTCAGTATAATAGTGTGGAGGTG

>VGCEX:00847:00966
AATGATCCCAGTGCAATATCTTTA

>VGCEX:00848:00959
AAATATACTACGTATAGGAATAAA

>VGCEX:00848:00970
TCATGAACTTGGACTGGATACAGC

>VGCEX:00803:01016
TTGAACTCAGTGCAAGTAAACTTT

>VGCEX:00803:01033
ATATCCTAGACTCAGTACATCTTA

>VGCEX:00807:01028
CTCAATTTATATACTTGGAATAAA

>VGCEX:00820:01024
TTTGACCCAGGTCTAAACATGACA

>VGCEX:00820:01033
TTTTACTCGGTGTAGGTTAATCTA

>VGCEX:00821:01031
TATAGTCTTATACGCGGTCCAAGT

>VGCEX:00824:01042
ACCAAGTATAAGAATAGAGAATTG

>VGCEX:00827:01022
TTGTACCCGGACAATTATTTCAGT

>VGCEX:00832:01029
AACTTTTATATACTTAATGTAATT

>VGCEX:00840:01046
ACTTAGTCCAAATAACTGCGGGCC

>VGCEX:00842:01006
CATTAATTGGTAATTATACTTGTC

>VGCEX:00844:01025
TATTATACCCGGTGCAGTTTTTTC

>VGCEX:00844:01044
GCCTAAAATTTCACCATGTCCAAG

>VGCEX:00801:01058
CACGATTTTAGATCCGATTCAATC

>VGCEX:00803:01052
CTAATTTGCACTAAGTAAAACAAA

>VGCEX:00807:01068
CATAGTTAGTGACACGATACAGAT

>VGCEX:00807:01073
TAAACTGTGGACCAAGTTTCAAGT

>VGCEX:00815:01080
ATCCCGAGCCTCCAGTCTCATTCC

>VGCEX:00818:01080
GCTTGGGGGTAGTCCTGGCATAGC

>VGCEX:00824:01052
CCTAAACCCAGTACAAAATTCCTT

>VGCEX:00824:01065
TTATACTCGGGATAGATTTTCGTC

>VGCEX:00827:01071
AATGTACCGGGTTTATACAACTCA

>VGCEX:00828:01068
TCTTTCTTGCACTCAGTATCACAT

>VGCEX:00829:01090
TCTTGCACCCAGTCCAGCTTATAC

>VGCEX:00832:01061
CACAAATTTACACCAAGTAAACTT

>VGCEX:00832:01070
ATTTTACGTTTATACTGGGTTTAC

>VGCEX:00834:01093
TTGTACTCTTAGTCTACCAACTCT

>VGCEX:00837:01056
TATCCAAATTTAGTTTTAGTATAA

>VGCEX:00838:01089
TAGAATTTATACTACGTTTAACAT

>VGCEX:00839:01070
GTTAACTCGGTATAAGGTGTGTAG

>VGCEX:00842:01086
TTGGACCTAGTTCACTACTTTGTG

>VGCEX:00846:01080
ACTTGTACTCAGCTTAAATGAAGA

>VGCEX:00848:01072
TAGTGTTATTGAACCGGGCATAAA

>VGCEX:00803:01140
ATATAAATCTCATACTTAGTCTAA

>VGCEX:00806:01103
CACCTCATTGGACTGAGTTCATCG

>VGCEX:00807:01114
ATTTATATCGGTGACAAACCCTTG

>VGCEX:00810:01136
ATTAAATTTTTGGACCCCCTGGTA

>VGCEX:00817:01105
CTTGAACCAAGTTCAATTCTACTA

>VGCEX:00819:01135
TTACGAACGACCGTTCATTTATTA

>VGCEX:00823:01135
CTATACTAGGTATACATATATTTA

>VGCEX:00826:01144
AATAAATTTAAAGCCGAATTCTTG

>VGCEX:00837:01112
ATTGAATTATGTACTGAGTCTATT

>VGCEX:00838:01104
AAATTTGTACTCCATTCAAGGGCC

>VGCEX:00843:01134
AGAGAACTTATACTTGGTTTAATG

>VGCEX:00848:01128
TTTTGAACCAAGTCCAGCATATAC

>VGCEX:00802:01161
ATGATTTTTTGTACCAGGTCCGTG

>VGCEX:00802:01182
TATTGTACCAGGTATATTTTATCC

>VGCEX:00804:01164
TTAGACCCGGTTCAAAGAAGATAG

>VGCEX:00805:01173
AAATAACCTCTACCGAGTCAAAGT

>VGCEX:00808:01181
TACCTCGATTTTATACTAAGATAA

>VGCEX:00823:01161
TCGGACTGAGTTTAAGCATGATAA

>VGCEX:00824:01154
ATTTTTTTTCTTCATCTATTCTCT

>VGCEX:00825:01159
TGATCACATTACACTCAGTACTAT

>VGCEX:00827:01188
GCTACATTTTGGATTGAGTAAACA

>VGCEX:00828:01183
TTGTTTTTTGTACCTACTATACAA

>VGCEX:00828:01196
ATTTGGACTCTATACAATATGAGC

>VGCEX:00829:01172
TTTTATATTGTACCGAGTACTAAA

>VGCEX:00834:01197
AATGAACTTGATATACTATTCGAT

>VGCEX:00845:01188
GTAAAAATTATACTGTATACATGA

>VGCEX:00846:01160
ATTTGTACCGGGTATTATAATCGC

>VGCEX:00846:01193
TGATACAATAGACTGAGTTCAATA

>VGCEX:00848:01187
ACCCAGTCTACTTTTAGTCCAACA

>VGCEX:00849:01198
CGGTCGACCTATACTCAATCAAAT

>VGCEX:00800:01225
ATACCTGTGGACCGAGTGCAATAA

>VGCEX:00806:01200
TATACTGAGTATAAAGATGTCTCG

>VGCEX:00813:01212
ATCTATTCTCAGTCCAAGAAACAA

>VGCEX:00814:01233
TTCCAATTTGGATTCGGTTTATAC

>VGCEX:00814:01235
ATTTGCACTGGTACACGGTCTTTA

>VGCEX:00826:01210
TTTATCCGGTATAAAATTGCGAGA

>VGCEX:00830:01231
TTAAACTAAGACCAAAAACCTTAT

>VGCEX:00838:01225
ACTGATACCCAGTATAAGAATCCT

>VGCEX:00840:01206
AGTATTATAATAATCATCCCTTGT

>VGCEX:00845:01211
ACCTCGTTCATTTAATCATGCACA

>VGCEX:00849:01209
GCGACTTCTTAGACTGTGTTCATA

>VGCEX:00803:01270
TTATACCCGGTACACGTCGATACA

>VGCEX:00814:01250
GTCACTGTTTTTGATCCAAGTGCA

>VGCEX:00871:00149
GCGTACCCAGTACAATATCCTCGT

>VGCEX:00859:00186
ATAGAATTTCTACTGGGTCTACAT

>VGCEX:00859:00193
GTTACCCTCAGTATATTCTTTCAG

>VGCEX:00876:00162
GAAAATGGTGTATCCGATCTACTA

>VGCEX:00880:00155
ATATACAAACATTTGTTACCAATG

>VGCEX:00891:00185
CTATATTTGACTAGATCCAATAAT

>VGCEX:00853:00216
AATTAGATCGAGTACACGTAAAGT

>VGCEX:00856:00231
TTGAACTAACGTTCACTTTTTTTT

>VGCEX:00860:00233
ATGAACTCGGTAAATCAATTTGCA

>VGCEX:00861:00204
ATCAATACTCAGTCTAAACTTTCA

>VGCEX:00871:00202
ACTCAGTCCAAGATATGTGATCGA

>VGCEX:00877:00209
ATATGAACTTGGTATAGATCTGTC

>VGCEX:00888:00222
TATCAGAAATGTGTACCCGGGATA

>VGCEX:00898:00232
TTTTACCTGGTGTAATCTGTTTAT

>VGCEX:00854:00286
TTATACCGGGTCTGATATCATTGG

>VGCEX:00855:00265
TATACTCAGTCCAGTGAAAACCTA

>VGCEX:00855:00296
ACGTTGTTTTATATCGGATGCATT

>VGCEX:00865:00258
GCAGAATAATATACCCGGTACCAA

>VGCEX:00865:00281
CAGGATCTGTACTGAGTACACAAC

>VGCEX:00866:00274
ACCTGAACCGGATTCAAACATCGT

>VGCEX:00885:00287
AGAACCTGCACCGAGTACAAGGGT

>VGCEX:00889:00267
AACCAAAAATATACCAAGTACTAC

>VGCEX:00852:00344
ATATTCCTTACATCGGGTACACAC

>VGCEX:00860:00347
TTAGTTAATTAGACTTAGGTCAAC

>VGCEX:00866:00323
TGTACCTGGTACAAGTTCCTTCCG

>VGCEX:00868:00312
AAAAATAATGAACCTAGTTCAACC

>VGCEX:00870:00335
ACGAAAATCTTATATCCAATATAA

>VGCEX:00872:00327
GCCTGCAATTCGCACTCAATCCAA

>VGCEX:00874:00321
ACTCAGTACAGAAATCTTCCAAGA

>VGCEX:00875:00321
ATAAACCGAGTGCAAAATTATCTC

>VGCEX:00860:00371
GTTGACCAAGTCCAATCTTACAAT

>VGCEX:00861:00363
AGGGAGAAGTTGACTGAGTTTAAT

>VGCEX:00864:00366
ACCCAGTATAAATTAACCTGAGAA

>VGCEX:00868:00375
TCTTAGACTAAACTCAGTGCAAAA

>VGCEX:00868:00384
GCGTGTATCTATACTTGGCGTAAG

>VGCEX:00882:00354
AATGCAACAGTTAGTATCTGTCGA

>VGCEX:00883:00378
GACCAGTGGACTCAGTATAAATTA

>VGCEX:00888:00381
CTTAATTGACTCGGTTATACATTA

>VGCEX:00897:00357
TATGTACTCGGTATACCACTGTGC

>VGCEX:00899:00366
GCTTGTACCAGGTACATGCGCGTT

>VGCEX:00851:00432
ATTACACCAAGTACAGAATCCCAG

>VGCEX:00852:00444
TCGCAATTTTGATCCTAATACAAA

>VGCEX:00856:00441
CAAATTCTTAGACGTCAGCATATA

>VGCEX:00858:00446
GTCTGGACTCGGTTCACATACTGT

>VGCEX:00861:00437
CTATAACTAGGTTCCAAGAACTAG

>VGCEX:00863:00449
CCCATTAACACAATCTAAGTACCG

>VGCEX:00868:00405
CTTATACCCGGTATTATTTGTGCA

>VGCEX:00868:00442
CTCCTGGAATGAACTCAGATCAAA

>VGCEX:00889:00434
TTTTATACCTGGTATATTCACTCC

>VGCEX:00889:00436
TTATTGACTGGGTTCAAAACGATA

>VGCEX:00859:00492
ATAAAAACTTAGTTCGGGTTAAAT

>VGCEX:00861:00459
TTGAACTAGTTATAGTCATCAATT

>VGCEX:00862:00459
GATGAAAATCGTACTTAGTATACA

>VGCEX:00870:00473
ACTCGGTCCAAAATTAATGTTAAC

>VGCEX:00880:00496
GTCCAGCTTGTCCTTGGTATAATT

>VGCEX:00896:00485
TTTGTACCGGGGTCAAATCGTTCT

>VGCEX:00877:00545
AATTATAGCTGTACTCAGTAAACC

>VGCEX:00886:00536
TTGAACCTGGTGCACCTCTCGAGT

>VGCEX:00890:00519
AACTGAGTTCAAGTAACACCAAAG

>VGCEX:00891:00523
TTGTACCTGGTATAGATAAGTTAC

>VGCEX:00854:00567
ACCGTTCTTGTTCTAAGTATAAGC

>VGCEX:00854:00576
TTACACTTAGTCTAACTGAAATAT

>VGCEX:00855:00587
TATACTCGATTTAAAACAGCTACG

>VGCEX:00856:00566
GAACCGAGTCCAAATATTGAAACA

>VGCEX:00863:00555
AAATGAAACTTTATACCTAGTATA

>VGCEX:00875:00568
TCTTCAATTTGAACCTAATATAAA

>VGCEX:00881:00564
TAGTAGTCAGTACAAACTTTTCGC

>VGCEX:00881:00597
CGGAATCCTTGAACCTGCTCTAAT

>VGCEX:00884:00597
ATGAACTTGGTACACGAACCACCG

>VGCEX:00885:00593
AATAATTAATATACCGGGTTTAGA

>VGCEX:00886:00577
GTTAAAAAATGTACTGAGTCAGAC

>VGCEX:00887:00591
CCAAAGACGTGTACCCGGTCAAGT

>VGCEX:00858:00643
ACGAATTTTTGGACTGATGACAGG

>VGCEX:00869:00612
AAGGAAATTTGTACTAAGGTGTAC

>VGCEX:00872:00602
TTATATGCCCGATCTAATATCAGT

>VGCEX:00872:00605
GGCGGCAAATTCGACTAAGTACAG

>VGCEX:00873:00611
CTTTACTTAGTACATAAATTATGC

>VGCEX:00879:00612
TCGTATACCGGATCCAGCTAATAC

>VGCEX:00884:00624
GTTGTAACTGAGTACACACTTAAA

>VGCEX:00885:00637
ACCTAGTATAAATTTCTATAGATA

>VGCEX:00888:00601
TTATACTTAGTCCACTTTATCTCA

>VGCEX:00858:00669
GTAAAAAAATAATCTTGGTATACT

>VGCEX:00859:00698
GACGAAATACTGCACTTACTACAA

>VGCEX:00877:00698
CAATAATTATTGTACTCGATCCAC

>VGCEX:00885:00670
ATAGATCAGGTACAAGTTTCGCTG

>VGCEX:00898:00653
CCCTTTGTCGTATACTCGATCTAG

>VGCEX:00869:00708
ATCAAATTCTTGACTAAGTTTACG

>VGCEX:00869:00748
TCAACTTAGTATAAGATTTAATAG

>VGCEX:00873:00737
CGCCTAAATTATACTACGTGCAAC

>VGCEX:00876:00745
GGTTGAAAGTTAAACCTAGTGCAT

>VGCEX:00883:00716
TACGGCGCTAGACTAGGTACAGAT

>VGCEX:00889:00736
TTTTGTACCAAATCCGATTATCAT

>VGCEX:00890:00746
AATAACCTCGGTATAATCTTCGCT

>VGCEX:00891:00733
ATAAATTGAACTTGATCTACGTAA

>VGCEX:00893:00704
TCTGTACTCAGTGCATATCTAATT

>VGCEX:00898:00730
AGTACGATTTAGACTGTGTCTATA

>VGCEX:00898:00738
ATTAGTCTTCTAACTAAGTCATGT

>VGCEX:00851:00751
TTATACCCGGTCTTACTAATCTCC

>VGCEX:00859:00770
AATTAGACTCGGTAAACTATGACG

>VGCEX:00863:00759
GTTATCTTTTATACTAAGGCCAAC

>VGCEX:00870:00756
TTTAACTGAGTACAAATTCTTTAC

>VGCEX:00870:00767
TTACATATTGAACCCGGTCCATGC

>VGCEX:00872:00769
ACTTAGTATAACTTCTCTAAAGGC

>VGCEX:00872:00783
TAAGACCGAGTACATATTTACGTA

>VGCEX:00874:00773
GAATTAACTGGGTCTAAATATCGT

>VGCEX:00876:00753
GTTTTGTACCCAGTATAGTGTAAT

>VGCEX:00876:00782
GTACTTTGGACCTGATCTAAATTT

>VGCEX:00876:00788
ATGCACCCAGTTCACCTTAAAATG

>VGCEX:00877:00751
CTTTATACCAGATAAAAGAATCTG

>VGCEX:00879:00784
CTCTAAAGCTATACCGATTCCAAA

>VGCEX:00884:00789
TTCGAGCCAGAGTATAAATTAACG

>VGCEX:00886:00762
CACTCAGTACAAACTTTCGCCTGC

>VGCEX:00886:00768
ACCTAGTATAAGTTCTTGACCACT

>VGCEX:00851:00843
TCTTATACTCAGTTTAATCACTGC

>VGCEX:00856:00803
TTCTCGGATTCAGTACATGCTTAT

>VGCEX:00862:00841
CCGTCTACTATACCGAGTCCATAA

>VGCEX:00864:00821
CCCAGACTTGTATTGAGTCTATGT

>VGCEX:00868:00834
AATTCTTGTATTGCTCTAGTTTGA

>VGCEX:00870:00807
ATGTAGACTAAGTATATACTTCTA

>VGCEX:00871:00833
TGTGGCCTCGCTGTGAATTTTGGC

>VGCEX:00873:00826
GTCCAGAATGTACTGCGTACAGCA

>VGCEX:00882:00802
TCCCACTCGGTACAAAATTCTAAT

>VGCEX:00883:00821
TTTGAACTGGGTACACTTGCCCCC

>VGCEX:00887:00847
CCTAAAGTTGGACTCGATACTACT

>VGCEX:00889:00835
GTTTGGACTCAGATCATAATTCCG

>VGCEX:00898:00822
TCTAAATGATATACCGAATATATC

>VGCEX:00899:00802
TGAAAATTTTGATTCTAGTCCACA

>VGCEX:00852:00878
TTACATATTTGAACTTAGACCAAG

>VGCEX:00853:00858
CCTTATTTATATACTAGATGCAAG

>VGCEX:00853:00878
ATAGACCCAGTGTAAATCTGGAGG

>VGCEX:00865:00880
CGTTTATACTAGTCCAATATACGT

>VGCEX:00865:00891
ATTTGCACGTGGTCCATAAAATTT

>VGCEX:00868:00883
TAATGTACTGCGTCTATTATTGGG

>VGCEX:00870:00859
TTCCAGATTATACTCAGTTCACGC

>VGCEX:00870:00879
GGAAAATTTGTACTTCAATCAACG

>VGCEX:00871:00897
TTTTAAGCGAGTTCAAAATAACAA

>VGCEX:00872:00879
TTTCATCTGGTATAGAAATTTTAC

>VGCEX:00874:00884
CTTGAACTCAGTTCAATACTGGAT

>VGCEX:00875:00856
TCACAATTGTACCTGGTATAGTTT

>VGCEX:00877:00886
CTTATACTTGGTACAAGAACTCTA

>VGCEX:00885:00875
TTTCGACCTGGTTTAAAATTTAGC

>VGCEX:00885:00876
ATTGTTGATATACTTAGTACATCT

>VGCEX:00886:00860
AACGATAATTGTACGCGGTTTACG

>VGCEX:00892:00858
GTTTTCGCAGTCGGGTATAAGTTA

>VGCEX:00894:00851
TTTTACCAGGTACATTATATCCGA

>VGCEX:00853:00906
TTTAAACCGCGTCCAGTTTATAGT

>VGCEX:00860:00924
CCGTTGGTTTAACTCGGTCTAATA

>VGCEX:00862:00948
TGTACTCAGTCCAATTAATCGTCC

>VGCEX:00873:00946
ATTTTTTCGAAATTCCTGCGTTAG

>VGCEX:00877:00912
GGCTCAATTTGTATCGGATCCATA

>VGCEX:00880:00944
GATGTTATTATACCGAATCTAATT

>VGCEX:00884:00912
AATTCTTAGGATTTCTGTCCCTAT

>VGCEX:00884:00922
AGTTATACCTGGTATATGCTCTGT

>VGCEX:00886:00923
TAGAAGTTATATTAAGTACAAAGC

>VGCEX:00888:00942
TGAATTTTTGCACCAACTACAATA

>VGCEX:00891:00923
ATAAATTCTTGACTGGATTTAGAA

>VGCEX:00895:00940
TTGCACCGAGTTTATATCTCAGAG

>VGCEX:00899:00933
ACAAAATCTTCATCCTCTCAATAC

>VGCEX:00850:00977
AACTGATATTTGATCTTGGTACAA

>VGCEX:00851:00958
TTTGTATTGGGTATAGGTTTGTTC

>VGCEX:00854:00982
CTACATTTTTATCTCAGTATAAAT

>VGCEX:00865:00971
TTTTAGACTTGATACAGACACTCA

>VGCEX:00868:00994
CTAAATTTTTGACTCTGTCCACAA

>VGCEX:00868:00996
GCTTGTACTCGATTCATAATTAAA

>VGCEX:00869:00984
CCCCGGTTGTACTTGGTGTAAGGA

>VGCEX:00872:00992
TGTTATACCCGGTTTAGCGTCGTT

>VGCEX:00875:00978
ACTAAAATTTAACCCGGTATGCTA

>VGCEX:00883:00986
CGCAATTGTTGCACTCGGTACTAC

>VGCEX:00886:00975
TTAAACATTAGTTTCAGTACATTA

>VGCEX:00890:00984
ATGATCTTGGTACAATATTATACT

>VGCEX:00892:00973
CTTTTGTCAGCGCCTTCATTACTG

>VGCEX:00853:01003
TTGTACTCGATATATCAAGTCCTC

>VGCEX:00854:01035
TATTGTACTTGGTATCTTTAGTTT

>VGCEX:00861:01039
TTATTCCCGGTACAAATTTTCTAT

>VGCEX:00870:01008
ACTTAGACTTTGATCCAGTTCATA

>VGCEX:00872:01039
GTCTGAACTGGGTCTAACCTCACT

>VGCEX:00877:01006
CTAGTAAAGATGGATTTAGTATAA

>VGCEX:00877:01009
ATTTGAACTCACTCTAAAATGCGT

>VGCEX:00877:01041
ATGAAATTAGACTGATTCTAAATT

>VGCEX:00891:01041
ACTTTGACCCAGTCTATGAATCAT

>VGCEX:00892:01046
TTCAGTACCTGGTATAATTATTTG

>VGCEX:00895:01030
TAGAAATTTTAGACTTCTGCGTTA

>VGCEX:00897:01040
TGAAAATTTTACTTGATCCATTTA

>VGCEX:00850:01067
TCCTGGGCCCACTCCGGTATAAAT

>VGCEX:00856:01070
CCTAAACCGAGTCCAAGTAATGAG

>VGCEX:00857:01080
ATTTATACCAAATACATTAAAGAT

>VGCEX:00861:01059
ACCGAGTATAAAGATCTCCGCGAT

>VGCEX:00864:01095
TGTACTTAGACTATATTGGTATAA

>VGCEX:00865:01097
AAAACTTTGGACCTGATCCAGTTA

>VGCEX:00867:01061
AAATAAATTCAGTACAAATACCCT

>VGCEX:00868:01058
TGACGGATTTAAACCAGGTCTATG

>VGCEX:00869:01095
TCTAGCCTGGGTATAATTCCAGGT

>VGCEX:00871:01069
TGGACTTAGTCTATCATCTTCTAT

>VGCEX:00875:01064
CTCTGTACCACGTTCAACTATTGA

>VGCEX:00877:01092
TAGTGTACTTAGTCCACACTTTAT

>VGCEX:00878:01094
TCATATATTTGCACCTAAGTCAAA

>VGCEX:00882:01064
CTGTAATTTAATATCCCGTATAAA

>VGCEX:00883:01060
CCCGAATTTTTATACTGAATCGTC

>VGCEX:00889:01082
GACTGTTTGTACTCGGTCTAGCAA

>VGCEX:00890:01092
ACAATAATGTACCTGGTTTAAAAT

>VGCEX:00891:01073
CTAGAATTTGTACTCAGCATAAGC

>VGCEX:00894:01092
CTGCGCTTTTTACCTAGTCCATTT

>VGCEX:00895:01067
TTTAACTGAGTATATTAAAACAGT

>VGCEX:00897:01090
CTTGTACCTGGTTTAAAGAATGAG

>VGCEX:00853:01129
GGCTACACTCGGTTTAAATATTGA

>VGCEX:00860:01103
TGCCACTTCTATACCGGGTACTGG

>VGCEX:00862:01114
ATTACACCCGATCTACTTAGGTAT

>VGCEX:00867:01125
TATACTAGGTCTAATTTTATACGC

>VGCEX:00868:01134
TGTATACTCGGATCACCTTTCTAC

>VGCEX:00870:01105
TCAAAGTATGTACCGGATACAGAT

>VGCEX:00873:01117
AATTTTAGAACGGGTGAGTCGTAT

>VGCEX:00885:01112
CGCCATCACTAGATTCAGTCCAAG

>VGCEX:00886:01124
TAGGATCAGTCTAAAATTCTCTAT

>VGCEX:00887:01120
TTTAATATTGTACTCGAGTGAAAA

>VGCEX:00889:01111
ACATGTACTCCGTATAAGATGAGA

>VGCEX:00891:01147
TACTTCACGGTATAAGTACATTTA

>VGCEX:00893:01131
AATTGTCTACCCATAACTCTCCGA

>VGCEX:00850:01196
ACTTGAATTTATACTGAGTGCGCC

>VGCEX:00858:01160
GTTGTTTTTATAGTGAGTATACAA

>VGCEX:00861:01175
TAAAATCTAGACCGAGACCAACCT

>VGCEX:00861:01179
ACAAGAGTATAACAATTAATGGTC

>VGCEX:00865:01184
TTATACTGAGTACACCTACTCTGT

>VGCEX:00868:01159
TTTCCCGACGCCTAGTTAAATTTA

>VGCEX:00870:01189
ACTGTACTAAGTATAAACCTGAGT

>VGCEX:00873:01193
TTCCATATTTGCACCAGGTCACAG

>VGCEX:00875:01184
TAATGTACTCGGTGCAGCATAAAG

>VGCEX:00876:01189
TATACGGTCGTTTGTTTGATGCAT

>VGCEX:00876:01198
TTTTGTAGTACATCGTCTTTTTGG

>VGCEX:00880:01158
TTTGACTCTGGTACATTTTGGAAA

>VGCEX:00883:01160
TATCAGTTTAGACCGTGTGCATGA

>VGCEX:00850:01240
AAAAAATATCAAACCCGATACAAA

>VGCEX:00851:01245
ACCTAACAGTATAAAAAGCGCAGG

>VGCEX:00855:01228
TTTTGCAGGACAGTATAATTTCCC

>VGCEX:00856:01206
ATCTAATTTGACCAAGTACAGTTA

>VGCEX:00860:01225
TTTTATACCGATTGTCAATATTCT

>VGCEX:00870:01229
AAAGCCTTTGTATCGAATACAAAA

>VGCEX:00871:01200
GCCGCTTTTGGACTCAGTATATCG

>VGCEX:00871:01216
TAGTTAATTATGAACCTAGTACAT

>VGCEX:00873:01234
CTTAAATTTGAACTGAGTCCTTGG

>VGCEX:00877:01206
TATTATGCGCAGTTCAAAAAGTTG

>VGCEX:00877:01239
CTGCTCTCAGACCAAAATTGTTGC

>VGCEX:00879:01243
ACCTGAGTCGTTGAACTTAGTCTA

>VGCEX:00883:01220
CTCTGAGTTTAGACCCAGTTAAAA

>VGCEX:00885:01208
ATTCTTGTACTGTTCATGAATTCA

>VGCEX:00887:01213
CTCTAGACTCGATGTATTATTTAC

>VGCEX:00889:01201
CTAGAATCTCACACCAAGTGCAAA

>VGCEX:00890:01226
AATTAGCTTTAGACTTAGTTAAAG

>VGCEX:00893:01248
AGAAATTCTAGACCTACTATAACA

>VGCEX:00894:01223
TAATTGCACTTAGTTCACGCTTTG

>VGCEX:00896:01217
CTACTCGTACTTAGTCATATCTAA

>VGCEX:00857:01258
TTTAAACTCTCCTCGGACTTCTCA

>VGCEX:00858:01273
CGGACGTTCATTTAGTTGTCAAGA

>VGCEX:00859:01253
CTTACCCTATACTGGGTGTAACAG

>VGCEX:00860:01273
TTAGATTCGGTTCAAGTTACCACT

>VGCEX:00861:01267
GTCTAAAATTATATGTTTTAATTA

>VGCEX:00866:01273
CCAAAATTTTGTACTTATAGCATT

>VGCEX:00871:01255
TTCAAGAATACTAGATTCAGTATA

>VGCEX:00881:01267
GTTTTTTGACTGACCGGAGCCTTC

>VGCEX:00890:01253
ATGTATATCCGGTCCAATGATTTA

>VGCEX:00894:01257
ATATATTCGGTCTATTGATTCCTG

>VGCEX:00920:00180
TATGGACCCGATATAAGAATTTCT

>VGCEX:00906:00226
CACTCAATGAACTCAGTATAAGTA

>VGCEX:00932:00233
CAGAAAATTAGACCCGGTCTTAAT

>VGCEX:00940:00240
ACTCAGTGTATTATGCATACTGGT

>VGCEX:00941:00240
ATCTGTACCTGGTCTAGTCTCGCA

>VGCEX:00945:00200
CGGCCATCCTGTACTAGGTATATA

>VGCEX:00946:00237
TCTGATTAATGAACCAAATACAAC

>VGCEX:00902:00273
ATGCTTTTGTACCCAGTCCATTAT

>VGCEX:00902:00274
AGAATTGTACACTTGATCTAAGTA

>VGCEX:00908:00278
CATCGAATTTTGAACTATTGACAA

>VGCEX:00911:00290
TTTTAATCCTGGTATAATTATGTC

>VGCEX:00917:00258
AACTTATTTATACTTAGTACTACC

>VGCEX:00919:00279
TCTCGTACTAGGTCCAATTTTAAC

>VGCEX:00925:00299
TTGTACTGAGTAAACCACAGGCCC

>VGCEX:00927:00263
GTAATTTTGTACCGAATGTAAATT

>VGCEX:00930:00267
CTTGCACCGGGTATACTTTGCTCA

>VGCEX:00938:00262
TTATATTGAGTACAATTGTCACCC

>VGCEX:00939:00256
TTCTGCACCGGGTCCGATACAAAA

>VGCEX:00941:00285
GACAGATTTTAGTTCAGATATAAG

>VGCEX:00945:00267
ACTTAGTTCATATATCACACCACT

>VGCEX:00905:00344
TATACTGGATCTAAATTAACTGTA

>VGCEX:00909:00304
ATTCTTGACGGGCGGTGCCGTATG

>VGCEX:00909:00311
TCGTGGACTGGGTCTAATTACCCT

>VGCEX:00926:00322
TGTAACCCAAGACTGAGTCTAATC

>VGCEX:00928:00331
TTTCAAAAAATTGACTTAGGATAA

>VGCEX:00942:00326
GACGATATTAGGCCCAGTCCAGAA

>VGCEX:00947:00313
CCTCCGGGACCCTTGCGCCATGGC

>VGCEX:00912:00351
CTGTATCGAGTATAGATATGACGT

>VGCEX:00920:00353
CAAACTGTCTAAGAAAATGCTAAA

>VGCEX:00921:00360
ATTAGTCTCGGTACAAATCAGAAT

>VGCEX:00921:00362
TTGAATGCAGTCTAAAGTTTCTGT

>VGCEX:00945:00372
AGGCACGTGAACTCAGTACAGATA

>VGCEX:00945:00377
CCTAGAAACCATCCTTAGTCCAGG

>VGCEX:00949:00399
ATTACATTCAGTCCAACTAATCTT

>VGCEX:00907:00405
TTCTATATCGGGTACATTAATGAT

>VGCEX:00911:00402
TTCCTTTTTTTGGACCACGTTTAA

>VGCEX:00914:00439
CACTAGCAGTATACCTGATGTAAA

>VGCEX:00915:00438
CTAAAATTGTATTCGATCCATTTA

>VGCEX:00919:00437
TAATGTACCTAGTACAATCTAAGC

>VGCEX:00924:00405
CTATTTATTGGATCGAGTCGAATA

>VGCEX:00928:00439
CTTTGAACTCGGTCAAACGGAAAA

>VGCEX:00933:00421
CTTGAACTTGATCTAAACATGTCA

>VGCEX:00934:00436
CATGACTTTGGATCCAGTACAATA

>VGCEX:00935:00441
GCCAAGACCGGGTATAATATTTAA

>VGCEX:00937:00449
TCATATCTTGGACTCGGTTAACAG

>VGCEX:00940:00409
ACCAATAATTATACCGAGTCAATA

>VGCEX:00942:00414
ACGTGCATCCGGTCCTGCATTACT

>VGCEX:00918:00450
CATTAAACTCGATTCAAGTTCTGG

>VGCEX:00918:00462
GAATATACTCGGTCTAATGTCTTG

>VGCEX:00924:00484
TTAACCTGAGTATAATTAATAAGG

>VGCEX:00926:00477
ATTTTTCTTGTCGGTGCATGATTA

>VGCEX:00948:00455
TGGTTGTTGTTCCGGGTATAAAGA

>VGCEX:00903:00518
CTAATTTTCCCGATGAGAAGTAAA

>VGCEX:00903:00532
ATTTACTCGGTATAAATAGATGAA

>VGCEX:00907:00546
TTAAACTTGGTACAGTACCCATGC

>VGCEX:00914:00528
TTCCGCAATTGTGCTGAGTATAAT

>VGCEX:00916:00532
CACTAGTTAATCTGTCTCTATAGA

>VGCEX:00919:00520
TCGAATTTATACTGCGTTTATTAA

>VGCEX:00926:00533
TTGTACTGGGTCTATCTTTGCCGT

>VGCEX:00926:00536
TGCACGAACTAGACCCGGTCCAAC

>VGCEX:00932:00508
AGCTTATTTGTATCGCGTATATGT

>VGCEX:00933:00520
AATTTATCTCGATCTTTTAGTACT

>VGCEX:00936:00518
AAGTTTACCCAGTCCAAAGTTTTC

>VGCEX:00944:00508
TTTACCTGTACTCAGTTCATGTTT

>VGCEX:00904:00560
ATACCGCGATTGTACTGGGTGTAA

>VGCEX:00908:00587
ATATAAACTGGGTTCAATGTACCT

>VGCEX:00915:00582
TGATTTTACTACTAGAATCAAAGA

>VGCEX:00916:00595
TACAAAGTTTGGACCAGGTTTAGC

>VGCEX:00920:00574
GCCCAACTTTCACCCGGTCTAACA

>VGCEX:00923:00596
TTATACTGCCTGTCGGAACCATGT

>VGCEX:00925:00595
CGAGGATTTTAGACCCGATTCATG

>VGCEX:00926:00555
TCCTAACCTGTACCAGATCCAGAA

>VGCEX:00927:00598
TTGAACTGGGTATATAATGAATAA

>VGCEX:00930:00567
CCTTTTCTTTAGACCCAATACATA

>VGCEX:00930:00573
TCGTAATTGTACTGCGAATCATTT

>VGCEX:00934:00571
AGGAAAAATAAACTGAGTAAACAT

>VGCEX:00935:00584
ACATAATTTCTGTACCATCATCAA

>VGCEX:00938:00560
CTTGGACCGAGTCCACTCTATATG

>VGCEX:00948:00568
ACCTGGTACAATATTTGTGTACCC

>VGCEX:00948:00597
TTTTCGGCGGAAACCCTGAGGTAC

>VGCEX:00909:00633
TGAACTGAGTATACCTGACCGTAA

>VGCEX:00909:00637
TGGACCGAGTACACTTTATCGGAG

>VGCEX:00913:00649
AACTTTAACCCACCAAACCACTAT

>VGCEX:00925:00626
CCCGTCCTTATACTCGATATAATC

>VGCEX:00936:00617
TTTATACTGAGTATACTATTTCAA

>VGCEX:00946:00627
TCAGATTGTTCTACCAAGTGTAAT

>VGCEX:00949:00632
ACCAATCTCTGTACTGAGACTACA

>VGCEX:00902:00662
ACTCAGACTCAGTACAATTTGGGT

>VGCEX:00903:00652
ATTATACTCAATCTAGCCAGTTCC

>VGCEX:00906:00696
ACTTAAATTAAGTTCATGTTTTAA

>VGCEX:00910:00688
ACTCATATTTGTACTCCGTGTAAA

>VGCEX:00914:00682
ACCTAATAAAACCGGTCCAAATTA

>VGCEX:00916:00661
GCGTTCCTTGCACTAAGTTTAACT

>VGCEX:00920:00654
TTGAATAGACCGAGTATGGACGGG

>VGCEX:00925:00667
ACCTATACCCGGTCTACTGATCCC

>VGCEX:00927:00672
AAATGCACCGAGTACACTATTCGA

>VGCEX:00928:00669
CGGAAACTTTGGACCTGGTTCCTA

>VGCEX:00939:00696
CCTTTACTTGGTATAAACACACAG

>VGCEX:00943:00698
CTATATTATGTACCAGGTACAGCA

>VGCEX:00900:00797
CCTTGTAAATTAAACTAAGTTCAA

>VGCEX:00902:00774
ATACATACTTAAACCTGGTACACA

>VGCEX:00909:00783
TTGAGGATTAGACTAAGTATATCT

>VGCEX:00914:00765
TATCCGGAGATGTACTACGTCCAA

>VGCEX:00918:00766
TGCTTATTTAGATCCAATATACAC

>VGCEX:00919:00752
AACAGCTTTATACTCAGTTTATCC

>VGCEX:00923:00766
AGCAAATATTTGACTAAGAATAGG

>VGCEX:00945:00760
TTATACTCGGTAAAATCTTGAGTG

>VGCEX:00948:00779
ATATACCTGGTACACGATTTGGTT

>VGCEX:00949:00762
CTAGACCAAGTCTATTATAACGCA

>VGCEX:00900:00808
TATTTTTAGACTCAGGTAAAGCAT

>VGCEX:00901:00808
ACTCAGTATAAATTCAATCCAATG

>VGCEX:00901:00826
GGCTTATTTTATATCGAGTTTATC

>VGCEX:00907:00825
ATTTGTTTTATACGCGATATAGAA

>VGCEX:00910:00825
TATTAGACCGAATTTAAAATACGA

>VGCEX:00910:00840
TAACGAATATACTACGGTATAACA

>VGCEX:00910:00847
ACCGGGTACAATCTTCCTACATTA

>VGCEX:00918:00817
TCTTTGTTACCTATACTTAATACA

>VGCEX:00933:00822
AATTGTACACAGTCTAAATCTCCT

>VGCEX:00936:00832
CTATTAAATAGACTAGGTCAAAAT

>VGCEX:00939:00839
TTTATCTCGTGTAAAATAATGCAC

>VGCEX:00940:00811
ACCCGGTACAATTTTAGTTAGAGA

>VGCEX:00941:00823
GAATTTTTATATACTTAGTTCACA

>VGCEX:00944:00841
TTTGCATTTGTGCCCGGTTAACGG

>VGCEX:00946:00834
ACTTTCTCGTATTCGGTATAATTT

>VGCEX:00946:00835
GGATTTCCTAGACTTAGTTGAAGT

>VGCEX:00949:00805
TCCTTATATTGACTGGGTACAAGA

>VGCEX:00949:00814
TCTCGAAATTGATCTCGATGTAAT

>VGCEX:00949:00844
GAATTGGTTGTACGCCGTCCACCT

>VGCEX:00904:00866
TCTGGCCTGGACCAAGTATATATT

>VGCEX:00905:00861
TCCAAATTTGTACCCGAGTCTTAC

>VGCEX:00906:00863
GGCAAAGATTAGACCAGATTCAAG

>VGCEX:00911:00868
TGTGCGGTTTATACTCAGTTGATA

>VGCEX:00911:00883
CTCAACATTACACCCGGTGTACAA

>VGCEX:00912:00851
ATCTTTATTGTACTTGGTTGAACA

>VGCEX:00914:00852
TTTTTAGACCGTCTCTAAATTTCA

>VGCEX:00915:00883
AGTTATACCCGATTCATTTTAAAA

>VGCEX:00919:00891
TGTGCTAGTTAGACCTCGTCCAAA

>VGCEX:00921:00876
CCTTGGACTTAATCTAAAATGTCC

>VGCEX:00927:00872
ATGTATAGTCTAATAATTATGAGT

>VGCEX:00935:00861
AATATTTTCCCAAGAACATATCAC

>VGCEX:00936:00872
CACGAGATAGACTCGGTCTAATAG

>VGCEX:00938:00886
CTACACTAAGTGTAAAATGTTTGG

>VGCEX:00945:00894
GCGCTCGTACGAACTTAAAGTCCT

>VGCEX:00907:00936
AACTTTACGCAGTCCAAACTTAAC

>VGCEX:00910:00938
TTATACCAACACCATAATTCTATC

>VGCEX:00919:00905
CACTATACTCGGTGTATATTGATG

>VGCEX:00921:00931
CGAAACTCCTATACCGAATCTAAT

>VGCEX:00924:00941
GATGAAAATTGTACTAGATGTATG

>VGCEX:00934:00914
ATCTGCACTCGGTCAATACAAATT

>VGCEX:00935:00905
CTCTACACTAGGTACAAGTTCCAA

>VGCEX:00935:00923
CTAAAATCTATACCAGGTGTAAAC

>VGCEX:00936:00919
TTTCACTTAGTGCAAATATATAAA

>VGCEX:00937:00936
AACTGTACTGGGTGTAAATACTTT

>VGCEX:00938:00905
TACTCTTCCTTGACTTGGTAAATA

>VGCEX:00941:00934
TTAAACCAGGTATAGGTCAAGTAG

>VGCEX:00910:00952
CATTGTACTGAGTACATCGAACTG

>VGCEX:00913:00993
TCTTGTACTGAGTGTAGAGTTAGA

>VGCEX:00914:00983
GTTCGGATAATTAGACTTAGTTTA

>VGCEX:00916:00994
CTTTACCCAGTATATTTTGAGACT

>VGCEX:00917:00955
TGGCGATTATACTCGATACACGAA

>VGCEX:00917:00963
AAGTAAATATTGTACCGGGTATAC

>VGCEX:00917:00994
CTACAGGTTAGACCCGATATAACG

>VGCEX:00923:00973
TTTTCAATTTATACTCAGTATCAT

>VGCEX:00923:00989
ACCCAGTATAAGAAAGTGTCTACG

>VGCEX:00924:00986
AATATTTTATACCCTATCTAAGAA

>VGCEX:00924:00987
GCTTGTCCTGAGTCTAAAATAGTG

>VGCEX:00924:00995
ACTATGCGGTACAAAAATCTACAC

>VGCEX:00926:00983
TTAAACAGAGTACAACTTTTGCGC

>VGCEX:00927:00964
TGGGAAAGTTGTACCTCGTATAAA

>VGCEX:00937:00978
CCTTATTGTTGTACTCAGGCTATC

>VGCEX:00944:00988
AAAAACAGCTGTACCCAATATAAC

>VGCEX:00949:00987
ATTCTTATTTATACTCAGTCTATG

>VGCEX:00901:01029
TTTTAGATTCAATCTACATACGCA

>VGCEX:00902:01000
CGATTCGTTGAACTAGGTATAATG

>VGCEX:00906:01039
CAAATGCTTTATACTAGATCCAAG

>VGCEX:00907:01013
TATATACCGAGTCTAGTGTTTTCT

>VGCEX:00909:01002
TGAAAACTTTATACTTCTGTACAG

>VGCEX:00909:01005
ACTTCGAATTATACTGTGTCAAAT

>VGCEX:00911:01045
TGCTGACTTTTGACTGAGTTTAAC

>VGCEX:00924:01031
GACTGTATCGAGTTTAACATATTA

>VGCEX:00925:01020
TGATCTAAGTACAATATTCGCACT

>VGCEX:00927:01046
ATCGGGTACAAATTGTTTAAATCT

>VGCEX:00929:01042
ATTCCAAATTGTACTTGATTCATG

>VGCEX:00930:01039
CTGAATTTCTGTACTGCGTGCAAG

>VGCEX:00931:01022
CGTAAGTTACATATACTGACAGAT

>VGCEX:00931:01034
TTATGAACTCGGTTGAATTGTTTG

>VGCEX:00934:01000
ACTGGACTTAGTTCAAGTAACCCT

>VGCEX:00936:01025
TACTGGACTTAGTCTATATATGGA

>VGCEX:00944:01042
CAGTTCATTATACCCGGAGTAATT

>VGCEX:00900:01052
TATAGACTAGGTTCACGGCAGCCA

>VGCEX:00905:01078
CTGTAAGTATATACCCGATACAGA

>VGCEX:00911:01085
TTTGTGTTTTATACTCAATCTATT

>VGCEX:00916:01075
CGGTGTAGTATAATTTTGTCACCT

>VGCEX:00918:01050
ACGCACAAAATATACTCGGTTTAG

>VGCEX:00918:01051
TAGACTATGATAGATTCGGTCTAA

>VGCEX:00918:01069
AAATGTACTAGGTTCATTTCTCCT

>VGCEX:00919:01055
GACCATTTCTTACTCTGAGTTCAC

>VGCEX:00921:01055
TATTATCTACACTTAGTATATTTT

>VGCEX:00921:01064
GACTAAGTCTAAAGTTTTGTGAAT

>VGCEX:00921:01075
TATTCCTCTGGACTGAGTCCACTA

>VGCEX:00927:01061
TTTGTACTGAGTATTACCGATCTA

>VGCEX:00929:01073
AACTATACTAGGTCTACACTTTAC

>VGCEX:00938:01073
ATACTCTGAGTCCAACTATGCGGT

>VGCEX:00939:01058
CATTTTGTTGGACTTAGTTCTATT

>VGCEX:00939:01069
CGCACTTTGCACTCGGTCCAAATT

>VGCEX:00942:01051
TGCTAAACTTATTCCGAGTTCACG

>VGCEX:00906:01107
ATTCATACTCAATCTAAGAATTAT

>VGCEX:00910:01107
AATTATACTCCGTATACGACTGTC

>VGCEX:00912:01138
GTTAACTAGGTATAAGTAAAAATC

>VGCEX:00918:01118
TAGTAGATTAAGTCAAACTTTTAG

>VGCEX:00920:01102
TTGACAAGTCTGTACTTGATCCAT

>VGCEX:00928:01120
CATTGAGAGTTGTTCCCAGTCTAA

>VGCEX:00934:01117
ATGTACCTGGTCCAATCCTATTCA

>VGCEX:00935:01117
TTGTATATCAAGTACAAATTGCGA

>VGCEX:00941:01137
TTCAACTCGATCTAAGTTATATTT

>VGCEX:00943:01135
GTCCGATTTGGACTGAGTGTATTA

>VGCEX:00947:01108
AAGACTTGTGTACTCAGTTAAATT

>VGCEX:00900:01160
TTTGTACCTGGTATATTTACGCCT

>VGCEX:00901:01156
TTGGACTTAGTATAACGTAACGCC

>VGCEX:00901:01161
TTCCAGACTAGACCTGGTACAACA

>VGCEX:00904:01180
TACCGGGTCCAACATTCTACCTTT

>VGCEX:00906:01193
TTGGCCTTGATACAAATAAATTGG

>VGCEX:00908:01163
AACAATATTGAACTTAGTTCTTTT

>VGCEX:00910:01192
AACAGATATTATACCAAGTAAAAA

>VGCEX:00913:01156
TATTTGACTCGGTACATGATATAC

>VGCEX:00915:01193
GTGCTAAAATTGATCTTAGTACTA

>VGCEX:00916:01192
AACCAGGATGTTAGACTCGGTTCA

>VGCEX:00921:01155
ACCGAGTCTACTTCTTCTTTCTGC

>VGCEX:00922:01187
TAATACCTAGACCGGATACAAACC

>VGCEX:00924:01152
TCATGTGCTGGGTATAACTTATTC

>VGCEX:00929:01157
TTCTATTTTTAGACTTAACCTATT

>VGCEX:00930:01162
GTTTCAGGGTACAATTTTAACACA

>VGCEX:00931:01154
CTTCTTTTTTGTACCCGAGCTATA

>VGCEX:00931:01159
TTTAATTTCAGCACATCGAGTTAG

>VGCEX:00933:01166
AGAAATTTTTGTATCGGGTAGACC

>VGCEX:00933:01181
ATTTAAACCCAGTACAATATATCG

>VGCEX:00937:01172
GTGATATTTGTACTAATACCACTA

>VGCEX:00942:01171
TTTTAGTCTCGATACAATTCTTTT

>VGCEX:00948:01166
AAACATTTTTACACTAGGTATCAC

>VGCEX:00909:01221
TTGAAATTGTTAACTTAGTATAGG

>VGCEX:00912:01213
ACCGAGTGTAAAATTTCCGCTTGA

>VGCEX:00914:01231
AGAATTGTCTGGACTGAATTCAAA

>VGCEX:00915:01228
TAATATACCGGGTACACATGTGCC

>VGCEX:00919:01219
TTTTGAGAAGCTGATAATTTATTG

>VGCEX:00925:01211
TAATATCTTATACTACCGTCTAAG

>VGCEX:00933:01208
CGCGGGTTCTGCACCGAGTGCATT

>VGCEX:00935:01227
AACGAAGCTGTACCTAATATAAAT

>VGCEX:00937:01218
ATTTATACCTAGAATAATTGTATT

>VGCEX:00939:01210
TGTATAAATTTGAACTAAGTTTAT

>VGCEX:00940:01212
GTGAATTCCTGTACTTAGTATTCA

>VGCEX:00944:01210
CCTGTTTTTAGACCGAGTATCGCT

>VGCEX:00945:01200
AATTTGCGCATGTAACGCCGGAGC

>VGCEX:00949:01239
CCTGGACCGAGTCTATGTTGGCCA

>VGCEX:00900:01274
CTTGTTTATTATACTCGATGCATG

>VGCEX:00905:01250
GTATAAAACTATTCCGAGTTCATA

>VGCEX:00906:01258
ACCCAGTCTAAATCATACCGGCTT

>VGCEX:00907:01272
TAATACACTCGATACAAAGCTTTA

>VGCEX:00908:01268
ATATTTTTGTAGACTTGGTATTAA

>VGCEX:00911:01258
ACTCACGAGTATTAATTCGTGAAA

>VGCEX:00920:01254
CTAATTGATGTACCAGGTATATTC

>VGCEX:00943:01263
ACATTTGTTTACACTGGGTGCAGT

>VGCEX:00951:00207
ACTATTTTTTAGACCGGGTTCATC

>VGCEX:00952:00224
AACTTCTCTGAACTGGATTCAAGA

>VGCEX:00954:00240
TTTTATACCAAGCATAAAGTTTAC

>VGCEX:00973:00243
CTGAAATTTAACTAAGTTCAAGAA

>VGCEX:00978:00237
TTATATACTTAGTATACTCTTTTC

>VGCEX:00983:00238
GCTAATTCTTAAACTAACATTAAC

>VGCEX:00990:00248
CGTCGCTTTGTACTGAGTACATGT

>VGCEX:00952:00288
TTTGTACCGAGTCCTACTGAAGAT

>VGCEX:00958:00292
AACTGGACTCGGTAGAAATGTACC

>VGCEX:00965:00281
AGAAGTTTGTCCTGAGTACATATT

>VGCEX:00973:00256
TATTAGATTCAGTATGACCTTTGT

>VGCEX:00976:00281
TTTAGACCGGGTGAAATTACACGC

>VGCEX:00984:00298
CTAATTTCTTGTATCCGGTACACT

>VGCEX:00985:00252
TTGTACTTCGTCTAAATCCGTATA

>VGCEX:00987:00299
ATATTGGATTAGACTCGGTACACA

>VGCEX:00993:00254
CAATTCGTACGTTAAATATCCTCA

>VGCEX:00993:00273
CTGCTTTTTTGTACTGACTACATA

>VGCEX:00996:00284
TAGTGGATCTGGACTCAGTATATT

>VGCEX:00950:00337
TATCCGAAATTTTGAGTAATCAGC

>VGCEX:00964:00343
CGATAACTTATACCCGATCTAAAC

>VGCEX:00966:00327
TTTTAGATCTAGTTCAAGCCTCTG

>VGCEX:00967:00303
GTTATCTTGGACTTAGTATACACT

>VGCEX:00968:00332
AAAACCAAGTATAACGTTTCATAA

>VGCEX:00976:00337
TTTATACCCAGACCAAAACCGATG

>VGCEX:00978:00317
TTTGACTTAATATAGTATTAGTCC

>VGCEX:00982:00349
AGATATACCGAGATCAAAAAACAA

>VGCEX:00987:00314
TATACTGAGTCCACTACTATCCTA

>VGCEX:00992:00331
TCTATATTAAGTACAACTTCATGA

>VGCEX:00996:00334
ACTGAGTTCAACTTTCCTTGCTTC

>VGCEX:00952:00399
CTAATGGTAGGTAGTATAATGGTC

>VGCEX:00953:00365
GATGGGCATTGATATCTCCATTCA

>VGCEX:00954:00361
TAATTTTGTACTCGATGCAACACC

>VGCEX:00958:00359
ACGGATGGTTTGAATCGGGTACAG

>VGCEX:00959:00388
ACCTACCTCGAGTACAAAAAAGGA

>VGCEX:00971:00381
ACAAAAATGTGCACTTAATCTAAC

>VGCEX:00975:00356
CTAATTACATGCCGCAGCCTCGCG

>VGCEX:00978:00350
CTGAAATCGTTAACTCCGTCTAAG

>VGCEX:00980:00383
TACTTAGTCCAAATAATCTTTTCT

>VGCEX:00997:00374
CTGTCGAGTCCAAAAATTAAGGAT

>VGCEX:00950:00439
TCGTTTCCTGTATTTAGTACAGAT

>VGCEX:00961:00439
TCCTGTTTTTGCATTCCGTCCAAC

>VGCEX:00962:00400
TTGTATTCGGTCCATATTAAATCG

>VGCEX:00962:00425
TTCGGGAATTTAGACCGAGTATCG

>VGCEX:00962:00448
CGATAAATTTTATACCTGATAAAT

>VGCEX:00964:00435
TTGTACCCCGTTCATTATGGCTCG

>VGCEX:00969:00407
TTCGTCGCGCCAGTTTTATCCATT

>VGCEX:00970:00408
TCTATACTCCGTCTAAGTTTTTAA

>VGCEX:00973:00437
TTTTATACCGGGAACAACTACAGA

>VGCEX:00978:00403
CTTTTTAACACCAATTTGAATAGA

>VGCEX:00985:00432
ATCCGTAGTACAATTTCCGCACTA

>VGCEX:00988:00406
ATTATACTCGGTATACCTCTCTTC

>VGCEX:00991:00447
ATTTGTACCGGGTCAATTACCCGT

>VGCEX:00997:00430
ATCTGATTACACCCGGTATAATCA

>VGCEX:00953:00459
ATGTACTCGGTACAAACGGTTGCA

>VGCEX:00954:00488
ACCTAGTCCAACTTTAGCAAGCAT

>VGCEX:00960:00457
TTAGATCAGGTATAAATTCTATTG

>VGCEX:00960:00466
CACAAACTTGTACTGAGTCCTAGA

>VGCEX:00963:00470
AGCCAATTTTGGTCTGGGTTGAAA

>VGCEX:00977:00452
ACCCAGTATAAAAACTACTAACAG

>VGCEX:00981:00459
AGCACCGGGTACAAAAATACGATG

>VGCEX:00993:00469
ATTATCCTTGGTACAAGATGAGGG

>VGCEX:00995:00455
CTTAGCCTCGGTACATATTGTTTA

>VGCEX:00957:00503
TTCCTTCTTGACTAAGTATAGTAT

>VGCEX:00961:00535
CTCTAACTTTGTACTACGTCTACT

>VGCEX:00962:00549
TTATACCTAGATCAGACAAAGAAC

>VGCEX:00963:00541
TATATCGTTGTACCGTATACAAAC

>VGCEX:00972:00534
TATACTTGGTGTATTATTTCCATG

>VGCEX:00974:00530
CCAATTTTACACCTAGTCTAGCCA

>VGCEX:00957:00559
TATTCTCCTAGACCAGGTACACGG

>VGCEX:00969:00582
CTATATCTTGAACTTAGTCCACTA

>VGCEX:00970:00561
ACCTAGCGTTAAACTCAGTCTATT

>VGCEX:00970:00584
ATTTATATCGAATCCAGAACTGTA

>VGCEX:00989:00559
ACGCAAAATTGTACGCAGCATATA

>VGCEX:00990:00565
TTGCTTCCACGTCTAAATAGTAGT

>VGCEX:00993:00563
CAGTTTTATGAACTCAGTGAAACA

>VGCEX:00955:00626
AATTGTATTGAGTATAAACATTCT

>VGCEX:00960:00646
ATAAACAGAACTCGGTATAAGAAA

>VGCEX:00967:00613
CAAAATGTTGAACTACGTATACCA

>VGCEX:00977:00612
CACTGTTCTGAGTACAAAGTATCG

>VGCEX:00980:00616
TTAAAACACTATATTGAGTATAAC

>VGCEX:00982:00630
TTTAAACCGAGTTTATCCTCTACT

>VGCEX:00983:00612
TATTAGACTGTATCCAACTTGCAA

>VGCEX:00984:00629
ATTGCGTTTTAGCCCTGGTCTATA

>VGCEX:00987:00642
GCGTGTACCGAGTAGAATATTTGG

>VGCEX:00993:00617
TACACTGGCTGAACTGGGTACATT

>VGCEX:00996:00603
GAGTTTTTTCACTGGGTCCAACTT

>VGCEX:00996:00618
CACAAATTTAGCCTCAGATCAATA

>VGCEX:00999:00629
TCATATACTCAGTATGATTATGAT

>VGCEX:00952:00684
AAAAATTTTGTACTTAGTAATTTG

>VGCEX:00956:00659
TCTTACACCGGGTATACACTTCTA

>VGCEX:00959:00676
CCCTCAAATTGCACTCGATCTATC

>VGCEX:00961:00668
ATACTATGCTCCGAGTACAATTAT

>VGCEX:00966:00660
GGTTTTTGTTCTTATCGAATCAAT

>VGCEX:00966:00676
TGGCAATATTATCCTCGGTCCAAC

>VGCEX:00972:00660
TTTGCACCCGGTACAATAACAGAA

>VGCEX:00973:00699
ACCAGGTTCAATTAACAGAAGTAG

>VGCEX:00974:00658
ATTCTCTAGACCAAGTATAATCCC

>VGCEX:00975:00683
TTTTAGACCGCGTAAAAACTGCTC

>VGCEX:00976:00677
ATTATCAATTGACCGCGTTCAACT

>VGCEX:00981:00682
TTATACCGAATTCAATATATTGCT

>VGCEX:00983:00650
TGGAAATCTTATACCGAGCTAAAC

>VGCEX:00984:00675
ACGTAACTCTGCACTTAGTATACA

>VGCEX:00986:00660
AGAAAAATTTATACTGTATGTGAC

>VGCEX:00988:00687
TTATACCAGGTGCAAAGTTTAGAA

>VGCEX:00993:00687
TATACCTAGTACATTTTCTCATTT

>VGCEX:00952:00725
GCGGAATTTTAGACCCCATTATCT

>VGCEX:00956:00706
GAATGTTCGTATACTCAGCACAAT

>VGCEX:00958:00742
TGTTCTTGGTATAAGTTTCATCAA

>VGCEX:00963:00712
GCGTTTTTGTACTCGGACTAGTGA

>VGCEX:00963:00726
CCTTAGGCTGGGTATATTTATTCC

>VGCEX:00963:00739
TTTGTAGCTGTATTGGGTATAAGA

>VGCEX:00972:00742
CATATTTTAACTCAGTACAGTAAT

>VGCEX:00980:00729
AATATTTTTGTACTCAGTTCCCCA

>VGCEX:00980:00747
ATAGATTCTTAGACCGAATCCACA

>VGCEX:00981:00744
TTGACCTAGTCTAACGTTATCTTG

>VGCEX:00993:00745
TTCCTTTTTATATCCAATACATTG

>VGCEX:00995:00729
TCCACCAATTTTAAACTTAGTTTA

>VGCEX:00996:00714
TACCTTTTGGACCGAGTAAAGATT

>VGCEX:00998:00743
ACTCACTTTAGACTAGGAATAAGA

>VGCEX:00998:00748
ATACTGGGTATAAAAATTGGCTGC

>VGCEX:00999:00716
CCCACTTGTCAAGACTCGGTCTAA

>VGCEX:00999:00718
GCATAAACTTTAACTCGATACACC

>VGCEX:00953:00777
TACTGAGTCTAAGATCGATGTCAA

>VGCEX:00955:00764
TGATATCCTTTACTCAGTCTATAA

>VGCEX:00960:00792
ACCTGTATATTGAATCCGGACAAT

>VGCEX:00962:00797
AAATTTCTTAACCCAGTATATTCA

>VGCEX:00967:00791
ATCTTCACCGGGTACAAATACCCA

>VGCEX:00968:00764
CTAACGACTGTTAATGAATGATGT

>VGCEX:00969:00779
AATTTCATCTTGATTCGGTCTAAA

>VGCEX:00970:00772
GAGAATTTAATACTCGGTTCAAGC

>VGCEX:00973:00776
ACCATTGTTATACCGAGTACATTC

>VGCEX:00974:00775
TGAACTAAGTACAGATGTATAAGA

>VGCEX:00976:00798
CACTATTTAAACCGAGTACACATA

>VGCEX:00977:00796
TGATCAATCTATACTTCGTCTATA

>VGCEX:00980:00785
CAAATTTTTTGGGCTGAGTTCAAC

>VGCEX:00981:00775
AATTGATTTTTAACTGCGTCCAAA

>VGCEX:00985:00761
TTAGACTTGCACCAAATTCCATAA

>VGCEX:00987:00796
AAAATCTCGGACTGTCTGCACGTG

>VGCEX:00993:00753
TAAAAGTATTAATTAAGTCTAATA

>VGCEX:00994:00764
GTTCGAACCGGGTATAAGGAACGT

>VGCEX:00955:00838
AACGATTTTAGACTCAGTTTACGC

>VGCEX:00975:00807
AAATGCGTTATACGCAGTCCACGA

>VGCEX:00975:00837
GTATACCGGGTGTATAAATCGACG

>VGCEX:00985:00814
TCTACAAATTTGAACTAAATACAC

>VGCEX:00992:00813
AATTATCTTGAACCTGGTGTAAAT

>VGCEX:00950:00852
TTTAACTTAGTACAAGGACTTATG

>VGCEX:00951:00878
TACTAAGTATAAGTTTTTTAGTAA

>VGCEX:00956:00885
AAGTTGTCTGTACTTGGTTGAATA

>VGCEX:00963:00871
ACTGAGTTAAATATTTGCGCACCT

>VGCEX:00971:00875
ACTGGTTTTGCATTCAGTAAAAGA

>VGCEX:00974:00894
AGTTATACTCAGACTAACTTCAAC

>VGCEX:00977:00864
GAGGGAATTGAACTTGGCACAAGA

>VGCEX:00979:00876
AAACCCTATACTGAGTATACCTTT

>VGCEX:00982:00862
GAGTCCTTAGACTTGGTCCGACAA

>VGCEX:00982:00870
CCCGTCTCACCATCCGACGTGAAC

>VGCEX:00982:00895
TCATTCCATAGACTCAGTCCACCA

>VGCEX:00987:00893
TGTTTAACCGGGTATAATCTCCAT

>VGCEX:00996:00862
TACTAGGTATAAATTATATGACTC

>VGCEX:00997:00885
TCAATTTCTGTACCGACTCCACCA

>VGCEX:00956:00927
ACCAGACTCGGTCTAATATAAGGC

>VGCEX:00971:00917
ATTTTTTTAGACGCAGTATAATGT

>VGCEX:00974:00936
TTATTAGACCAGTATAATTCTCTA

>VGCEX:00977:00919
TTAATATTTCGGACTAGGTGTAAT

>VGCEX:00978:00912
GACCCGGTACAATATATCCTATTC

>VGCEX:00978:00934
TATTATACTCAGTCCTGGAAAGCT

>VGCEX:00982:00925
TATATATAGACCAAGTACAGATTC

>VGCEX:00984:00939
ATTTATACCCGTGCCAATAAAAGC

>VGCEX:00986:00922
TTGCACCAGGTACAAACTTTGCTC

>VGCEX:00986:00925
CTCGCTCTCGCGTATAACGATAGC

>VGCEX:00988:00917
CCATTACTTATACTTAATACAACT

>VGCEX:00989:00935
CATATTTTCTAGAACTGAGTCCAA

>VGCEX:00990:00903
ACGTATACTTGATACAGCAATTCT

>VGCEX:00998:00920
TTGAATATAGACCAGGTCTAACAT

>VGCEX:00950:00968
AATTGTATCCAGTATAATATAGCC

>VGCEX:00950:00993
CTAAACATTAGACCCCGTCAATCA

>VGCEX:00956:00977
TAAAAAATTATACCGGATACACTA

>VGCEX:00958:00964
TTGTGCTGAGTCCAATTATCACTA

>VGCEX:00959:00971
CGTGATAACTGGACTGAATCCAGT

>VGCEX:00961:00992
TGCAAAGCTTGTACCCAATGAAAT

>VGCEX:00965:00977
GTCAACTTTTGTACCCAGCACAAT

>VGCEX:00966:00998
TAGCGATTGGTATATCGAGTATAT

>VGCEX:00967:00964
GTATTCCTAAACTTAGTCTACTAG

>VGCEX:00967:00971
TCGGAACTGTGCACTTGGTACAGC

>VGCEX:00986:00951
ACTATATTTGTACCTAGTACTAGA

>VGCEX:00988:00998
TTGGATTAGGTCTAATGATAAAGC

>VGCEX:00991:00975
TGATTAATTGTACTCAGTATCCAA

>VGCEX:00992:00993
TTTTATACCCAGTTCCATATAGGG

>VGCEX:00993:00974
CTTCTATTGGACTCGGTTCATCTC

>VGCEX:00956:01042
CGAACAGTTGTTTATGCGACTTGA

>VGCEX:00963:01048
AAGATATTAGCCTCGGTATAGAAA

>VGCEX:00964:01048
ATTCTGTTCGTTTCATCAGGTAAA

>VGCEX:00965:01043
AACTTCCGATTTTAACAAATCAAC

>VGCEX:00974:01026
TGTACTTAGTTCAATAATGCACGG

>VGCEX:00975:01040
TTTAAACTCGGTGCAAACTTCTGG

>VGCEX:00978:01012
CAGGTTTCTGGACGGAGTCTATTA

>VGCEX:00985:01015
CCTTTAACCCGGTCCAACAGATGG

>VGCEX:00988:01034
GTGAAAATTTTAACCTGAGTGTAA

>VGCEX:00990:01035
ATTTGGACCGGGTTCATAAGATTC

>VGCEX:00991:01037
TATTATATTAAGTTCAATATCCCA

>VGCEX:00996:01006
ATATAAGCTATACCGAGTCTAAGT

>VGCEX:00999:01028
CCCGAGTTTTATGCTAGATACAAT

>VGCEX:00954:01050
CTGTATCGAGTCTAAAATAACGCG

>VGCEX:00963:01080
GCACCAGTATAAAAATTCGTTTGA

>VGCEX:00972:01077
CGGACTGAGTATACGATTCCAGGT

>VGCEX:00976:01068
TTGCACTCAGTACACATTACATTC

>VGCEX:00979:01057
TACTAGACTCGGTCATTATGAACT

>VGCEX:00979:01076
TAATATTAAACCAAGTAAAACCCA

>VGCEX:00993:01089
GTGGATATTTTGACCGGATTTACA

>VGCEX:00994:01083
TATTATACCAAGACTAAAGAATCC

>VGCEX:00997:01073
CCCAACCGATAGATCAAGTATAAC

>VGCEX:00951:01106
AGGGGATTTTTATACTCGGTTTGA

>VGCEX:00953:01119
GAACTACGCTATAGGTCTAAAAAT

>VGCEX:00953:01137
AGCATTTCTGTACCCAGTTCATAC

>VGCEX:00965:01123
ACCGAGTATAACAATTTGCAGTGG

>VGCEX:00975:01127
CTGATTTTTGTACCCAAACCAGAT

>VGCEX:00980:01134
GAGAATTTTGAGCTCGGTACAGCT

>VGCEX:00981:01144
AGTGAAACTAGACTGGATCTAAAA

>VGCEX:00985:01125
TATAAATTGAGTCTAAATCCCGGT

>VGCEX:00987:01102
TTCCGAAAATAGGACTGAGTCCAG

>VGCEX:00990:01102
TCCTAGTACTAGTACAGATTATTA

>VGCEX:00990:01105
TTAGAACTTAGACTAGATTCATGA

>VGCEX:00992:01103
AATTTTATTAGATTCGGTCCATAA

>VGCEX:00995:01104
CCAGGATTGTTAGATTGAGTTCAA

>VGCEX:00999:01124
TCCAATTTGTACTTGGTATCTTTA

>VGCEX:00951:01191
GTACATTTTTGACGTAGTGCTATT

>VGCEX:00953:01188
TATGCTGATGATATTTTAGACTTA

>VGCEX:00956:01177
GATGCGAACTTCGAAAATAAGTTT

>VGCEX:00957:01183
ATGGACTCAGTCTACGGGCACGCT

>VGCEX:00960:01167
GATGCACTTAGTATAAGATCGTAT

>VGCEX:00964:01156
CCGTGTACCCAGTACAAAATGTGC

>VGCEX:00966:01180
AGGCAGATTTATACTGGAACCAAA

>VGCEX:00972:01150
CAAAAGCTTTGACTAGGTACACGT

>VGCEX:00972:01186
TTCTTAGACGGTCTTAAATCACGT

>VGCEX:00978:01187
TATTATACTTAGTTCAAGTACGCA

>VGCEX:00979:01183
TATCGAGTACAAAGACTTAGACTA

>VGCEX:00981:01159
AAAAATCTAGACTTGGTACAGATT

>VGCEX:00983:01150
ACTAAAAAGGTGACTCAGTTCATA

>VGCEX:00987:01183
CACTATTTTTGAATTAAGTGCATA

>VGCEX:00995:01185
TTGTACTAAGTACACGATCCCGAT

>VGCEX:00998:01159
TATGCCAGCGCATAATGTACAAGC

>VGCEX:00999:01175
TTGAGCCTTTTTTACCCAGTACAG

>VGCEX:00952:01240
CCACAAGTGGATTGGGTATAAATA

>VGCEX:00961:01204
TCAAAAGTGTGAACCGGAATCATA

>VGCEX:00964:01201
ACCGATATTAGACCCGGTATACAT

>VGCEX:00966:01245
GTTTATACCGAGGCTAAGATTATG

>VGCEX:00969:01223
TACGAATTTTGGATTCAGTTCTTA

>VGCEX:00972:01200
GTACTAAAATCTGCACCGAGTTTA

>VGCEX:00984:01210
TATAAATGCTGTACCTAGCTCAGA

>VGCEX:00985:01214
CCCTTTCGTTATATCGAGTGCACA

>VGCEX:00988:01249
CTTTGACTTAGTATAATAACATCA

>VGCEX:00992:01225
ACTCATAAGTATACTTGATGCAGA

>VGCEX:00996:01212
GCAGAACATAGACTGAGTATACTT

>VGCEX:00996:01246
TTCGGTTGAACTGAATACAACTTT

>VGCEX:00960:01260
ACGGATGAGCGTATCGCTCTTATA

>VGCEX:00963:01266
CTAAATACCTGTACTGTGTCCATG

>VGCEX:00972:01250
CCGTTTAGTCTCGATTAATTCTTG

>VGCEX:00974:01259
GGGTGGACTTAGTTCAACTTGGCT

>VGCEX:00974:01273
GACAACTTTATACGGAGTCCACTA

>VGCEX:00995:01273
TGCTGATATTATTTCCGGTTTAAG

>VGCEX:00998:01258
CACCAAAATTGTACCTGACTCATA

>VGCEX:01017:00283
CATGTCGTCTATATTCAGTCCACG

>VGCEX:01026:00298
TGCTATTGTGTACCCGATATATAA

>VGCEX:01005:00307
AACAAAATTTTTGGATCCGATTTA

>VGCEX:01005:00347
CTGTACCCGGTATATTCAGGCCTG

>VGCEX:01006:00329
AGCATTTTACACCTCGTCTAATTA

>VGCEX:01016:00322
ATCCGGAGTTTATACCCCGTTTAG

>VGCEX:01004:00357
TCTTATACCGAGTAAATACTTGTT

>VGCEX:01016:00366
AAAACATTTATATCAAATATAAGA

>VGCEX:01017:00360
ATACTATTTATACCCAGTTTAATG

>VGCEX:01045:00370
TATAATTTTGAACACAGAACAATA

>VGCEX:01015:00407
AGTGAACCCAGTCCAACTTTTGAC

>VGCEX:01015:00437
TTAGAAAATCTGTACTCGGTCTTA

>VGCEX:01016:00415
CTTCAATTTGATACTCAGTCCAAG

>VGCEX:01021:00415
CAATACCTGTACTTCCGTTCATAT

>VGCEX:01026:00440
ATGGCTTTTATACCCGATTTAACT

>VGCEX:01032:00446
TGCCGCAATTGACTTGGTCCAAAT

>VGCEX:01037:00429
TTGTACTTAGTATAGCTCACGGCT

>VGCEX:01041:00438
TAACAATTCTGACTCCAGTATACT

>VGCEX:01047:00439
TTAGACTAAGTCTATATCCCTCTT

>VGCEX:01049:00401
ACTCAGTGTAAATTTGTTTTACAC

>VGCEX:01007:00477
GAGAAAGTTGTACGTGGTATAAGC

>VGCEX:01012:00479
CTTGGCTAGTTGAACTGAGTGAAG

>VGCEX:01013:00462
CGATGTACCGAGTCCACTTTTGGT

>VGCEX:01017:00492
ATAATTTCTGCACCCAGTACACGT

>VGCEX:01032:00487
AATTATACTCAGTGCAGCTAGCCA

>VGCEX:01037:00453
ACCGAGTCCATATTTCCATCTTAT

>VGCEX:01039:00450
TCTAATCGCAAGAGTGCTGTGGCA

>VGCEX:01044:00488
ATTGTACTGAGACCAAGACATTTT

>VGCEX:01048:00499
ATTTTTGTTCCCATCTGTTGATTT

>VGCEX:01003:00522
CTAGACCGAGTCTAATATGTTGCC

>VGCEX:01026:00504
TTATACTGAGTGAAATTCCTCTCT

>VGCEX:01044:00544
GTCCGGTTAGACTAAGTTCACCGA

>VGCEX:01017:00569
TCTTTTTTTGGACGCGTTGCGCCT

>VGCEX:01027:00594
ACATCGGCTTGTACTCGATGTAAA

>VGCEX:01035:00599
ACGTCCGGTTCTTTGTATCCTCTA

>VGCEX:01046:00553
GCTTTGTCTAGCCACAGCCAATAA

>VGCEX:01001:00600
GACTAATCTGGACTAGGTGCAGTA

>VGCEX:01008:00616
ATTCTTGTACCACCCAAGTCAATT

>VGCEX:01009:00622
ATATACTCAGTCTATGTAATACTA

>VGCEX:01010:00626
CATCTTGTCTGTATTCGATCTAAT

>VGCEX:01020:00630
ATGAATTTCGTGGACTCAGTACAG

>VGCEX:01022:00612
TACCCAGTACAACATTATATGAGG

>VGCEX:01023:00616
TCTGCACTGAGTGTAAAATTATCA

>VGCEX:01024:00622
TTTGACTGAGTACACACTTCGATC

>VGCEX:01030:00614
ATCTGTACTCAGTTCAGTCAGTGC

>VGCEX:01031:00632
AATTGTATTTAGTATAATCATTCT

>VGCEX:01033:00619
AGATCAAATTGGTCCGAGTACATA

>VGCEX:01038:00644
GTATATACTTAGTCCAATGTATAT

>VGCEX:01043:00644
ATGTAGACTGAACCGAGTCAAAAA

>VGCEX:01043:00647
AAATAATTACACTGAGTTAATATA

>VGCEX:01001:00655
GTTAAACTCAATGCATCGATCTCG

>VGCEX:01001:00691
AAATATATCCGGAACAAGTTTTCG

>VGCEX:01003:00694
TCATCTTTTTGGATTAAGACAAAT

>VGCEX:01008:00652
TTGTACTAAATCAAGATTTCAATG

>VGCEX:01013:00672
TGATTTCAGTGTACCAAGTTGAAA

>VGCEX:01014:00699
CTGCATCTTGAACCAAGTCCAAGT

>VGCEX:01015:00688
CGATAAGTATATATTCAGTACATT

>VGCEX:01021:00678
CTAAGAAACTTAATTCGGTATAAA

>VGCEX:01024:00685
AACCTGATTTATATCGAATGCAAA

>VGCEX:01025:00669
ACCGAGTATAATTTGTCCCCAACA

>VGCEX:01036:00653
TTGTACCCAGTGCATCTTACCTTG

>VGCEX:01037:00674
TGTCCTTAGACCAATAAATCCTTA

>VGCEX:01039:00668
TTTACATTTAGTACATATTTGCAC

>VGCEX:01040:00674
TTGTACTCGATCCAATTAAAGATA

>VGCEX:01041:00698
CCCGAAAAGGGTACTAAGTACAAC

>VGCEX:01048:00666
CATTAGACTAAGTACAATGGGCAG

>VGCEX:01000:00709
ATTTCTTCTCCCTCACCTATTGGG

>VGCEX:01003:00705
ATTATACTAGAAACATCTTTTTTC

>VGCEX:01003:00708
AGACTACGTGAACTGAGTACAGCA

>VGCEX:01008:00721
AACGGACATTGGACCGAGATTATA

>VGCEX:01008:00749
TTTTACACCAGGTTAATCAGTTTT

>VGCEX:01011:00710
TGCTATACTGGGTTTAGTTTCTCC

>VGCEX:01012:00736
TCGAATTATTTACCAGGTACAGCT

>VGCEX:01014:00712
TATGCGTTTAGACCCAGTCAATAC

>VGCEX:01017:00741
GAATGTTCACAGTACAATTATTTC

>VGCEX:01028:00722
TTTCTACTTGGTTCATTATTTGAA

>VGCEX:01029:00739
ACTTTCCTGGACCGAGTCTATAAT

>VGCEX:01030:00733
TACCAATTTTGAACCTGGACAATA

>VGCEX:01035:00709
TTTGATCCGAGATCAAATATACGC

>VGCEX:01036:00712
TTGGACTAAGTGTATACTTTCACA

>VGCEX:01037:00710
CTACTCGCTATACCCAGTCCAACT

>VGCEX:01038:00725
CCGTCAGTTATACCTGATCCAAAT

>VGCEX:01041:00744
TCTAATTTTGGTCTTAGTAAAACC

>VGCEX:01049:00701
CATAAACCTAGTATAAGATTCCTG

>VGCEX:01001:00773
ATTAATAACTATACCTGATTTAAT

>VGCEX:01004:00756
GGTGATACTAAACTGAGTCCACAA

>VGCEX:01004:00789
TAGACCTAGTTCAAAGATCTCTTC

>VGCEX:01005:00794
CACAAAATTTATACTGTAGAGTTC

>VGCEX:01010:00757
TTATCCCGTGAACTGAGTCCATTT

>VGCEX:01015:00755
GTTGAACTTCTACTCAGTATATTT

>VGCEX:01020:00768
TAGAACTGTACCTGATACAATTAC

>VGCEX:01020:00798
GCGCATTTTTATACTCGCATCACA

>VGCEX:01021:00775
GTAGCGTTAGACCTAGTTCATCTC

>VGCEX:01023:00758
TCCTGCGATTGACTCAGTCTAGTG

>VGCEX:01031:00779
CATATTTTCCTACACTTGATACAC

>VGCEX:01035:00751
TTAGAGTTTATACTCGGCCTAAAC

>VGCEX:01036:00791
CCCTAACTTTTAAACCCAATACAC

>VGCEX:01038:00774
TTTTAGATTATATTCAGTGCAAAA

>VGCEX:01000:00845
ACCGAAGCCGTACACTGGGTCTAA

>VGCEX:01002:00835
ATTTAAACTTAGAATGAGTCCAGA

>VGCEX:01005:00811
TAGAACAATTGTTTGTTTATGCTA

>VGCEX:01005:00812
ACATCTTTTTGCTCCGGGTACATT

>VGCEX:01005:00823
TTACACTCAGTACAGATATACCTT

>VGCEX:01005:00827
TAGGTAAATTTTGACTCGGTTCAC

>VGCEX:01005:00840
GCGTATTGTACCCCGTCTAAGATC

>VGCEX:01006:00839
TTGGCCAGTATAAACTTTCCATAG

>VGCEX:01006:00840
AAACCGACAACCTGTTGACCTTTC

>VGCEX:01010:00845
CGTTACAACTGGATTCAGTGCATA

>VGCEX:01013:00813
TTTGTATTGAATCTAAATATAAAT

>VGCEX:01015:00822
TATTTCTTGAACTCAATCTAAGCA

>VGCEX:01016:00804
ATTGACCTCGGTCCAGATTCGCGA

>VGCEX:01016:00825
ACTAAATTTTGTACTGGCGTATTC

>VGCEX:01020:00819
TTGCACTTAGTATAATACAGACTA

>VGCEX:01023:00813
TCGTCATTGTTATACTCTTTCCAA

>VGCEX:01024:00805
TGGTATTCTGTACTTAATACAAGT

>VGCEX:01025:00835
ATTACTTAAGTATAAATTCCACGT

>VGCEX:01027:00829
GGAAATTTTCTAGACGGAATATAA

>VGCEX:01028:00824
TTCGACTTTAGACTCGATCCATAT

>VGCEX:01033:00826
AGGCGGACTCGGTACAGGTATCTG

>VGCEX:01037:00832
AATCGACTTATACCAAATATAATA

>VGCEX:01038:00801
AAAATGATGTACCGAGTATCAATT

>VGCEX:01040:00836
TATCATTTTATTCCAAGTCTAAAA

>VGCEX:01044:00815
TAGCTTTTTAGACTCGATCAAACA

>VGCEX:01047:00820
ACTAATAAACTTATACATCATTAA

>VGCEX:01005:00855
AATAAATAAACTCAGTCCAAAACA

>VGCEX:01006:00860
TTGTACCAGGTCCTATATGAAATT

>VGCEX:01010:00866
ATATTTGTTAGACTAAGTCCAATA

>VGCEX:01013:00869
TTTAAACTTGGTACCATGATTGCT

>VGCEX:01016:00884
TTGTCGACCCGGTATAGCAAATCC

>VGCEX:01019:00871
AATTGTCCCGCGCTTATAAATAAC

>VGCEX:01021:00869
GGATCCCTTGTACCGAGTATAGCA

>VGCEX:01024:00883
CATAATTTGGACTAAGTGTAAAGC

>VGCEX:01027:00854
TGGTTTTGTACTGCGTCTAACATA

>VGCEX:01041:00898
TTCTCGTAGTATTCAAAGTCCAGA

>VGCEX:01042:00868
TATACTAAGTATAATCTTATGGAC

>VGCEX:01000:00926
TCCTCAATTTACACTGAGTTCAAC

>VGCEX:01002:00910
ATAAACGTAGAGTATAAAATTTTA

>VGCEX:01016:00939
TAGAAATTGTACTTACTCCACATT

>VGCEX:01024:00907
ATAAAAATGCACCCAGTACAATCC

>VGCEX:01027:00908
ATGTACTCAGTATAATTTTCCTTT

>VGCEX:01030:00911
TATACTCAGTCAAAGCTATGTTTA

>VGCEX:01035:00904
GAGAATATTGGACTAAATCCAAAG

>VGCEX:01035:00949
GTCTAATATGTACCGAGTACATGA

>VGCEX:01005:00958
CTTTGTACTCGATACAGCCGACCT

>VGCEX:01006:00963
GCACATATCTTACACTAAGTTCAC

>VGCEX:01010:00971
AATCCTTTCTGTACCTGATACAAT

>VGCEX:01020:00957
GTTAACTCAGTGCAATATCTCTGA

>VGCEX:01020:00961
AAACAGTCCGAGTGTACAAGCTCC

>VGCEX:01031:00974
TTTGATCCCTGTATTGAGTACAAC

>VGCEX:01035:00983
ATGTTCCGGGTTCAACTTTGAGCT

>VGCEX:01005:01012
ATTGACTCGATACAATTTATCAAT

>VGCEX:01005:01038
AATGAACTGAGTTCAATAACTAGT

>VGCEX:01006:01007
ACCGAGTCCAAAATACTGTTTATG

>VGCEX:01014:01000
TAATCGGCCGTCTCTACCCATACC

>VGCEX:01018:01024
AAGCGTACTTAGTAATACGCCAAT

>VGCEX:01024:01019
AAACGCAGTATAATTTCTGACTAA

>VGCEX:01030:01043
GCATTCTTATATCTGGTACAACAT

>VGCEX:01033:01007
CTTCGATCGAGTCTAAAAACGTAA

>VGCEX:01039:01041
CTCCACCTCGCTGTATCGAGTTTA

>VGCEX:01042:01034
ACTCGGATGGTTACACCTGGTCTA

>VGCEX:01046:01010
ATCTGAACTGAGTTCAATGTCTTG

>VGCEX:01047:01003
TTTTCATAGTAATACTGGGTTAAA

>VGCEX:01003:01083
GAGCTTCCCGCAATGACAATGGCA

>VGCEX:01003:01089
ATCTACTTGGTCCAAATATACTTT

>VGCEX:01008:01079
TGTTGCACTAAGTTTACTCTCTCA

>VGCEX:01010:01054
AGTTATACCCAGTCCACGATCCTA

>VGCEX:01010:01060
CTTTGACCCGATACAATACTATAG

>VGCEX:01012:01070
CAAGATTGAGTATAAATTTCTCAA

>VGCEX:01016:01057
TGCTTCTCTATACCCAGTAAAACA

>VGCEX:01018:01074
CGTCTAGCTTATACCAGTGTAAGA

>VGCEX:01021:01054
TACCGAGTCTCTTGACTAAGTATA

>VGCEX:01021:01085
CATTGACTTGGTATAAACTTCTAA

>VGCEX:01021:01099
TTACACCGAGTATAGAACCCCGAA

>VGCEX:01029:01070
TCTTAGACCAAGTAAAGTTTTTTT

>VGCEX:01031:01082
CTTTGAGCCGGGTACAAATTCTAC

>VGCEX:01033:01098
CTTGTACCGCGTCTACATTCTGCG

>VGCEX:01034:01050
TCTTACTCTGAACTAAGTCTAAAC

>VGCEX:01041:01061
ACAAACAAAATTTTACCGAATATA

>VGCEX:01003:01102
CTCACAAACTATACCGCGTCCAAC

>VGCEX:01008:01132
GCTAGATTTTAGAGCCAGTTCACC

>VGCEX:01014:01141
TACTCAGTCTAACCTTTTAGTGCC

>VGCEX:01015:01123
TTAGACTAAGCACACTTTTTTACG

>VGCEX:01015:01142
TTGTGTGTCTTAAACCCAGTGCAA

>VGCEX:01017:01130
ATTGGACTAAGTATAAGCTGCGCT

>VGCEX:01018:01105
TAATACTTTTAGACCGAGTACTTA

>VGCEX:01020:01135
CTATTGATTTGTACCGTGTTAAAT

>VGCEX:01022:01112
ACTAGGTGCAATAATTCATGCTTA

>VGCEX:01029:01104
TATAGACCCTGTCTAAAAATGATC

>VGCEX:01029:01109
TTAGTCCAAGTCTAACAAACCATT

>VGCEX:01032:01142
TTTAGACCAGGTTCATAAATATTA

>VGCEX:01035:01114
TTATTCTGGGTCCAATTCGTATGA

>VGCEX:01042:01128
AATAACCCGGTCCAAAATCACACG

>VGCEX:01000:01167
CACGCGAATTACACGTGGTATAAG

>VGCEX:01013:01160
TTGGACTCAGTATAACGTAACGCA

>VGCEX:01021:01153
CGTGGTTTCGGTATACGATTACTT

>VGCEX:01025:01160
TGTAATATTAGTCTAAGTTTACGA

>VGCEX:01026:01199
TTCGCAACCTATACCCAATCCAAC

>VGCEX:01029:01155
TTAAACTCGGTCTATAAGTCACTG

>VGCEX:01029:01184
TTCTGTATCGAGTTCACGAAATTT

>VGCEX:01030:01171
ATTTAGACCGTGACGGCAGTCAGG

>VGCEX:01037:01184
TGCTATATCGAGTTCAATTTTTCT

>VGCEX:01039:01192
CTAAACCCAGTGCAATATTGCCCC

>VGCEX:01041:01186
AGTGCGTTTGTACCGAGTTTAAGT

>VGCEX:01046:01175
CATTTGTCAGTCTTTCCACTCTGT

>VGCEX:01048:01152
TATGGACTGGGTATGAGGATTAAA

>VGCEX:01000:01218
TTTTGTACTCCGTATAACCACGCA

>VGCEX:01000:01233
AAATTTAACTCAGAGTATGAATCA

>VGCEX:01023:01228
ATTCAACTCAGTATAATATCGCGA

>VGCEX:01027:01217
CTATATTTTTATTCCTAGTACAGT

>VGCEX:01034:01209
CAAATCTTTGACTCAGGCTAACTA

>VGCEX:01037:01240
TTTAGACCCGATACAAACTTTTAA

>VGCEX:01039:01207
CTAAACTCGGTATAAGATCTTACA

>VGCEX:01041:01227
ACCGACTTTACACCTGATTCAAGA

>VGCEX:01049:01247
ATCCTTCGGTATAAATATTTAGGT

>VGCEX:01024:01273
ACCCGGTTTAAATCAAGTCTAAAA

>VGCEX:01035:01275
ACTTCGATTGGACTCAATACAAAC

>VGCEX:01040:01269
TTTTGGACTCACTATTTCAGGAGA

>VGCEX:01050:00344
TTGGATTTTGTACTCAGTCAATGT

>VGCEX:01054:00344
CGTCTACTTTTAGATTGGGTTTAT

>VGCEX:01055:00348
TTTTAGGTATATTGAGTCTAATAA

>VGCEX:01063:00384
CTGTACTTGATATAAACTTTTGCT

>VGCEX:01067:00381
GCTCTATTCTTGTTCCAGGTGCAA

>VGCEX:01067:00391
CGATTGCTACACTTGGTTTAAGGA

>VGCEX:01071:00381
GCACCATACTACCGTCCGTTTCTA

>VGCEX:01071:00384
ATCCAATTTGTACCAGGTCTATAC

>VGCEX:01078:00378
AATTGAACCCCGTTTAATTTGTAA

>VGCEX:01082:00390
TCTTGAACCGGATACAAGGACTTA

>VGCEX:01082:00396
AATACTTAGTCCAAATATTTTACT

>VGCEX:01051:00444
ACTCAGTCTAGGTTCTGAGCTTTG

>VGCEX:01054:00400
TTATACCGCGTTTAAATACCTAGT

>VGCEX:01054:00402
TAAGAAATTTATACCAGAAACAAC

>VGCEX:01056:00402
TTATACTGCGTCCAAAATGAACTC

>VGCEX:01056:00443
CATTTCACTTGTATTGAGTTCAAA

>VGCEX:01060:00414
CAGCTTAATGTGCCGAGTCTAAAT

>VGCEX:01061:00437
CACAAAAGAATATACCTCGTCCAT

>VGCEX:01062:00447
ACTTAGACCTACTTTAATAATGAT

>VGCEX:01066:00400
CTCCAGGGCCATCCGGATTCACCT

>VGCEX:01066:00411
CACCTTATTTGTACCCCGTGCATG

>VGCEX:01068:00445
ATAGACCCAGTACAATGTTTAGGG

>VGCEX:01070:00411
AATTATACCAAAAGCAAAATTATT

>VGCEX:01072:00446
GAAGACCCAGTTCAAACATTTGTA

>VGCEX:01075:00442
CTTTTGACAGTATACTAAACAGTG

>VGCEX:01076:00440
TCTTGTACTTAGTATAAACGATCA

>VGCEX:01082:00417
TTCTAGACCTGGTGTAAGTTGCTA

>VGCEX:01082:00439
ATTCGAGACCGTATATCCGGTCCA

>VGCEX:01086:00401
AGATATCTGTACCCAGACTAAGAA

>VGCEX:01087:00437
TAAGACCCGATCTAACAATCTATG

>VGCEX:01088:00404
GACCCGGTACAAGATTTAGCCTCT

>VGCEX:01088:00415
GATGGGACTGTACTTAGTCTAACA

>VGCEX:01090:00443
TTATACCTCGTATACTCTGACTTA

>VGCEX:01094:00437
CGTTACTTTGGTACGGTATACGAA

>VGCEX:01096:00429
TGTTTCGCTATACTCCGTACAAGT

>VGCEX:01096:00435
ATGCACTTGGTATACATTTCCACA

>VGCEX:01051:00470
CACTGAGTATAAGATTCCTGCGAT

>VGCEX:01051:00475
TTGTATTCGGATCATTATCACGAT

>VGCEX:01053:00467
TTACACTAAGTCTAAAACTTCTGA

>VGCEX:01055:00470
TTTGACCCAGTCTAGTCTCGTCTA

>VGCEX:01065:00464
CCAAACCTTATACTGCATTTAACA

>VGCEX:01072:00492
GAACCCTTGGACTGAGATCAAAAC

>VGCEX:01075:00455
TCTTACACTCACTCTAATAATATT

>VGCEX:01076:00476
TTGTACTGGGTATAAGAAAGGCAG

>VGCEX:01081:00462
TCCAAATTTAATCTCGATCTAAAA

>VGCEX:01087:00491
TTTTTTCGAATTTTTTCACGCAAT

>VGCEX:01088:00493
ATTTTACCTAGTACAACGCCTTTA

>VGCEX:01098:00467
TCAGCTAATTGGACTAAGTACATC

>VGCEX:01099:00472
ACTGGGTATAAAATCCTAACTGGA

>VGCEX:01099:00494
TGGCTGTTGTATACCTAGTTCATC

>VGCEX:01050:00541
TTCAATTTTTTCACTTGGTTTACA

>VGCEX:01051:00530
ATTTACTCAGTTCACAATCTTCTC

>VGCEX:01057:00526
TCAAAAACTGAACTCGGTAAATTA

>VGCEX:01069:00518
ATTTGGACTGGATTTAATGCATGA

>VGCEX:01069:00519
TCTCAGTACAAGATTTCAAAATCG

>VGCEX:01073:00523
TACTGGACTTAGTTAAATTAATGA

>VGCEX:01077:00538
CATTGTCTTATAACTGGGTTCAAA

>VGCEX:01082:00505
GTTCAAACCTATACTGGGTAGAGA

>VGCEX:01084:00512
CCTGGAGATTATACTTGGTATACC

>VGCEX:01084:00522
TATTAGACTCAATCTAACCCTTAG

>VGCEX:01086:00538
GAGCTTTTTATACCCGGAACAGTT

>VGCEX:01091:00533
CACTTTGTTGATCTCGGTTCAGTG

>VGCEX:01093:00511
TCCTACCATGAACTGAGTATAGGT

>VGCEX:01094:00542
CTTTATTTCAACCCGGTCTAAGTT

>VGCEX:01096:00537
TTGAACTAAGTCTATTTCGTGGAA

>VGCEX:01099:00541
TTTTTATTCGATACAATTTCTTGC

>VGCEX:01052:00559
AAATTTCTTGAGGTTCACCGTTTT

>VGCEX:01061:00593
ACCTAGTGCAAGTTCCTTGCGGTA

>VGCEX:01067:00584
ATGAAAATCGAGAACTAGATACAA

>VGCEX:01069:00583
GATATCCTTATACTGAGTAAAATT

>VGCEX:01069:00586
CTAAAATACTAGACTGGGGGCAAA

>VGCEX:01069:00595
CATTTGATTCGGTACAACTTTTTA

>VGCEX:01076:00559
TAAATCCTTATACTCCGTTTATCA

>VGCEX:01079:00551
ATCTTTATGGACACGGTCCAATGC

>VGCEX:01082:00562
GATAAACGTTTGACCCGGTGTAAA

>VGCEX:01091:00590
AACTATACCGAATGCAACAATGTT

>VGCEX:01056:00607
TTTGTCCGTTAGTCTATGCTTATA

>VGCEX:01057:00644
CTCTCTTATTATACCCGATTAACG

>VGCEX:01061:00618
AGTGCACTCAGTTTATCATTTGAT

>VGCEX:01061:00624
AATGAAAGATGTACTCAGTACAAT

>VGCEX:01065:00647
ATTTGTACTCGGTATACTTTCCTC

>VGCEX:01068:00609
TTTGAACTCAGACCAACGATATGG

>VGCEX:01068:00621
GTACGCATGCGCTCCAGGTAAAGA

>VGCEX:01071:00603
TCTGGTTAATATACCCGGTAAAGA

>VGCEX:01074:00600
ACCAGGTATAACTTTTACCAATGA

>VGCEX:01075:00608
TGTAAACCTGGTACAATCAAAGCT

>VGCEX:01077:00622
TTATATACCAGGTCCATATGAATG

>VGCEX:01081:00647
ATCGCTTAGTATATTCAGTGTAAA

>VGCEX:01087:00600
ACCCAGTCTAAATATCGAACCTGG

>VGCEX:01089:00600
AGAAAATTTTATACTATCACGACA

>VGCEX:01094:00602
AGTATACCTAGATCCGGTATAAAA

>VGCEX:01095:00648
CCAAAAAGGTCGACCAAGTCTAAT

>VGCEX:01050:00661
AGTGAACCGGGTATAAAATCTATG

>VGCEX:01051:00673
TAACTTTGTACTCAGTTTACATTC

>VGCEX:01051:00694
ATTTACACACAATACAAGAATTCC

>VGCEX:01051:00697
TAGCATTTTAGACCGCGTTCATTA

>VGCEX:01058:00674
TTGACCTAAGTGTAAAAACTTGTC

>VGCEX:01060:00688
TTATACGCGGTTCACTTTTCACGG

>VGCEX:01064:00665
GCACACGGTCCAAAATTGTTGGGA

>VGCEX:01065:00669
GCTTTACTTGAACTTAGTTTAATC

>VGCEX:01071:00696
CCTTAGAACTGGTATAGATCAAGA

>VGCEX:01075:00689
TGCTGATTTCTAGGTTCAGTCAAA

>VGCEX:01080:00652
GCCTAAAATTCGGACTGGGTTCAA

>VGCEX:01082:00655
ACTTAGATCCGGTATAATTACAGC

>VGCEX:01085:00677
CCGGATTTGTACTAGGTCTAGCAA

>VGCEX:01088:00651
TGTATACCTAAGTTCAAATTTATA

>VGCEX:01096:00697
GTATAGACCTAGTATAACAATAAT

>VGCEX:01097:00697
TTCTAGGATTGGACTGAGTATTTA

>VGCEX:01099:00674
CAGAAACTTGTGCTTGGTATAGTA

>VGCEX:01050:00715
TGCAAATTGGACTCTGTCAAAGAA

>VGCEX:01051:00711
TGCGTGATTATACCTGGTACAATT

>VGCEX:01057:00711
AAGAACCGTTGCACCGAATCTAAG

>VGCEX:01065:00709
TTTTACTATTATACTAGGACCAGA

>VGCEX:01068:00733
ACCCAGTTCAATAATTCTGTGGAA

>VGCEX:01071:00700
ATTTTTGTACTCTAAACCTTCTTC

>VGCEX:01071:00716
AATATACGACCCTTAAATTCAAAC

>VGCEX:01072:00712
ATTTATACCCAGTTATAAATTGGG

>VGCEX:01072:00733
GATCTATCTTATACTCGATTCATG

>VGCEX:01074:00726
CCGACACTTGGACCGCGTATAGCC

>VGCEX:01077:00739
TTTTCGACCGAGATGTTTGTAACG

>VGCEX:01084:00700
TTTGTAGTTAGTATAACATTCCAT

>VGCEX:01084:00711
ATCTGACGTGCGTTAGGTAGGGTA

>VGCEX:01084:00716
ACAGAGATTTGAACTGAGGACACA

>VGCEX:01088:00719
CATAAAAACTTAAACTGTGACAAA

>VGCEX:01091:00709
TGCCTAATTGTACTGAGTCCATTC

>VGCEX:01098:00718
TTTTTAATTTTCAACTGGGTACAA

>VGCEX:01050:00792
CTTTGTACTTGGTATAGCCTTATG

>VGCEX:01067:00750
CAACAATTGTACTCGTCCTCAAGA

>VGCEX:01074:00769
CCCATCCACTTTATATTTGGTCCA

>VGCEX:01075:00765
GACTGAGTTTAAATTCCACAAGCT

>VGCEX:01092:00799
GACTAAGTATAAGTTCGCCATCGC

>VGCEX:01096:00781
ACCGTATTTTTTGATCCGGTACAT

>VGCEX:01057:00831
TTTCGTACTCGGTGCAATTACTTT

>VGCEX:01061:00824
CTTTGGTCTGAGTATAGAATCTCG

>VGCEX:01062:00818
TCATTTTCACTTCATATTTTATTT

>VGCEX:01063:00808
GTTCTGTACTCGGTCTATAGTTGC

>VGCEX:01084:00802
ATACACTGAGTATAAGGTTCTCCA

>VGCEX:01084:00810
TATTTTACGGGGTCTAAACCGCCC

>VGCEX:01085:00824
TTCTGTACCGGGTTCACTTTCTTA

>VGCEX:01088:00806
TATACCGAGTATACGTTCATTGGT

>VGCEX:01094:00805
GGTTAGACTCAGTATATTCGAGTG

>VGCEX:01095:00810
ATTGCACTAGGTACACTGTATAAA

>VGCEX:01095:00812
CTCCATTTTGTATCGAATACAGAA

>VGCEX:01098:00815
GAGCAAAGTCTGTACTGAATGTAA

>VGCEX:01099:00815
TAATATTAATCCCAGTACATGTAT

>VGCEX:01053:00850
ATAGTCTCTAGACTGAGTACATGG

>VGCEX:01057:00853
CTCTATACTCAATTTAAATAAGGC

>VGCEX:01063:00895
TTTATACTAGGCATAAGTTCGCGG

>VGCEX:01064:00882
GATAACTTGTACGCGATCTAATTA

>VGCEX:01074:00869
TTGTACTTGGGGTAATTTCTTTGC

>VGCEX:01078:00883
CTATTCACTCGGTGCAATAATCTG

>VGCEX:01080:00898
CTTAATATTGTACTGGCTCTAATC

>VGCEX:01082:00863
TCTATACCTAGTCCACAAATAACT

>VGCEX:01082:00899
TTCTGAACCGAGTTTAACTCGCTA

>VGCEX:01092:00877
ACGTCAACATGGACCGGATACATA

>VGCEX:01093:00859
ACTTGTACTGGGTTAAGTAATGCT

>VGCEX:01094:00857
TTATACTGGATCCATTTAAATGAA

>VGCEX:01097:00857
TTATACCGAGTACAATAATGCTGT

>VGCEX:01052:00912
CTGTACTCCGTCCAACTCCCGACC

>VGCEX:01056:00916
GTTTCTTGTTGAACCGAGTCCAAT

>VGCEX:01069:00900
CTGTAGAAATGTATACCGAGTCTA

>VGCEX:01069:00934
CCATAAAGTGGACTTAGTACTAAC

>VGCEX:01070:00945
ACACGATCTTGGATCCAATCTAAT

>VGCEX:01074:00921
AAAAATTTACTACTACTATTCTGA

>VGCEX:01078:00915
TTGCACTCAGCATAATGTTCTTTA

>VGCEX:01084:00901
ATTATATCAGGTCTATTAAAGAAC

>VGCEX:01090:00942
TTGTACCAGATACAAAAACCGATG

>VGCEX:01092:00949
AGTCGCAGTCTAAAATATTCCCAT

>VGCEX:01093:00930
CCTATACTAGGTACACCTTTCTGC

>VGCEX:01093:00941
CAAGTAACTAACGGTCGTAACGGT

>VGCEX:01095:00920
CAACTTCAGTATAAAGTTTCGGAG

>VGCEX:01098:00921
CATGTACTAAGTTCAATTCGACTT

>VGCEX:01098:00932
AAATTTTAAATTCAGTATATAAAG

>VGCEX:01099:00914
AACCATACTCAGTCTAACGTCGTA

>VGCEX:01078:00993
ACTCAGTTCATATTCTAATACGCT

>VGCEX:01080:00979
CTTAGATTTTGTGCTGAGTTCACA

>VGCEX:01082:00985
CTCTGGCAAGTACACTCGGTCTAA

>VGCEX:01083:00955
TGGGGCTGTGTACTCAGTATAGTA

>VGCEX:01085:00957
GTTTAGCAAGCCATTTTGTACCAA

>VGCEX:01085:00967
AAATCTGTGAACTGAGAACAAAAA

>VGCEX:01088:00983
AGGTTGGATTGATCGAGTCTAAAA

>VGCEX:01088:00999
TATTCCGTTGGATCGAGTCCAAAC

>VGCEX:01090:00983
TTTGATCCAGTCTAATAAAACCAA

>VGCEX:01090:00997
CACGAACTTATACGCAGTCTAAAA

>VGCEX:01095:00957
AATTGGATCCGATATAAGTCTAAT

>VGCEX:01096:00972
AATAAACCCGGTTCAAGGCTCTTT

>VGCEX:01056:01012
AATTTTAGCGACTCTTTGCCGTTT

>VGCEX:01056:01021
ATAGATGTGCAGTCTAACAATTTA

>VGCEX:01059:01025
TTACTCCTGGTATAACAAAGTAAA

>VGCEX:01061:01003
CTTCTACTCAGTATAAAGTTTATA

>VGCEX:01061:01004
ACTAGGTATAATAATGTCCTGTCT

>VGCEX:01065:01017
GTGGAATATTGAACTCGGCTCATT

>VGCEX:01076:01031
TCTAAACCAAGTATAATCTCATAT

>VGCEX:01085:01001
CGCAAAATCATGCACTAGGTAAAA

>VGCEX:01085:01034
TTGAACTCGGTAAATAACTATATT

>VGCEX:01087:01000
TTACAAATATACTGAGTTCACCTA

>VGCEX:01090:01010
TCTCACTTTGTGGACTCAGTTCAT

>VGCEX:01090:01045
AGATAGACGTGGTATAATTTACCG

>VGCEX:01091:01029
TCGAATCGTAGACTAAGTATATAC

>VGCEX:01094:01003
TCCCCAATTACACCTAGTGCAAAG

>VGCEX:01095:01020
TATATCTAGTCCAAAAATTGAGGC

>VGCEX:01059:01074
CTGAATTTTAAACTGTCTATAAAC

>VGCEX:01063:01098
CATTAATTCTGTACTCAATTTACA

>VGCEX:01082:01066
ACCAAGTCCACCAATTCTAGCACC

>VGCEX:01093:01060
TACCTTTTTACACCTAGTTTAAGA

>VGCEX:01095:01092
CGGAAATCTAGATCGAGTCCGTGA

>VGCEX:01097:01070
TGTCTATTTAAACCAAGTATAGCT

>VGCEX:01097:01093
TGTTTTACTGCACCGAGTCAACGA

>VGCEX:01098:01080
AGTTACATTCAGTCCATTATCATC

>VGCEX:01056:01131
ATGTGAATTCAGTACAACTTTTTT

>VGCEX:01061:01131
ATTTATTTTTAAACTGTGTTCATG

>VGCEX:01069:01120
TTGGATTACTGGACTTACATCAAT

>VGCEX:01072:01118
CCGTTTCTTGTACTCGAACCATAT

>VGCEX:01077:01118
AGCAGGAGTACAAAAATTTCTCGG

>VGCEX:01087:01132
TGGCGCTTTGACCTTAGTCTAAAT

>VGCEX:01088:01141
TTCTGGTTACTACTATATTCACTG

>VGCEX:01098:01128
AAAATTGTACCGAGCTATTTCTAA

>VGCEX:01099:01134
ATGCACTAAGTACATATTCATGGC

>VGCEX:01050:01171
CCAAAAATTTGATCAGGTATATGT

>VGCEX:01056:01150
GATTGTCTTTTGAACCGGGTCCAA

>VGCEX:01058:01166
TTCATTGGTAGACTGAGTTCAGTT

>VGCEX:01063:01163
CTAAAACGCTACACCAAGTAAAAA

>VGCEX:01064:01159
TTTCACTTTAGACTGAATCCAAGC

>VGCEX:01064:01165
ATTTACATCAAGTCTATTCATAGG

>VGCEX:01067:01150
TTTAACCGAGTACATTATCGGATA

>VGCEX:01069:01197
AATATACTCGATATAAGCCGGTAG

>VGCEX:01073:01173
ATTAGTCCGGGTTCATATTTGTGA

>VGCEX:01075:01153
AGAATAATTAGACGCAGTTAAACG

>VGCEX:01078:01194
TTTTATACGCAGCTTAATATTTTA

>VGCEX:01082:01151
TTCTGAACTCAGTATATGATGGGC

>VGCEX:01051:01232
GACTCAGTACATTTATTGTTGCTT

>VGCEX:01055:01202
GTAAATATGAACCCGGTACAATGT

>VGCEX:01055:01239
TTAGACCGCGTTCATTATTAAGTG

>VGCEX:01059:01217
CCTCCAGTTATACTCAGTCCTCGA

>VGCEX:01059:01223
ATATTATTGAACTAATGATTGTTA

>VGCEX:01061:01216
TGAACTGAGTGTAGATATTCCTGA

>VGCEX:01065:01213
CTTATACTGGATATAGTGTAATGC

>VGCEX:01069:01244
AATTAATTTGACTCAAACCAAATA

>VGCEX:01075:01224
TGCTATACCTGGTCAAAGTTAGTC

>VGCEX:01079:01232
GTCAGATTTTGACGCAGTCTATCA

>VGCEX:01088:01217
TTGTATCGAGTAAAAAATGTAAGT

>VGCEX:01090:01211
GATAAAAATTATACCCTCTATAAG

>VGCEX:01090:01245
AGTTGAACTTAGTCCAAGAAGCGT

>VGCEX:01092:01232
CTGATATTTCAATCTGGTGTAAAG

>VGCEX:01093:01241
CTATACTCAGTAAAAAGCCACATA

>VGCEX:01060:01269
TTCAAATATATGTATTGAGTTCAA

>VGCEX:01062:01274
ACGTGATTTTAAACTGAGTCAACA

>VGCEX:01065:01275
CAGCTCTTTTCACCCAGTCCAAAT

>VGCEX:01073:01261
CAGCCCTTAGACTTAGTATAATGA

>VGCEX:01074:01264
TAGCAGCTTGACCTTGGTCTAATA

>VGCEX:01077:01272
TAGACTCAGTTCACGTTTACACTA

>VGCEX:01088:01250
GCCTAGCTCTATACTCAGTCCGAA

>VGCEX:01088:01263
CCAAAATTTTTATACCAAACCTAT

>VGCEX:01091:01271
ATTGAAAATGAACTCGGTCCAAAT

>VGCEX:01094:01256
CAGGATTATTGAACTGCGTACTAA

>VGCEX:01101:00459
ACTTCGAGTCTAAATTTACATATC

>VGCEX:01102:00483
TTTAAACTTATACCGGGTATATTA

>VGCEX:01108:00474
ACTCAGTATAAACTGCAGCCGACA

>VGCEX:01109:00499
CGATTCTTTATATTCAGTGTAAAA

>VGCEX:01113:00480
AGAAATTTATACCCTTAGTCTAAG

>VGCEX:01117:00482
GAGAAAATTTATACTCATATCCAC

>VGCEX:01116:00516
TATTCAATTTGCTCTCAGTATAAT

>VGCEX:01125:00524
AAATTTTTGCAACTGAGTCCAAAG

>VGCEX:01101:00570
AAACATTTATACCGCAATCAAAAT

>VGCEX:01102:00597
TCTTAAAAATACACTCAATACAGA

>VGCEX:01103:00590
ATTTATTGAACCAAGTATAGTAGT

>VGCEX:01104:00554
AAGCTCTTTGTACCTGATCTAAAG

>VGCEX:01106:00581
TACTTAGTCCAGTACTTAGGTTCC

>VGCEX:01109:00553
ACTTAGTCCAAAAAAGAAAAGCCA

>VGCEX:01111:00571
AGAAATTCTAGACTTACTCTAATA

>VGCEX:01115:00587
AACCAGGATAATGCACTAGGTTAA

>VGCEX:01125:00568
TCGGAGTTTTATACTGCGTCCAGT

>VGCEX:01125:00587
ATTAGACTAGGATCAAATCTTAAA

>VGCEX:01126:00581
CTCGAATTATTGGACTGAGTAACT

>VGCEX:01138:00583
ACGGAGATTTAGATCTGGTGCATA

>VGCEX:01103:00634
ATAGTGTTTATACTGGGTCTAATG

>VGCEX:01109:00630
TTTGACCAAGTACAAAACAATATC

>VGCEX:01112:00612
GACCTTGTCGGCGATCTGTTTCCA

>VGCEX:01113:00648
ATTTCTAATTACATCGAATACAAA

>VGCEX:01115:00603
CCAAAACATTTATACTTAGAACAA

>VGCEX:01119:00615
CGGAATCGATACACCTAGTATAGA

>VGCEX:01121:00622
TATACTTAGTCTAAACGGCGGACC

>VGCEX:01121:00641
ACATTTGTAGACTAGGTCTATTTA

>VGCEX:01128:00621
TTTTGATTTTTAGCCCCGGTACAT

>VGCEX:01133:00620
TGCTATATCCGGTATATTAATCCC

>VGCEX:01134:00638
TTGTACCGGATCTAAAAAGAACAT

>VGCEX:01137:00622
CGAATTTGTGTACTAACTATAAAA

>VGCEX:01138:00624
TGTTATATTATACTTAGGCTATAA

>VGCEX:01139:00613
GACTGCAATTTACTCAGTACAAAT

>VGCEX:01144:00638
TACTGGACCGAGTTTAAGTTTTGG

>VGCEX:01104:00664
CATTAAGTACTCGATACGAGCTAA

>VGCEX:01107:00692
ACCGAGTCCATTAATACTACTGAA

>VGCEX:01108:00656
GCTAACTTTGAACCGAATCTAACT

>VGCEX:01108:00678
AGGCTTTTTTCACTTGATCCAAAA

>VGCEX:01111:00654
GGCCCGAGTCTAAATTTCTCTATA

>VGCEX:01111:00671
TTTTACACCGGGTACATGTGACTA

>VGCEX:01112:00669
ACCTGAACTTGGATCAAGTTTATC

>VGCEX:01116:00667
CTTAGACTGAGTACATTTATACGG

>VGCEX:01116:00675
AAGGACCTTGTACTCGGTTCATAG

>VGCEX:01102:00731
ATGGAGAATTTACACTTGGTATAG

>VGCEX:01104:00722
TTACACTCGGTATAATGTCTCTAG

>VGCEX:01119:00706
CTGGTATTTTTACCCTCAGTTCAG

>VGCEX:01100:00775
CTAACTCTGCATCTCGGTCCAGTT

>VGCEX:01103:00767
TACCGGGTCCAATAGATTACTTTC

>VGCEX:01104:00785
TACTGGACTCGGTTCAACATAAAG

>VGCEX:01105:00774
TACAATATTTACATCGAATATAAC

>VGCEX:01121:00758
AATTATACGTGATATAACTTCCGC

>VGCEX:01102:00835
ACCAAAGTTTGACGCAGTACACTG

>VGCEX:01102:00847
TTATAGTCAATTTAAAACGTCAGT

>VGCEX:01106:00832
TCTACCGGGTCTAACAATTGGTGA

>VGCEX:01108:00818
AATACTAACGTTTGTAAGTCCAAA

>VGCEX:01112:00805
TCTTGATTCTTTCACCGGGTATAA

>VGCEX:01122:00841
TCAAATAAATGTATCGAGAACATT

>VGCEX:01128:00834
CGTCGAAATTTAGATCAAGACCAT

>VGCEX:01135:00848
ATTTACATTTGGTTCATATATTCC

>VGCEX:01144:00830
AATTTTCGCTGTCCATTGCCTTCT

>VGCEX:01100:00891
AGTGATTTAGACCTAGTACATCGA

>VGCEX:01107:00892
TTGTATACTAAGTACAAACAGTAT

>VGCEX:01112:00882
GGGGTCAGTTCAAAATTACCTTCC

>VGCEX:01114:00892
TTGGACTTAGTACAATCAACAAGC

>VGCEX:01116:00894
CCTAATCCTGTACTCGGTCTAATG

>VGCEX:01119:00881
TTATACTCAGTCCAATATGGATCT

>VGCEX:01124:00864
CTATAAATTTTACACTGGGTCGTT

>VGCEX:01124:00880
TTTAGACTTGATGCAAGTTTTCAC

>VGCEX:01125:00885
ATTTACACTTGGTACATACTTATA

>VGCEX:01129:00889
ACCTAGTCTTCGTCTTACTTCGAA

>VGCEX:01130:00870
CAAGTGATTAGACTGGGTATAGTC

>VGCEX:01131:00896
CTCGAAATTGCACTTAATACAACA

>VGCEX:01133:00886
TAGTACCCAGTCTAGCTATTTAAT

>VGCEX:01135:00881
TTACAATATTAGACCGGGTCCCAA

>VGCEX:01135:00896
TAAACTCGATTCAACCATACGAGC

>VGCEX:01136:00898
ACTCTGAGTTATACTAGGAACAAA

>VGCEX:01100:00916
ACCCAAGTTGTACTCGGTATAATC

>VGCEX:01104:00910
CTCTCTTTTTGCACTTAGTACATA

>VGCEX:01104:00925
GCGAATTTGACTCGGTTCAAACTC

>VGCEX:01111:00930
ACTTATACCAAGTGTAGGAGAGCG

>VGCEX:01111:00934
TTGCTCCTAGTATAAATATGCAGG

>VGCEX:01111:00937
TCTTGAACTTAGTACAGCCTCTTA

>VGCEX:01111:00946
GTATAAGTTTTACCAAGTACAATC

>VGCEX:01114:00904
ACCTGTATTTGGTACAATGTTTCA

>VGCEX:01116:00931
ATTATTTTTCACCGGGTATAAGCA

>VGCEX:01121:00903
CTCTATTATTGTACCGGATTAAAC

>VGCEX:01129:00906
TTGTGAGATTTATACCTAGTAAAC

>VGCEX:01130:00919
CAGTCGAGTATAAGTTGTGTGCAT

>VGCEX:01130:00941
CCGGAATTTTGCATCAGGTATTGG

>VGCEX:01136:00940
ACGTACATTTAAACTCGATATATC

>VGCEX:01138:00923
AAAAACTCGCTTGGTCTGGAGTCC

>VGCEX:01105:00980
TTTTTTATCGCAATTGTTGTACCT

>VGCEX:01114:00996
AATTATTCTAAACCAGGATCAAAT

>VGCEX:01119:00973
TTCTGTACTGAGTATACTGAACCA

>VGCEX:01127:00957
TTAGACCGAGTTCATAGCTTACAT

>VGCEX:01139:00979
CACCCGTTCTATACTCAGTACTAA

>VGCEX:01116:01014
AACTAGATCGAGTCTAACATGGAG

>VGCEX:01120:01034
ACTTATTATACTCAGTACAGTGTC

>VGCEX:01123:01035
AGTTGCCAGTCCAATGTTCTCGTA

>VGCEX:01131:01031
ATGAACTAGGTCCAACTGGAGCGG

>VGCEX:01132:01040
TAGACTGAGTCTATCGTATTTGAG

>VGCEX:01134:01010
ACGAACACAAACCAACATTCGGAT

>VGCEX:01134:01037
ATTTGAGTTAGACTTAGTGCAAAA

>VGCEX:01135:01012
TACCGAGTTCAACCAAATATCAGC

>VGCEX:01136:01012
ATTTGTACCTGGATCAAATACATC

>VGCEX:01138:01029
TGTTAAACCAAGTACAGCGTTTCA

>VGCEX:01142:01007
TTTTGAACCTAGTTTATCAGTCTT

>VGCEX:01143:01042
TTTTACGGTGAGTATAAAGCCGGA

>VGCEX:01145:01013
CTAAACCGGGTCCAATTAGTCGTT

>VGCEX:01108:01081
GAGTTTTTGTACTCAAGTCCAGGA

>VGCEX:01118:01088
GAATTCTTCGTATCCACTAGTAGA

>VGCEX:01123:01090
TTGTACTCGCTACAAGAAAACACG

>VGCEX:01125:01068
CCCAATTATTGTACTAAGTACTTA

>VGCEX:01127:01079
GACTTATTTATACTGAGTTCACGA

>VGCEX:01134:01076
TACGTGTTTGTACTCAGTTCATGA

>VGCEX:01135:01056
GTGTAAATTTGAACTGAGTTCTCT

>VGCEX:01135:01089
TATAATTGTTGAACCTAGTCTACA

>VGCEX:01142:01057
ACTCAGTACAAGGACAGCAAACAG

>VGCEX:01142:01083
AATCAATTTGTACCTAATCCACCT

>VGCEX:01107:01131
AAATGGCATTGAACTGAGTCAAAA

>VGCEX:01109:01100
TTCTAATAGTGTACTTAGTCTAGT

>VGCEX:01109:01145
TTATTACTCAGTCTAAAACTTTTA

>VGCEX:01125:01101
AACTACTTATACTGGATCTATCGA

>VGCEX:01132:01131
AATATACCGGGTCTAAACAATTTC

>VGCEX:01138:01106
CTGGCATTTATACTCGGTATGAAA

>VGCEX:01141:01107
TTTTTCGTTCATACTTGCACGTGT

>VGCEX:01143:01122
GTGGATCCAGTCCATTTTTTCTTA

>VGCEX:01104:01197
GTTGTACTCGAGCATGCAATTATT

>VGCEX:01110:01172
TTCCCTAAGATAGTGTTTGATAAT

>VGCEX:01112:01179
AACCATAGTTATACCGGATATATA

>VGCEX:01114:01156
ACTCAAAGTTTAAACCGAGTATAG

>VGCEX:01116:01177
GCGTGAACCGAGTATAATCGTCCA

>VGCEX:01116:01188
GCGTAACTTAGTCCTAGTATAACA

>VGCEX:01118:01174
TTCGCTACTTGGACTTGGATTACA

>VGCEX:01120:01174
AAGGGATCCTATACTCAGTACATC

>VGCEX:01121:01153
TCTTGTACTGGATATAAGATCAAG

>VGCEX:01125:01159
CTAATCCGTATACCGAGTCCATTA

>VGCEX:01129:01176
CTAGATCGAGTCCAAAATATTACG

>VGCEX:01132:01186
TTTAAACTGAGTACAACGTGGCGA

>VGCEX:01144:01164
AATTGTTGGTACAAAAAATGAGAC

>VGCEX:01100:01209
TTATTCTGAGTATACGTAGCGACC

>VGCEX:01102:01220
TTGAACTGGGTTCATCATTGGACG

>VGCEX:01107:01231
TTTTGTACCGGGTCCTACGAATTC

>VGCEX:01108:01243
CGATTGCTTATATCCGGTCCATTA

>VGCEX:01110:01242
TTAGACTCACTCTAAGTATTTGAG

>VGCEX:01118:01234
CTCTAGCCTCAGTACAAATTAGGG

>VGCEX:01120:01206
CGGATTTTGTACACCCAGTCTAAT

>VGCEX:01120:01241
CTCGCAGAGACCTTTTCCTAACAT

>VGCEX:01124:01204
TTGATCTGAGTGTAACATGTCGTC

>VGCEX:01107:01274
ATGAACCCGGTATATCCACTACGA

>VGCEX:01123:01275
ATTTGAACCAAGTTAAATGATCAT

>VGCEX:01126:01259
GATAATTCTATACCCTGTACAAAG
